# Supplementary material for: CHCHD10 mutations induce tissue-specific mitochondrial DNA deletions with a distinct signature
Source: Hum Mol Genet. 2023 Oct 10;33(1):91–101. doi: 10.1093/hmg/ddad161 (PMC10729859; doi:10.1093/hmg/ddad161)
Supplement: Supplementary_File_1_mtDNA_deletions_ddad161 [file supplementary_file_1_mtdna_deletions_ddad161.xlsx]

## Sheet: mtDNA deletions
sample	cluster.id	alt.reads	ref.reads	heteroplasmy	del.start.range	del.end.range	del.size	final.event	final.start	final.end	final.size	seq1	seq2	seq	genotype	age (weeks)	tissue	mouse	gender
2435Ht_S12	cluster11501280	7	2500	0.2792	6627 - 6627	12882 - 12882	6255	del	6628	12882	6255	CATTTCCTGGGCCTTT*CAGGAATACCACGAC	GGAAGCCTCGCCCTCA*CAGGAATACCATTCC	CAGGAATACCA	WT	37	Hb	2435	M
2435Ht_S12	cluster11592032	8	2704	0.295	6654 - 6654	14763 - 14763	8109	del	6655	14763	8109	CGACGCTACTCAGACT*ACCCAGATGCTTACA	GAAACAGGATCAAACA*ACCCAACAGGATTAA	ACCCA	WT	37	Hb	2435	M
2435Ht_S12	cluster11671450	5	2935	0.1701	6664 - 6664	13347 - 13347	6683	del	6665	13347	6683	CAGACTACCCAGATGC*TTACACCACATGAAA	TCTATTATTCACCGCA*TTACACCCATAAAAT	TTACACC	WT	37	Hb	2435	M
2435Ht_S12	cluster11881372	5	3265	0.1529	6703 - 6703	13153 - 13153	6450	del	6704	13153	6450	CTTCTATAGGATCATT*TATTTCACTAACAGC	TTGTCATCTCATATAA*TATTCCACCAACCAG	TATT	WT	37	Hb	2435	M
2435Ht_S12	cluster11891328	7	3291	0.2122	6706 - 6706	13025 - 13025	6319	del	6707	13025	6319	CTATAGGATCATTTAT*TTCACTAACAGCTGT	CATACGAATCATTTAC*TTCGTAACAATAACA	ATCATTTA	WT	37	Hb	2435	M
2435Ht_S12	cluster11901877	6	3410	0.1756	6708 - 6708	14319 - 14319	7611	del	6709	14319	7611	ATAGGATCATTTATTT*CACTAACAGCTGTTC	CACTACACATCAGATA*CAATAACAGCCTTTT	CA	WT	37	Hb	2435	M
2435Ht_S12	cluster12451683	14	2886	0.4828	6889 - 6889	13885 - 13885	6996	del	6890	13885	6996	AAAGGAAGGAATCGAA*CCCCCTAAAATTGGT	AAACACAACCAACATC*CCCCCTAAATAAATT	CCCCCTAAA	WT	37	Hb	2435	M
2435Ht_S12	cluster13162128	5	2527	0.1975	7056 - 7056	14944 - 14944	7888	del	7057	14944	7888	AAGACGCCACATCCCC*TATTATAGAAGAGCT	TAAACACCCCACCCCA*TATTAAACCCGAATG	TATTA	WT	37	Hb	2435	M
2435Ht_S12	cluster13252046	5	2794	0.1786	7072 - 7072	14790 - 14790	7718	del	7073	14790	7718	TATTATAGAAGAGCTA*ATAAATTTCCATGAT	TTAAACTCAGATGCAG*ATAAAATTCCATTTC	ATAAA	WT	37	Hb	2435	M
2435Ht_S12	cluster13442168	5	2873	0.1737	7106 - 7106	15036 - 15036	7930	del	7107	15036	7930	ACACTAATAATTGTTT*TCCTAATTAGCTCCT	GCCTTAATCTTATCTA*TCCTAATTTTAGCCC	TCCTAATT	WT	37	Hb	2435	M
2435Ht_S12	cluster14102109	10	2530	0.3937	7214 - 7214	14913 - 14913	7699	del	7215	14913	7699	ACCATTTGAACTATTC*TACCAGCTGTAATCC	GACCCAGACAACTACA*TACCAGCTAATCCAC	TACCAGCT	WT	37	Hb	2435	M
2435Ht_S12	cluster14182166	6	2825	0.2119	7230 - 7230	15034 - 15034	7804	del	7231	15034	7804	TACCAGCTGTAATCCT*TATCATAATTGCTCT	TAGCCTTAATCTTATC*TATCCTAATTTTAGC	CTTATC	WT	37	Hb	2435	M
2435Ht_S12	cluster14472123	12	2462	0.485	7286 - 7286	14938 - 14938	7652	del	7287	14938	7652	ATAGACGAAATCAACA*ACCCCGTATTAACCG	ATCCACTAAACACCCC*ACCCCATATTAAACC	ACCCC	WT	37	Hb	2435	M
2435Ht_S12	cluster14861715	13	2889	0.448	7392 - 7392	13936 - 13936	6544	del	7393	13936	6544	TAATCCCAACAAACGA*CCTAAAACCTGGTGA	AAACGATCCACCAAAC*CCTAAAACCATTAAA	CCTAAAACC	WT	37	Hb	2435	M
2435Ht_S12	cluster15321960	5	2910	0.1715	7531 - 7531	14597 - 14597	7066	del	7532	14597	7066	AGGACTTAAAACTGAT*GCCATCCCAGGCCGA	TACAAACCTCCTATCA*GCCATCCCATATATT	GCCATCCCA	WT	37	Hb	2435	M
2435Ht_S12	cluster16321710	7	3118	0.224	7877 - 7877	13928 - 13928	6051	del	7878	13928	6051	TTCCCACTGGCACCTT*CACCAAAATCACTAA	AAACCTAAAAACGATC*CACCAAACCCTAAAA	CACCAAA	WT	37	Hb	2435	M
2435Ht_S12	cluster16551744	5	3220	0.155	7919 - 7919	13971 - 13971	6052	del	7920	13971	6052	GTAAAAACCCCTTGAG*AATTAAAATGAACGA	CAACAAACCCACTAAC*AATTAAACCTAAACC	AATTAAA	WT	37	Hb	2435	M
2435Ht_S12	cluster16882174	5	2901	0.1721	7987 - 7987	15045 - 15045	7058	del	7988	15045	7058	GGATTCCCAATCGTTG*TAGCCATCATTATAT	TTATCTATCCTAATTT*TAGCCCTAATACCTT	TAGCC	WT	37	Hb	2435	M
2435Ht_S12	cluster16932184	8	2802	0.2847	8001 - 8001	15058 - 15058	7057	del	8002	15058	7057	TGTAGCCATCATTATA*TTTCCTTCAATCCTA	TTTTAGCCCTAATACC*TTTCCTTCATACCTC	TTTCCTTCA	WT	37	Hb	2435	M
2435Ht_S12	cluster17281757	5	2912	0.1714	8095 - 8095	14007 - 14007	5912	del	8096	14007	5912	CTTATTATCAAACAAA*TAATGCTAATCCACA	AAATAGGTGAAGGCTT*TAATGCTAACCCAAG	TAATGCTAA	WT	37	Hb	2435	M
2435Ht_S12	cluster17292112	8	2396	0.3328	8099 - 8099	14918 - 14918	6819	del	8100	14918	6819	TTATCAAACAAATAAT*GCTAATCCACACACC	AGACAACTACATACCA*GCTAATCCACTAAAC	GCTAATCCAC	WT	37	Hb	2435	M
2435Ht_S12	cluster17512078	9	2648	0.3387	8147 - 8147	14839 - 14839	6692	del	8148	14839	6692	CCCTAATAATTGTTTC*CCTAATCATATTTAT	AAGATATCCTAGGTAT*CCTAATCATATTCTT	CCTAATCATATT	WT	37	Hb	2435	M
2435Ht_S12	cluster30503023	6	3122	0.1918	7225 - 7225	2953 - 2953	12027	del	7226	2953	12027	TATTCTACCAGCTGTA*ATCCTTATCATAATT	CTTTAACAACCTCTAT*ATCCTTATTTATTAT	ATCCTTAT	WT	37	Hb	2435	M
2435Ht_S12	cluster31962822	10	2878	0.3463	6643 - 6643	3511 - 3511	13167	del	6644	3511	13167	CAGGAATACCACGACG*CTACTCAGACTACCC	TCAATTTACCAGAACT*CTACTCAACTAACTT	CTACTCA	WT	37	Hb	2435	M
2435Ht_S12	cluster32222861	5	3433	0.1454	6710 - 6710	3635 - 3635	13224	del	6711	3635	13224	AGGATCATTTATTTCA*CTAACAGCTGTTCTC	AAAAAACTTTCTACCC*CTAACACTAGCATTA	CTAACA	WT	37	Hb	2435	M
2435Ht_S12	cluster33082897	5	2796	0.1785	6847 - 6847	3982 - 3982	13434	del	6848	3982	13434	ATCACACATTCGAGGA*ACCAACCTATGTAAA	AATCACAATATCCAGC*ACCAACCTAATACTA	ACCAACCTA	WT	37	Hb	2435	M
2435Ht_S12	cluster33643123	6	3118	0.1921	7552 - 7552	4099 - 4099	12846	del	7553	4099	12846	CCCAGGCCGACTAAAT*CAAGCAACAGTAACA	AAAATACTTCGTCACA*CAAGCAACAGCCTCA	CAAGCAACAG	WT	37	Hb	2435	M
2435Ht_S12	cluster33923183	5	3255	0.1534	7832 - 7832	4166 - 4166	12633	del	7833	4166	12633	ATTACCCTATTTATCT*TATTTCAACTAAAAG	CAACTAGGAACATGAA*TATTTCAACAACAAA	TATTTCAAC	WT	37	Hb	2435	M
2435Ht_S12	cluster33942984	6	3224	0.1858	7149 - 7149	4172 - 4172	13322	del	7150	4172	13322	TCATCTCGCTAATATT*AACAACAAAACTAAC	GGAACATGAATATTTC*AACAACAAACAAACG	AACAACAAA	WT	37	Hb	2435	M
2435Ht_S12	cluster34092792	8	2726	0.2926	6590 - 6590	4198 - 4198	13907	del	6591	4198	13907	CATATTCGTAGGAGTA*AACATAACATTCTTC	AAACGGTCTTATCCTT*AACATAACATTAATA	AACATAACATT	WT	37	Hb	2435	M
2435Ht_S12	cluster34612820	14	3027	0.4604	6641 - 6641	4352 - 4352	14010	del	6642	4352	14010	TTCAGGAATACCACGA*CGCTACTCAGACTAC	TTAATTCAAATTTACC*CGCTACTCAACTCTA	CGCTACTCA	WT	37	Hb	2435	M
2435Ht_S12	cluster35002797	9	2668	0.3362	6598 - 6598	4489 - 4489	14190	del	6599	4489	14190	TAGGAGTAAACATAAC*ATTCTTCCCTCAACA	AGGATGAATATTAGCA*ATTCTTCCTTACAAC	ATTCTTCC	WT	37	Hb	2435	M
2435Ht_S12	cluster35152822	11	2970	0.369	6643 - 6643	4516 - 4516	14172	del	6644	4516	14172	CAGGAATACCACGACG*CTACTCAGACTACCC	CAACCCATCCCTCACT*CTACTCAACCTCATA	CTACTCA	WT	37	Hb	2435	M
2435Ht_S12	cluster36212844	9	3430	0.2617	6680 - 6680	4733 - 4733	14352	del	6681	4733	14352	TTACACCACATGAAAC*ACTGTCTCTTCTATA	GAACTTATAAAAAACA*ACTGTCTAATTATAG	ACTGTCT	WT	37	Hb	2435	M
2435Ht_S12	cluster36612857	18	3746	0.4782	6706 - 6706	4812 - 4812	14405	del	6707	4812	14405	CTATAGGATCATTTAT*TTCACTAACAGCTGT	GCCTAATTTATTCCAC*TTCACTAACAATATT	TTCACTAACA	WT	37	Hb	2435	M
2435Ht_S12	cluster36993289	7	3235	0.2159	8087 - 8087	4861 - 4861	13073	del	8088	4861	13073	TAGTTAAACTTATTAT*CAAACAAATAATGCT	AAAAATAATAACTCAC*CAAACAAAAACTAAA	CAAACAAA	WT	37	Hb	2435	M
2435Ht_S12	cluster37272997	5	3323	0.1502	7170 - 7170	4908 - 4908	14037	del	7171	4908	14037	CAAAACTAACACATAC*AAGCACAATAGATGC	CCACCCTAGCTATCAT*AAGCACAATAACCCT	AAGCACAATA	WT	37	Hb	2435	M
2435Ht_S12	cluster38812962	10	3482	0.2864	7091 - 7091	5577 - 5577	14785	dup	5578	7091	1514	GGAAACTGACTTGTCC*CACTAATAATCGGAG	AATTTCCATGATCACA*CACTAATAATTGTTT	CACTAATAAT	WT	37	Hb	2435	M
2435Ht_S12	cluster39662838	6	3614	0.1657	6671 - 6671	5835 - 5835	15463	dup	5836	6671	836	ATTACCACTATTATCA*ACATGAAACCCCCAG	CCCAGATGCTTACACC*ACATGAAACACTGTC	ACATGAAAC	WT	37	Hb	2435	M
2435Ht_S12	cluster40062790	7	3018	0.2314	6588 - 6588	5970 - 5970	15681	dup	5971	6588	618	CTAACAGACCGCAACC*TAAACACAACTTTCT	ATCATATTCGTAGGAG*TAAACATAACATTCT	TAAACA	WT	37	Hb	2435	M
2435Ht_S12	cluster40132798	10	3089	0.3227	6599 - 6599	5981 - 5981	15681	dup	5982	6599	618	CAACCTAAACACAACT*TTCTTTGATCCCGCT	AGGAGTAAACATAACA*TTCTTCCCTCAACAT	TTCTT	WT	37	Hb	2435	M
2435Ht_S12	cluster40652835	6	3300	0.1815	6667 - 6667	6194 - 6194	15826	dup	6195	6667	473	CTTTATTGTATGAGCC*CACCACATATTCACA	ACTACCCAGATGCTTA*CACCACATGAAACAC	CACCACAT	WT	37	Hb	2435	M
2435Ht_S12	cluster41153345	8	3141	0.254	8242 - 8242	6455 - 6455	14512	dup	6456	8242	1787	CTATGTAGTAGCCCAT*TTCCACTATGTTCTA	AATCTAAGTATAGCCA*TTCCACTATGAGCTG	TTCCACTATG	WT	37	Hb	2435	M
2435Lv_S5	cluster30023603	7	4485	0.1558	6627 - 6627	12882 - 12882	6255	del	6628	12882	6255	CATTTCCTGGGCCTTT*CAGGAATACCACGAC	GGAAGCCTCGCCCTCA*CAGGAATACCATTCC	CAGGAATACCA	WT	37	Lv	2435	M
2435Lv_S5	cluster30093612	5	4716	0.1059	6643 - 6643	12907 - 12907	6264	del	6644	12907	6264	CAGGAATACCACGACG*CTACTCAGACTACCC	CATTCCTAACAGGGTT*CTACTCAAAAGACCT	CTACTCA	WT	37	Lv	2435	M
2435Lv_S5	cluster30164877	11	5329	0.206	6654 - 6654	14763 - 14763	8109	del	6655	14763	8109	CGACGCTACTCAGACT*ACCCAGATGCTTACA	GAAACAGGATCAAACA*ACCCAACAGGATTAA	ACCCA	WT	37	Lv	2435	M
2435Lv_S5	cluster30213901	7	5540	0.1262	6664 - 6664	13347 - 13347	6683	del	6665	13347	6683	CAGACTACCCAGATGC*TTACACCACATGAAA	TCTATTATTCACCGCA*TTACACCCATAAAAT	TTACACC	WT	37	Lv	2435	M
2435Lv_S5	cluster30294705	5	5750	0.0869	6674 - 6674	14480 - 14480	7806	del	6675	14480	7806	AGATGCTTACACCACA*TGAAACACTGTCTCT	TACATTTATAGAAACC*TGAAACATTGGAGTA	TGAAACA	WT	37	Lv	2435	M
2435Lv_S5	cluster30574599	9	6115	0.147	6708 - 6708	14319 - 14319	7611	del	6709	14319	7611	ATAGGATCATTTATTT*CACTAACAGCTGTTC	CACTACACATCAGATA*CAATAACAGCCTTTT	CA	WT	37	Lv	2435	M
2435Lv_S5	cluster30705099	7	4720	0.1481	6731 - 6731	15031 - 15031	8300	del	6732	15031	8300	AGCTGTTCTCATCATG*ATCTTTATAATTTGA	TCCTAGCCTTAATCTT*ATCTATCCTAATTTT	ATCTT	WT	37	Lv	2435	M
2435Lv_S5	cluster31214476	5	5858	0.0853	6833 - 6833	14148 - 14148	7315	del	6834	14148	7315	CTGCCCTCCACCATAT*CACACATTCGAGGAA	CAGAAACACCTAATGA*CAAACATACGAAAAA	CA	WT	37	Lv	2435	M
2435Lv_S5	cluster31315175	6	4176	0.1435	6848 - 6848	15132 - 15132	8284	del	6849	15132	8284	TCACACATTCGAGGAA*CCAACCTATGTAAAA	TACTGAATCCTAGTAG*CCAACCTACTTATCT	CCAACCTA	WT	37	Lv	2435	M
2435Lv_S5	cluster31524278	19	5989	0.3162	6889 - 6889	13885 - 13885	6996	del	6890	13885	6996	AAAGGAAGGAATCGAA*CCCCCTAAAATTGGT	AAACACAACCAACATC*CCCCCTAAATAAATT	CCCCCTAAA	WT	37	Lv	2435	M
2435Lv_S5	cluster31695102	6	5686	0.1054	6919 - 6919	15034 - 15034	8115	del	6920	15034	8115	TTTCAAGCCAATCTCA*TATCCTATATGTCTT	TAGCCTTAATCTTATC*TATCCTAATTTTAGC	TATCCTA	WT	37	Lv	2435	M
2435Lv_S5	cluster32135094	7	5948	0.1175	7005 - 7005	15026 - 15026	8021	del	7006	15026	8021	GATCAATAATCTATAT*ATCTTATATGGCCTA	AGGTGTCCTAGCCTTA*ATCTTATCTATCCTA	ATCTTAT	WT	37	Lv	2435	M
2435Lv_S5	cluster32365013	6	5324	0.1126	7038 - 7038	14926 - 14926	7888	del	7039	14926	7888	CATTCCAACTTGGTCT*ACAAGACGCCACATC	ACATACCAGCTAATCC*ACTAAACACCCCACC	TC	WT	37	Lv	2435	M
2435Lv_S5	cluster32434273	9	5924	0.1517	7048 - 7048	13880 - 13880	6832	del	7049	13880	6832	TGGTCTACAAGACGCC*ACATCCCCTATTATA	TATCCAAACACAACCA*ACATCCCCCCTAAAT	ACATCCCC	WT	37	Lv	2435	M
2435Lv_S5	cluster32505071	6	6002	0.0999	7057 - 7057	15000 - 15000	7943	del	7058	15000	7943	AGACGCCACATCCCCT*ATTATAGAAGAGCTA	CTACGCTCAATCCCCA*ATAAACTAGGAGGTG	ATCCCC	WT	37	Lv	2435	M
2435Lv_S5	cluster32574901	15	6045	0.2475	7072 - 7072	14790 - 14790	7718	del	7073	14790	7718	TATTATAGAAGAGCTA*ATAAATTTCCATGAT	TTAAACTCAGATGCAG*ATAAAATTCCATTTC	ATAAA	WT	37	Lv	2435	M
2435Lv_S5	cluster32615123	5	5410	0.0923	7077 - 7077	15058 - 15058	7981	del	7078	15058	7981	TAGAAGAGCTAATAAA*TTTCCATGATCACAC	TTTTAGCCCTAATACC*TTTCCTTCATACCTC	TTTCC	WT	37	Lv	2435	M
2435Lv_S5	cluster32624907	8	6040	0.1323	7078 - 7078	14796 - 14796	7718	del	7079	14796	7718	AGAAGAGCTAATAAAT*TTCCATGATCACACA	TCAGATGCAGATAAAA*TTCCATTTCACCCCT	TTCCAT	WT	37	Lv	2435	M
2435Lv_S5	cluster32675156	10	4968	0.2009	7085 - 7085	15101 - 15101	8016	del	7086	15101	8016	CTAATAAATTTCCATG*ATCACACACTAATAA	CCTAATATTCCGCCCA*ATCACACAAATTTTG	ATCACACA	WT	37	Lv	2435	M
2435Lv_S5	cluster32844020	8	6688	0.1195	7105 - 7105	13511 - 13511	6406	del	7106	13511	6406	CACACTAATAATTGTT*TTCCTAATTAGCTCC	ATTGTACTTTATATCA*TTCCTAATTAACATC	TTCCTAATTA	WT	37	Lv	2435	M
2435Lv_S5	cluster32855103	10	5624	0.1775	7106 - 7106	15036 - 15036	7930	del	7107	15036	7930	ACACTAATAATTGTTT*TCCTAATTAGCTCCT	GCCTTAATCTTATCTA*TCCTAATTTTAGCCC	TCCTAATT	WT	37	Lv	2435	M
2435Lv_S5	cluster32934565	5	5964	0.0838	7121 - 7121	14268 - 14268	7147	del	7122	14268	7147	TTCCTAATTAGCTCCT*TAGTCCTCTATATCA	CTAGGAGTCTGCCTAA*TAGTCCAAATCATTA	TAGTCC	WT	37	Lv	2435	M
2435Lv_S5	cluster33064039	11	6230	0.1763	7135 - 7135	13564 - 13564	6429	del	7136	13564	6429	CTTAGTCCTCTATATC*ATCTCGCTAATATTA	CAATTAATCTCGAGTA*ATCTCGATAATAATA	ATCTCG	WT	37	Lv	2435	M
2435Lv_S5	cluster33194873	5	6092	0.082	7149 - 7149	14759 - 14759	7610	del	7150	14759	7610	TCATCTCGCTAATATT*AACAACAAAACTAAC	CCACGAAACAGGATCA*AACAACCCAACAGGA	AACAAC	WT	37	Lv	2435	M
2435Lv_S5	cluster33244712	7	6077	0.1151	7155 - 7155	14491 - 14491	7336	del	7156	14491	7336	CGCTAATATTAACAAC*AAAACTAACACATAC	AAACCTGAAACATTGG*AGTACTTCTACTGTT		WT	37	Lv	2435	M
2435Lv_S5	cluster33394078	5	5894	0.0848	7171 - 7171	13626 - 13626	6455	del	7172	13626	6455	AAAACTAACACATACA*AGCACAATAGATGCA	CTACCATCATTCAAGT*AGCACAACTATATAT	AGCACAA	WT	37	Lv	2435	M
2435Lv_S5	cluster33594326	5	6246	0.08	7196 - 7196	13940 - 13940	6744	del	7197	13940	6744	GATGCACAAGAAGTTG*AAACCATTTGAACTA	GATCCACCAAACCCTA*AAACCATTAAACAAC	AAACCATT	WT	37	Lv	2435	M
2435Lv_S5	cluster33745000	26	5446	0.4751	7214 - 7214	14913 - 14913	7699	del	7215	14913	7699	ACCATTTGAACTATTC*TACCAGCTGTAATCC	GACCCAGACAACTACA*TACCAGCTAATCCAC	TACCAGCT	WT	37	Lv	2435	M
2435Lv_S5	cluster33843877	8	6162	0.1297	7225 - 7225	13300 - 13300	6075	del	7226	13300	6075	TATTCTACCAGCTGTA*ATCCTTATCATAATT	AAGCAAATCCATATTC*ATCCTTCTCAACTTT	ATCCTT	WT	37	Lv	2435	M
2435Lv_S5	cluster33874948	5	5802	0.0861	7231 - 7231	14843 - 14843	7612	del	7232	14843	7612	ACCAGCTGTAATCCTT*ATCATAATTGCTCTC	TATCCTAGGTATCCTA*ATCATATTCTTAATT	ATCATA	WT	37	Lv	2435	M
2435Lv_S5	cluster34264340	6	6108	0.0981	7281 - 7281	13955 - 13955	6674	del	7282	13955	6674	ATATAATAGACGAAAT*CAACAACCCCGTATT	AAAACCATTAAACAAC*CAACAAACCCACTAA	CAACAA	WT	37	Lv	2435	M
2435Lv_S5	cluster34274873	8	5974	0.1337	7282 - 7282	14759 - 14759	7477	del	7283	14759	7477	TATAATAGACGAAATC*AACAACCCCGTATTA	CCACGAAACAGGATCA*AACAACCCAACAGGA	AACAACCC	WT	37	Lv	2435	M
2435Lv_S5	cluster34295025	27	5204	0.5162	7286 - 7286	14938 - 14938	7652	del	7287	14938	7652	ATAGACGAAATCAACA*ACCCCGTATTAACCG	ATCCACTAAACACCCC*ACCCCATATTAAACC	ACCCC	WT	37	Lv	2435	M
2435Lv_S5	cluster34304277	5	5770	0.0866	7287 - 7287	13884 - 13884	6597	del	7288	13884	6597	TAGACGAAATCAACAA*CCCCGTATTAACCGT	CAAACACAACCAACAT*CCCCCCTAAATAAAT	CAACA	WT	37	Lv	2435	M
2435Lv_S5	cluster34355031	11	5132	0.2139	7292 - 7292	14944 - 14944	7652	del	7293	14944	7652	GAAATCAACAACCCCG*TATTAACCGTTAAAA	TAAACACCCCACCCCA*TATTAAACCCGAATG	TATTAA	WT	37	Lv	2435	M
2435Lv_S5	cluster34414331	9	5924	0.1517	7301 - 7301	13946 - 13946	6645	del	7302	13946	6645	AACCCCGTATTAACCG*TTAAAACCATAGGGC	CCAAACCCTAAAACCA*TTAAACAACCAACAA	TTAAA	WT	37	Lv	2435	M
2435Lv_S5	cluster34534436	7	6182	0.1131	7316 - 7316	14095 - 14095	6779	del	7317	14095	6779	GTTAAAACCATAGGGC*ACCAATGATACTGAA	ACAGCATTCAACTGCG*ACCAATGACATGAAA	ACCAATGA	WT	37	Lv	2435	M
2435Lv_S5	cluster34645139	5	4769	0.1047	7334 - 7334	15079 - 15079	7745	del	7335	15079	7745	CAATGATACTGAAGCT*ACGAATATACTGACT	TTCATACCTCAAAGCA*ACGAAGCCTAATATT	ACGAA	WT	37	Lv	2435	M
2435Lv_S5	cluster34844202	5	5708	0.0875	7374 - 7374	13776 - 13776	6402	del	7375	13776	6402	TATGCTTTGATTCATA*TATAATCCCAACAAA	AAATTAAAAAAACCTC*TATAATCACCCCCAA	TATAATC	WT	37	Lv	2435	M
2435Lv_S5	cluster34914313	6	5928	0.1011	7381 - 7381	13927 - 13927	6546	del	7382	13927	6546	TGATTCATATATAATC*CCAACAAACGACCTA	TAAACCTAAAAACGAT*CCACCAAACCCTAAA	ATCC	WT	37	Lv	2435	M
2435Lv_S5	cluster34914339	5	5955	0.0839	7381 - 7381	13954 - 13954	6573	del	7382	13954	6573	TGATTCATATATAATC*CCAACAAACGACCTA	TAAAACCATTAAACAA*CCAACAAACCCACTA	CCAACAAAC	WT	37	Lv	2435	M
2435Lv_S5	cluster34943739	5	5780	0.0864	7385 - 7385	13102 - 13102	5717	del	7386	13102	5717	TCATATATAATCCCAA*CAAACGACCTAAAAC	ACCTCATAAACCCAAT*CAAACGCCTAGCATT	CAAACG	WT	37	Lv	2435	M
2435Lv_S5	cluster34984322	15	5890	0.254	7392 - 7392	13936 - 13936	6544	del	7393	13936	6544	TAATCCCAACAAACGA*CCTAAAACCTGGTGA	AAACGATCCACCAAAC*CCTAAAACCATTAAA	CCTAAAACC	WT	37	Lv	2435	M
2435Lv_S5	cluster35634864	5	5714	0.0874	7496 - 7496	14748 - 14748	7252	del	7497	14748	7252	GAAGACGTCCTCCACT*CATGAGCAGTCCCCT	CTCCTCTTCCTCCACG*AAACAGGATCAAACA	TCCTCCAC	WT	37	Lv	2435	M
2435Lv_S5	cluster35844768	5	5713	0.0874	7531 - 7531	14597 - 14597	7066	del	7532	14597	7066	AGGACTTAAAACTGAT*GCCATCCCAGGCCGA	TACAAACCTCCTATCA*GCCATCCCATATATT	GCCATCCCA	WT	37	Lv	2435	M
2435Lv_S5	cluster36525081	5	5916	0.0844	7638 - 7638	15013 - 15013	7375	del	7639	15013	7375	ATAGCTTTATGCCCAT*TGTCCTAGAAATGGT	CCAATAAACTAGGAGG*TGTCCTAGCCTTAAT	TGTCCTAG	WT	37	Lv	2435	M
2435Lv_S5	cluster36634251	16	6176	0.2584	7664 - 7664	13842 - 13842	6178	del	7665	13842	6178	ATGGTTCCACTAAAAT*ATTTCGAAAACTGAT	AAGTCTCTGGATATTC*CTCAGTAGCTATAGC	ATATT	WT	37	Lv	2435	M
2435Lv_S5	cluster37013908	6	6260	0.0958	7747 - 7747	13356 - 13356	5609	del	7748	13356	5609	TTAAAGTTAGAGACCT*TAAAATCTCCATAGT	CACCGCATTACACCCA*TAAAATCTCTCAACC	TAAAATCTC	WT	37	Lv	2435	M
2435Lv_S5	cluster37144992	7	5706	0.1225	7770 - 7770	14904 - 14904	7134	del	7771	14904	7134	TCCATAGTGATATGCC*ACAACTAGATACATC	ATACTAGGAGACCCAG*ACAACTACATACCAG	ACAACTA	WT	37	Lv	2435	M
2435Lv_S5	cluster37204131	8	6000	0.1332	7778 - 7778	13692 - 13692	5914	del	7779	13692	5914	GATATGCCACAACTAG*ATACATCAACATGAT	CAACATCATCAACCTC*ATACATCAACCAATC	ATACATCAAC	WT	37	Lv	2435	M
2435Lv_S5	cluster37624456	5	6586	0.0759	7835 - 7835	14124 - 14124	6289	del	7836	14124	6289	ACCCTATTTATCTTAT*TTCAACTAAAAGTCT	AAAATCATCGTTGTAA*TTCAACTACAGAAAC	TTCAACTA	WT	37	Lv	2435	M
2435Lv_S5	cluster37713568	5	6082	0.0821	7850 - 7850	12823 - 12823	4973	del	7851	12823	4973	TTTCAACTAAAAGTCT*CATCACAAACATTCC	TCCGAAAAATAGGAAA*CATCACAAAAATCAT	CATCACAAA	WT	37	Lv	2435	M
2435Lv_S5	cluster37713958	6	6200	0.0967	7850 - 7850	13423 - 13423	5573	del	7851	13423	5573	TTTCAACTAAAAGTCT*CATCACAAACATTCC	TCTGGTTAGAAAAAAC*CATCCCAAAATCCAC	CATC	WT	37	Lv	2435	M
2435Lv_S5	cluster37743978	10	6357	0.1571	7853 - 7853	13450 - 13450	5597	del	7854	13450	5597	CAACTAAAAGTCTCAT*CACAAACATTCCCAC	CCACCTCAACTCTTCA*CACAAACATAACCAC	CACAAACAT	WT	37	Lv	2435	M
2435Lv_S5	cluster37754475	9	6502	0.1382	7854 - 7854	14147 - 14147	6293	del	7855	14147	6293	AACTAAAAGTCTCATC*ACAAACATTCCCACT	ACAGAAACACCTAATG*ACAAACATACGAAAA	ACAAACAT	WT	37	Lv	2435	M
2435Lv_S5	cluster37774272	7	5966	0.1172	7857 - 7857	13879 - 13879	6022	del	7858	13879	6022	TAAAAGTCTCATCACA*AACATTCCCACTGGC	ATATCCAAACACAACC*AACATCCCCCCTAAA	AACAT	WT	37	Lv	2435	M
2435Lv_S5	cluster37793093	8	6228	0.1283	7861 - 7861	11834 - 11834	3973	del	7862	11834	3973	AGTCTCATCACAAACA*TTCCCACTGGCACCT	AATTAAACACATCAAC*TTCCCACTGTACACC	TTCCCACTG	WT	37	Lv	2435	M
2435Lv_S5	cluster37914314	10	6430	0.1553	7877 - 7877	13928 - 13928	6051	del	7878	13928	6051	TTCCCACTGGCACCTT*CACCAAAATCACTAA	AAACCTAAAAACGATC*CACCAAACCCTAAAA	CACCAAA	WT	37	Lv	2435	M
2435Lv_S5	cluster37953909	6	6234	0.0962	7881 - 7881	13357 - 13357	5476	del	7882	13357	5476	CACTGGCACCTTCACC*AAAATCACTAACAAC	ACCGCATTACACCCAT*AAAATCTCTCAACCT	AAAATC	WT	37	Lv	2435	M
2435Lv_S5	cluster38023992	10	6574	0.1519	7889 - 7889	13467 - 13467	5578	del	7890	13467	5578	CCTTCACCAAAATCAC*TAACAACCATAAAAG	ACAAACATAACCACTT*TAACAACCAACCAAA	TAACAACCA	WT	37	Lv	2435	M
2435Lv_S5	cluster38034873	5	6321	0.079	7890 - 7890	14759 - 14759	6869	del	7891	14759	6869	CTTCACCAAAATCACT*AACAACCATAAAAGT	CCACGAAACAGGATCA*AACAACCCAACAGGA	AACAACC	WT	37	Lv	2435	M
2435Lv_S5	cluster38114333	6	6606	0.0907	7900 - 7900	13948 - 13948	6048	del	7901	13948	6048	ATCACTAACAACCATA*AAAGTAAAAACCCCT	AAACCCTAAAACCATT*AAACAACCAACAAAC	AACCAT	WT	37	Lv	2435	M
2435Lv_S5	cluster38264354	7	6640	0.1053	7919 - 7919	13971 - 13971	6052	del	7920	13971	6052	GTAAAAACCCCTTGAG*AATTAAAATGAACGA	CAACAAACCCACTAAC*AATTAAACCTAAACC	AATTAAA	WT	37	Lv	2435	M
2435Lv_S5	cluster38474514	10	6389	0.1563	7946 - 7946	14191 - 14191	6245	del	7947	14191	6245	ACGAAAATCTATTTGC*CTCATTCATTACCCC	TTAAAATTATTAACCA*CTCATTCATTGACCT	CTCATTCATT	WT	37	Lv	2435	M
2435Lv_S5	cluster38534094	5	5836	0.0856	7955 - 7955	13647 - 13647	5692	del	7956	13647	5692	TATTTGCCTCATTCAT*TACCCCAACAATAAT	AACTATATATTGCCGC*TACCCCAATCCCTCC	TACCCCAA	WT	37	Lv	2435	M
2435Lv_S5	cluster38714449	11	6658	0.1649	7980 - 7980	14114 - 14114	6134	del	7981	14114	6134	AATAATAGGATTCCCA*ATCGTTGTAGCCATC	AATGACATGAAAAATC*ATCGTTGTAATTCAA	ATCGTTGTA	WT	37	Lv	2435	M
2435Lv_S5	cluster38745111	10	5633	0.1772	7987 - 7987	15045 - 15045	7058	del	7988	15045	7058	GGATTCCCAATCGTTG*TAGCCATCATTATAT	TTATCTATCCTAATTT*TAGCCCTAATACCTT	TAGCC	WT	37	Lv	2435	M
2435Lv_S5	cluster38774072	6	5931	0.1011	7990 - 7990	13613 - 13613	5623	del	7991	13613	5623	TTCCCAATCGTTGTAG*CCATCATTATATTTC	GATCACCCAGCTACTA*CCATCATTCAAGTAG	CCATCATT	WT	37	Lv	2435	M
2435Lv_S5	cluster38835043	5	5342	0.0935	7998 - 7998	14959 - 14959	6961	del	7999	14959	6961	CGTTGTAGCCATCATT*ATATTTCCTTCAATC	ATATTAAACCCGAATG*ATATTTCCTATTTGC	ATATTTCCT	WT	37	Lv	2435	M
2435Lv_S5	cluster38845123	16	5367	0.2972	8001 - 8001	15058 - 15058	7057	del	8002	15058	7057	TGTAGCCATCATTATA*TTTCCTTCAATCCTA	TTTTAGCCCTAATACC*TTTCCTTCATACCTC	TTTCCTTCA	WT	37	Lv	2435	M
2435Lv_S5	cluster38935131	5	5151	0.097	8012 - 8012	15069 - 15069	7057	del	8013	15069	7057	TTATATTTCCTTCAAT*CCTATTCCCATCCTC	ATACCTTTCCTTCATA*CCTCAAAGCAACGAA	CCT	WT	37	Lv	2435	M
2435Lv_S5	cluster39003957	5	6080	0.0822	8019 - 8019	13422 - 13422	5403	del	8020	13422	5403	TCCTTCAATCCTATTC*CCATCCTCAAAACGC	ATCTGGTTAGAAAAAA*CCATCCCAAAATCCA	CCATCC	WT	37	Lv	2435	M
2435Lv_S5	cluster39035131	9	5120	0.1755	8023 - 8023	15069 - 15069	7046	del	8024	15069	7046	TCAATCCTATTCCCAT*CCTCAAAACGCCTAA	ATACCTTTCCTTCATA*CCTCAAAGCAACGAA	CCTCAAA	WT	37	Lv	2435	M
2435Lv_S5	cluster39125155	5	4800	0.1041	8036 - 8036	15100 - 15100	7064	del	8037	15100	7064	CATCCTCAAAACGCCT*AATCAACAACCGTCT	GCCTAATATTCCGCCC*AATCACACAAATTTT	AATCA	WT	37	Lv	2435	M
2435Lv_S5	cluster39524378	9	6134	0.1465	8095 - 8095	14007 - 14007	5912	del	8096	14007	5912	CTTATTATCAAACAAA*TAATGCTAATCCACA	AAATAGGTGAAGGCTT*TAATGCTAACCCAAG	TAATGCTAA	WT	37	Lv	2435	M
2435Lv_S5	cluster39565005	24	5246	0.4554	8099 - 8099	14918 - 14918	6819	del	8100	14918	6819	TTATCAAACAAATAAT*GCTAATCCACACACC	AGACAACTACATACCA*GCTAATCCACTAAAC	GCTAATCCAC	WT	37	Lv	2435	M
2435Lv_S5	cluster39593869	6	6131	0.0978	8102 - 8102	13289 - 13289	5187	del	8103	13289	5187	TCAAACAAATAATGCT*AATCCACACACCAAA	ATCAATAAATAAAGCA*AATCCATATTCATCC	AATCCA	WT	37	Lv	2435	M
2435Lv_S5	cluster39794319	6	6050	0.0991	8129 - 8129	13933 - 13933	5804	del	8130	13933	5804	CAAAAGGACGAACATG*AACCCTAATAATTGT	TAAAAACGATCCACCA*AACCCTAAAACCATT	AACCCTAA	WT	37	Lv	2435	M
2435Lv_S5	cluster39924944	20	5891	0.3384	8147 - 8147	14839 - 14839	6692	del	8148	14839	6692	CCCTAATAATTGTTTC*CCTAATCATATTTAT	AAGATATCCTAGGTAT*CCTAATCATATTCTT	CCTAATCATATT	WT	37	Lv	2435	M
2435Lv_S5	cluster40024135	6	5662	0.1059	8165 - 8165	13696 - 13696	5531	del	8166	13696	5531	TAATCATATTTATTGG*ATCAACAAATCTCCT	ATCATCAACCTCATAC*ATCAACCAATCTCCC	ATCAAC	WT	37	Lv	2435	M
2435Lv_S5	cluster40314992	5	5093	0.0981	8202 - 8202	14904 - 14904	6702	del	8203	14904	6702	TTTACCACATACATTT*ACACCTACTACCCAA	ATACTAGGAGACCCAG*ACAACTACATACCAG	ACA	WT	37	Lv	2435	M
2435Lv_S5	cluster40404877	5	5594	0.0893	8211 - 8211	14763 - 14763	6552	del	8212	14763	6552	TACATTTACACCTACT*ACCCAACTATCCATA	GAAACAGGATCAAACA*ACCCAACAGGATTAA	ACCCAAC	WT	37	Lv	2435	M
2435Lv_S5	cluster40414918	5	5530	0.0903	8212 - 8212	14807 - 14807	6595	del	8213	14807	6595	ACATTTACACCTACTA*CCCAACTATCCATAA	TAAAATTCCATTTCAC*CCCTACTATACAATC	ACCC	WT	37	Lv	2435	M
2435Lv_S5	cluster40474366	5	5780	0.0864	8220 - 8220	13986 - 13986	5766	del	8221	13986	5766	ACCTACTACCCAACTA*TCCATAAATCTAAGT	CAATTAAACCTAAACC*TCCATAAATAGGTGA	TCCATAAAT	WT	37	Lv	2435	M
2435Lv_S5	cluster40585111	5	5078	0.0984	8236 - 8236	15045 - 15045	6809	del	8237	15045	6809	TCCATAAATCTAAGTA*TAGCCATTCCACTAT	TTATCTATCCTAATTT*TAGCCCTAATACCTT	TAGCC	WT	37	Lv	2435	M
2435Lv_S5	cluster40794185	5	5618	0.0889	8279 - 8279	13756 - 13756	5477	del	8280	13756	5477	TAATTACAGGCTTCCG*ACACAAACTAAAAAG	ATCATAATAATTAAGC*ACACAAATTAAAAAA	ACACAAA	WT	37	Lv	2435	M
2435Lv_S5	cluster41004102	7	5164	0.1354	8308 - 8308	13659 - 13659	5351	del	8309	13659	5351	AGCTCACTTGCCCACT*TCCTTCCACAAGGAA	CCGCTACCCCAATCCC*TCCTTCCAACATAAC	TCCTTCCA	WT	37	Lv	2435	M
2435Lv_S5	cluster41404436	8	6146	0.13	8381 - 8381	14095 - 14095	5714	del	8382	14095	5714	TTAGCCTATTTATTCA*ACCAATGGCATTAGC	ACAGCATTCAACTGCG*ACCAATGACATGAAA	ACCAATG	WT	37	Lv	2435	M
2435Lv_S5	cluster42904605	8	5199	0.1536	8665 - 8665	14326 - 14326	5661	del	8666	14326	5661	CATGACCATTAACTGG*AGCCTTTTCAGCCCT	CATCAGATACAATAAC*AGCCTTTTCATCAGT	AGCCTTTTCA	WT	37	Lv	2435	M
2435Lv_S5	cluster42994100	13	4932	0.2629	8676 - 8676	13656 - 13656	4980	del	8677	13656	4980	ACTGGAGCCTTTTCAG*CCCTCCTTCTAACAT	TTGCCGCTACCCCAAT*CCCTCCTTCCAACAT	CCCTCCTTC	WT	37	Lv	2435	M
2435Lv_S5	cluster43403787	8	5450	0.1466	8757 - 8757	13176 - 13176	4419	del	8758	13176	4419	GGCCTACTCACCAATA*TCCTCACAATATATC	CCAACCAGCATTCCAG*TCCTCACAATACCAT	TCCTCACAATA	WT	37	Lv	2435	M
2435Lv_S5	cluster44134558	19	5171	0.3661	8947 - 8947	14260 - 14260	5313	del	8948	14260	5313	CACATGATCTAGGAGG*CTGCTGACCTCCAAC	GGTCCCTTCTAGGAGT*CTGCCTAATAGTCCA	TCTAGGAG	WT	37	Lv	2435	M
2435Lv_S5	cluster44204879	5	5238	0.0954	8957 - 8957	14765 - 14765	5808	del	8958	14765	5808	AGGAGGCTGCTGACCT*CCAACAGGAATTTCA	AACAGGATCAAACAAC*CCAACAGGATTAAAC	CCAACAGGA	WT	37	Lv	2435	M
2435Lv_S5	cluster44304920	5	5162	0.0968	8975 - 8975	14809 - 14809	5834	del	8976	14809	5834	AACAGGAATTTCACCA*CTTAACCCTCTAGAA	AAATTCCATTTCACCC*CTACTATACAATCAA	ATTTCACC	WT	37	Lv	2435	M
2435Lv_S5	cluster44693650	7	4950	0.1412	9088 - 9088	12961 - 12961	3873	del	9089	12961	3873	GAAACCACATAAATCA*AGCCCTACTAATTAC	GCAACACCAACGCCTG*AGCCCTACTAATTAC	AGCCCTACTAATTA	WT	37	Lv	2435	M
2435Lv_S5	cluster44895136	6	4470	0.134	9135 - 9135	15074 - 15074	5939	del	9136	15074	5939	TACTTCACCATCCTCC*AAGCTTCAGAATACT	TTTCCTTCATACCTCA*AAGCAACGAAGCCTA	CCTC	WT	37	Lv	2435	M
2435Lv_S5	cluster46223863	8	5792	0.1379	9554 - 9554	13283 - 13283	3729	del	9555	13283	3729	AAATCTGTACTCAGAA*AAAGCAAATCCATAT	AAAACTATCAATAAAT*AAAGCAAATCCATAT	AAAGCAAATCCATA	WT	37	Lv	2435	M
2435Lv_S5	cluster46714195	5	5504	0.0908	9704 - 9704	13768 - 13768	4064	del	9705	13768	4064	AGCAATTCAAACAATT*AAAACCTCTACTATA	AAGCACACAAATTAAA*AAAACCTCTATAATC	AAAACCTCTA	WT	37	Lv	2435	M
2435Lv_S5	cluster47735012	6	4532	0.1322	10018 - 10018	14925 - 14925	4907	del	10019	14925	4907	ATAACTTCAGTAACTT*CCCTAAACTCCAACT	TACATACCAGCTAATC*CACTAAACACCCCAC	TCC	WT	37	Lv	2435	M
2435Lv_S5	cluster48854472	5	5912	0.0845	10291 - 10291	14144 - 14144	3853	del	10292	14144	3853	CCAGCCTAACACTTCT*ATGACAAACCGACGA	ACTACAGAAACACCTA*ATGACAAACATACGA	ATGACAAAC	WT	37	Lv	2435	M
2435Lv_S5	cluster50155044	7	4466	0.1565	10607 - 10607	14960 - 14960	4353	del	10608	14960	4353	CCTAAACGCAGGGATT*TATTTCCTATTTTAT	TATTAAACCCGAATGA*TATTTCCTATTTGCA	TATTTCCTATTT	WT	37	Lv	2435	M
2435Lv_S5	cluster602756	19	7400	0.2561	1104 - 1104	4925 - 4925	3821	del	1105	4925	3821	TCTGAACTAATCCTAG*CCCTAGCCCTACACA	AGCACAATAACCCTAC*CCCTAGCCCCCCAAC	CCCTAGCCC	WT	37	Lv	2435	M
2435Lv_S5	cluster71207162	6	6450	0.0929	7041 - 7041	2899 - 2899	12157	del	7042	2899	12157	TCCAACTTGGTCTACA*AGACGCCACATCCCC	TTTTACAACCATTTGC*AGACGCCATAAAATT	AGACGCCA	WT	37	Lv	2435	M
2435Lv_S5	cluster71527222	7	6710	0.1042	7125 - 7125	2946 - 2946	12120	del	7126	2946	12120	TAATTAGCTCCTTAGT*CCTCTATATCATCTC	ATACGCCCTTTAACAA*CCTCTATATCCTTAT	CCTCTATATC	WT	37	Lv	2435	M
2435Lv_S5	cluster72907429	5	6429	0.0777	7470 - 7470	3166 - 3166	11995	del	7471	3166	11995	TTCCAATCCGTATATT*AATTTCATCTGAAGA	GAGCCGTAGCCCAAAC*AATTTCATATGAAGT	AATTTCAT	WT	37	Lv	2435	M
2435Lv_S5	cluster73007511	10	6886	0.145	7617 - 7617	3180 - 3180	11862	del	7618	3180	11862	CTGAAATTTGTGGATC*TAACCATAGCTTTAT	ACAATTTCATATGAAG*TAACCATAGCTATTA	TAACCATAGCT	WT	37	Lv	2435	M
2435Lv_S5	cluster73357257	5	6882	0.0726	7167 - 7167	3234 - 3234	12366	del	7168	3234	12366	CAACAAAACTAACACA*TACAAGCACAATAGA	AATGGATCCTACTCTC*TACAAACACTTATTA	TACAA	WT	37	Lv	2435	M
2435Lv_S5	cluster74607391	6	6309	0.095	7392 - 7392	3457 - 3457	12364	del	7393	3457	12364	TAATCCCAACAAACGA*CCTAAAACCTGGTGA	TTATTCTAATAAACGC*CCTAACAACTATTAT	AAACG	WT	37	Lv	2435	M
2435Lv_S5	cluster75006961	21	5624	0.372	6643 - 6643	3511 - 3511	13167	del	6644	3511	13167	CAGGAATACCACGACG*CTACTCAGACTACCC	TCAATTTACCAGAACT*CTACTCAACTAACTT	CTACTCA	WT	37	Lv	2435	M
2435Lv_S5	cluster752310992	5	6581	0.0759	15533 - 15533	3547 - 3547	4313	dup	3548	15533	11986	TAGAAGCTCTACTACT*ATCATCAACATTCCT	TTCAGGTCATAAAATA*ATCATCAACATAAAT	ATCATCAACAT	WT	37	Lv	2435	M
2435Lv_S5	cluster76717292	5	6826	0.0732	7227 - 7227	3832 - 3832	12904	del	7228	3832	12904	TTCTACCAGCTGTAAT*CCTTATCATAATTGC	CCGTGCTACCTAAACA*CCTTATCCTAATAGT	CCTTATC	WT	37	Lv	2435	M
2435Lv_S5	cluster77157289	6	6734	0.089	7224 - 7224	3916 - 3916	12991	del	7225	3916	12991	CTATTCTACCAGCTGT*AATCCTTATCATAAT	CCTTCCCGTACTAATA*AATCCTATCACCCTT	AATCCT	WT	37	Lv	2435	M
2435Lv_S5	cluster773310822	6	4386	0.1366	15215 - 15215	3940 - 3940	5024	del	15216	3940	5024	ACTAGCCTCCATCTCA*TACTTCTCAATCATC	CACCCTTGCCATCATC*TACTTCACAATCTTC	TACTTC	WT	37	Lv	2435	M
2435Lv_S5	cluster77517062	5	6154	0.0812	6831 - 6831	3967 - 3967	13435	del	6832	3967	13435	GGCTGCCCTCCACCAT*ATCACACATTCGAGG	CTTCTTAGGTCCTGTA*ATCACAATATCCAGC	ATCACA	WT	37	Lv	2435	M
2435Lv_S5	cluster77597068	7	6278	0.1114	6847 - 6847	3982 - 3982	13434	del	6848	3982	13434	ATCACACATTCGAGGA*ACCAACCTATGTAAA	AATCACAATATCCAGC*ACCAACCTAATACTA	ACCAACCTA	WT	37	Lv	2435	M
2435Lv_S5	cluster78018899	5	6464	0.0773	10457 - 10457	4039 - 4039	9881	del	10458	4039	9881	AAAACTCTACATCTCA*ATACTAATCAGCTTA	ACTAGCAATTATCCCC*ATACTAATCAACAAA	ATACTAATCA	WT	37	Lv	2435	M
2435Lv_S5	cluster78027750	6	6779	0.0884	8034 - 8034	4042 - 4042	12307	del	8035	4042	12307	CCCATCCTCAAAACGC*CTAATCAACAACCGT	AGCAATTATCCCCATA*CTAATCAACAAAAAA	CTAATCAACAA	WT	37	Lv	2435	M
2435Lv_S5	cluster78047324	10	6727	0.1484	7278 - 7278	4044 - 4044	13065	del	7279	4044	13065	TATATATAATAGACGA*AATCAACAACCCCGT	CAATTATCCCCATACT*AATCAACAAAAAAAA	AATCAACAA	WT	37	Lv	2435	M
2435Lv_S5	cluster78077244	5	6830	0.0732	7151 - 7151	4047 - 4047	13195	del	7152	4047	13195	ATCTCGCTAATATTAA*CAACAAAACTAACAC	TTATCCCCATACTAAT*CAACAAAAAAAACCC	CAACAAAA	WT	37	Lv	2435	M
2435Lv_S5	cluster78147673	7	7214	0.0969	7905 - 7905	4054 - 4054	12448	del	7906	4054	12448	TAACAACCATAAAAGT*AAAAACCCCTTGAGA	CATACTAATCAACAAA*AAAAACCCACGATCA	AAAAACCC	WT	37	Lv	2435	M
2435Lv_S5	cluster78257460	5	6441	0.0776	7524 - 7524	4068 - 4068	12843	del	7525	4068	12843	CCTCCCTAGGACTTAA*AACTGATGCCATCCC	AAAAAAACCCACGATC*AACTGAAGCAGCAAC	AACTGA	WT	37	Lv	2435	M
2435Lv_S5	cluster78267356	8	6496	0.123	7325 - 7325	4069 - 4069	13043	del	7326	4069	13043	ATAGGGCACCAATGAT*ACTGAAGCTACGAAT	AAAAAACCCACGATCA*ACTGAAGCAGCAACA	ACTGAAGC	WT	37	Lv	2435	M
2435Lv_S5	cluster78477258	13	7146	0.1816	7168 - 7168	4098 - 4098	13229	del	7169	4098	13229	AACAAAACTAACACAT*ACAAGCACAATAGAT	CAAAATACTTCGTCAC*ACAAGCAACAGCCTC	ACAAGCA	WT	37	Lv	2435	M
2435Lv_S5	cluster78487475	14	6828	0.2046	7552 - 7552	4099 - 4099	12846	del	7553	4099	12846	CCCAGGCCGACTAAAT*CAAGCAACAGTAACA	AAAATACTTCGTCACA*CAAGCAACAGCCTCA	CAAGCAACAG	WT	37	Lv	2435	M
2435Lv_S5	cluster78717498	9	7187	0.1251	7590 - 7590	4127 - 4127	12836	del	7591	4127	12836	GACCAGGGTTATTCTA*TGGCCAATGCTCTGA	TCAATAATTATCCTCC*TGGCCATCGTACTCA	TGGCCA	WT	37	Lv	2435	M
2435Lv_S5	cluster78907580	5	7298	0.0685	7770 - 7770	4149 - 4149	12678	del	7771	4149	12678	TCCATAGTGATATGCC*ACAACTAGATACATC	TCGTACTCAACTATAA*ACAACTAGGAACATG	ACAACTAG	WT	37	Lv	2435	M
2435Lv_S5	cluster79047622	13	7376	0.1759	7832 - 7832	4166 - 4166	12633	del	7833	4166	12633	ATTACCCTATTTATCT*TATTTCAACTAAAAG	CAACTAGGAACATGAA*TATTTCAACAACAAA	TATTTCAAC	WT	37	Lv	2435	M
2435Lv_S5	cluster79087243	10	7182	0.139	7149 - 7149	4172 - 4172	13322	del	7150	4172	13322	TCATCTCGCTAATATT*AACAACAAAACTAAC	GGAACATGAATATTTC*AACAACAAACAAACG	AACAACAAA	WT	37	Lv	2435	M
2435Lv_S5	cluster79276930	10	5448	0.1832	6590 - 6590	4198 - 4198	13907	del	6591	4198	13907	CATATTCGTAGGAGTA*AACATAACATTCTTC	AAACGGTCTTATCCTT*AACATAACATTAATA	AACATAACATT	WT	37	Lv	2435	M
2435Lv_S5	cluster79407878	11	6652	0.1651	8217 - 8217	4216 - 4216	12298	del	8218	4216	12298	TACACCTACTACCCAA*CTATCCATAAATCTA	CATAACATTAATAGCC*CTATCCATAAAACTA	CTATCCATAAA	WT	37	Lv	2435	M
2435Lv_S5	cluster79597897	6	6565	0.0913	8239 - 8239	4240 - 4240	12300	del	8240	4240	12300	ATAAATCTAAGTATAG*CCATTCCACTATGAG	AAAACTAGGCCTCGCC*CCATTCCACTTCTGA	CCATTCCACT	WT	37	Lv	2435	M
2435Lv_S5	cluster79747641	7	7000	0.0999	7862 - 7862	4277 - 4277	12714	del	7863	4277	12714	GTCTCATCACAAACAT*TCCCACTGGCACCTT	GAAGTAACTCAAGGGA*TCCCACTGCACATAG	TCCCACTG	WT	37	Lv	2435	M
2435Lv_S5	cluster80256959	23	6129	0.3739	6641 - 6641	4352 - 4352	14010	del	6642	4352	14010	TTCAGGAATACCACGA*CGCTACTCAGACTAC	TTAATTCAAATTTACC*CGCTACTCAACTCTA	CGCTACTCA	WT	37	Lv	2435	M
2435Lv_S5	cluster81136934	21	5121	0.4084	6598 - 6598	4489 - 4489	14190	del	6599	4489	14190	TAGGAGTAAACATAAC*ATTCTTCCCTCAACA	AGGATGAATATTAGCA*ATTCTTCCTTACAAC	ATTCTTCC	WT	37	Lv	2435	M
2435Lv_S5	cluster81157731	5	6760	0.0739	8002 - 8002	4493 - 4493	12790	del	8003	4493	12790	GTAGCCATCATTATAT*TTCCTTCAATCCTAT	TGAATATTAGCAATTC*TTCCTTACAACCCAT	TTCCTT	WT	37	Lv	2435	M
2435Lv_S5	cluster81237148	5	6776	0.0737	7019 - 7019	4502 - 4502	13782	del	7020	4502	13782	ATATCTTATATGGCCT*ACCCATTCCAACTTG	GCAATTCTTCCTTACA*ACCCATCCCTCACTC	ACCCAT	WT	37	Lv	2435	M
2435Lv_S5	cluster81266937	5	5104	0.0979	6601 - 6601	4505 - 4505	14203	del	6602	4505	14203	GAGTAAACATAACATT*CTTCCCTCAACATTT	ATTCTTCCTTACAACC*CATCCCTCACTCTAC	CAT	WT	37	Lv	2435	M
2435Lv_S5	cluster81288761	5	6018	0.083	10183 - 10183	4507 - 4507	10623	del	10184	4507	10623	TGCTAAAAATTATTCT*TCCCTCACTAATGCT	TCTTCCTTACAACCCA*TCCCTCACTCTACTC	TCCCTCACT	WT	37	Lv	2435	M
2435Lv_S5	cluster81357311	5	6616	0.0755	7250 - 7250	4514 - 4514	13563	del	7251	4514	13563	ATAATTGCTCTCCCCT*CTCTACGCATTCTAT	TACAACCCATCCCTCA*CTCTACTCAACCTCA	CTCTAC	WT	37	Lv	2435	M
2435Lv_S5	cluster81376961	13	5802	0.2236	6643 - 6643	4516 - 4516	14172	del	6644	4516	14172	CAGGAATACCACGACG*CTACTCAGACTACCC	CAACCCATCCCTCACT*CTACTCAACCTCATA	CTACTCA	WT	37	Lv	2435	M
2435Lv_S5	cluster81418643	5	5956	0.0839	9892 - 9892	4520 - 4520	10927	del	9893	4520	10927	ATGCCATCTACCTTCT*TCAACCTCACCATAG	CCATCCCTCACTCTAC*TCAACCTCATAATCT	TCAACCTCA	WT	37	Lv	2435	M
2435Lv_S5	cluster81438792	5	6388	0.0782	10246 - 10246	4522 - 4522	10575	del	10247	4522	10575	AAACCTGAACAAACGT*AACCTCATATAGTTT	ATCCCTCACTCTACTC*AACCTCATAATCTAT	AACCTCATA	WT	37	Lv	2435	M
2435Lv_S5	cluster81497133	12	7066	0.1695	6994 - 6994	4528 - 4528	13833	del	6995	4528	13833	GTTAAATTATAGATCA*ATAATCTATATATCT	CACTCTACTCAACCTC*ATAATCTATATTATT	ATAATCTATAT	WT	37	Lv	2435	M
2435Lv_S5	cluster81638856	8	6179	0.1293	10379 - 10379	4544 - 4544	10464	del	10380	4544	10464	TATTTTAACAGCCTGA*TTACTGCCACTAATA	ATAATCTATATTATTC*TTACAGCCCCTATAT	TTAC	WT	37	Lv	2435	M
2435Lv_S5	cluster820810839	5	5211	0.0959	15243 - 15243	4598 - 4598	5654	del	15244	4598	5654	ATCTTAATTCTTATAC*CAATCTCAGGAATTA	TCTATAACCATCAACT*CAATCTCACTTCTAT	CAATCTCA	WT	37	Lv	2435	M
2435Lv_S5	cluster82138658	5	6210	0.0805	9918 - 9918	4603 - 4603	10984	del	9919	4603	10984	CATAGCCTTCTCACTA*TCACTTCTAGGGACA	AACCATCAACTCAATC*TCACTTCTATGAAAT	TCACTTCTA	WT	37	Lv	2435	M
2435Lv_S5	cluster82427369	7	6820	0.1025	7346 - 7346	4636 - 4636	13589	del	7347	4636	13589	AGCTACGAATATACTG*ACTATGAAGACCTAT	AACTCCAGCAATACTA*ACTATAATCTCACTG	ATACT	WT	37	Lv	2435	M
2435Lv_S5	cluster82647848	11	6840	0.1606	8180 - 8180	4668 - 4668	12787	del	8181	4668	12787	GATCAACAAATCTCCT*AGGCCTTTTACCACA	TATTACTATCCCTAGG*AGGCCTTCCACCACT	AGGCCTT	WT	37	Lv	2435	M
2435Lv_S5	cluster82667053	6	6576	0.0912	6819 - 6819	4670 - 4670	14150	del	6820	4670	14150	GAATGACTTCATGGCT*GCCCTCCACCATATC	TTACTATCCCTAGGAG*GCCTTCCACCACTAA	GGC	WT	37	Lv	2435	M
2435Lv_S5	cluster82726979	7	6616	0.1057	6667 - 6667	4676 - 4676	14308	del	6668	4676	14308	ACTACCCAGATGCTTA*CACCACATGAAACAC	TCCCTAGGAGGCCTTC*CACCACTAACAGGAT	CACCAC	WT	37	Lv	2435	M
2435Lv_S5	cluster82737856	8	6748	0.1184	8189 - 8189	4677 - 4677	12787	del	8190	4677	12787	ATCTCCTAGGCCTTTT*ACCACATACATTTAC	CCCTAGGAGGCCTTCC*ACCACTAACAGGATT	ACCAC	WT	37	Lv	2435	M
2435Lv_S5	cluster82757008	6	7284	0.0823	6708 - 6708	4679 - 4679	14270	del	6709	4679	14270	ATAGGATCATTTATTT*CACTAACAGCTGTTC	CTAGGAGGCCTTCCAC*CACTAACAGGATTCT	CACTAACAG	WT	37	Lv	2435	M
2435Lv_S5	cluster83186986	21	7220	0.29	6680 - 6680	4733 - 4733	14352	del	6681	4733	14352	TTACACCACATGAAAC*ACTGTCTCTTCTATA	GAACTTATAAAAAACA*ACTGTCTAATTATAG	ACTGTCT	WT	37	Lv	2435	M
2435Lv_S5	cluster83527172	5	7734	0.0646	7054 - 7054	4779 - 4779	14024	del	7055	4779	14024	ACAAGACGCCACATCC*CCTATTATAGAAGAG	TAATAGCTCTACTAAA*CCTATTCTTTTATAC	CCTATT	WT	37	Lv	2435	M
2435Lv_S5	cluster83667973	6	7496	0.08	8372 - 8372	4801 - 4801	12728	del	8373	4801	12728	TTGAAACAATTAGCCT*ATTTATTCAACCAAT	CTTTTATACTCGCCTA*ATTTATTCCACTTCA	ATTTATTC	WT	37	Lv	2435	M
2435Lv_S5	cluster83747008	14	8112	0.1723	6708 - 6708	4809 - 4809	14400	del	6709	4809	14400	ATAGGATCATTTATTT*CACTAACAGCTGTTC	CTCGCCTAATTTATTC*CACTTCACTAACAAT	ATTTATT	WT	37	Lv	2435	M
2435Lv_S5	cluster83777006	28	8064	0.346	6706 - 6706	4812 - 4812	14405	del	6707	4812	14405	CTATAGGATCATTTAT*TTCACTAACAGCTGT	GCCTAATTTATTCCAC*TTCACTAACAATATT	TTCACTAACA	WT	37	Lv	2435	M
2435Lv_S5	cluster83787658	12	8063	0.1486	7885 - 7885	4813 - 4813	13227	del	7886	4813	13227	GGCACCTTCACCAAAA*TCACTAACAACCATA	CCTAATTTATTCCACT*TCACTAACAATATTT	TCACTAACAA	WT	37	Lv	2435	M
2435Lv_S5	cluster83857203	6	8081	0.0742	7098 - 7098	4821 - 4821	14022	del	7099	4821	14022	ATGATCACACACTAAT*AATTGTTTTCCTAAT	ATTCCACTTCACTAAC*AATATTTCCAACCAA	CACTAA	WT	37	Lv	2435	M
2435Lv_S5	cluster83857530	5	8115	0.0616	7661 - 7661	4821 - 4821	13459	del	7662	4821	13459	GAAATGGTTCCACTAA*AATATTTCGAAAACT	ATTCCACTTCACTAAC*AATATTTCCAACCAA	AATATTTC	WT	37	Lv	2435	M
2435Lv_S5	cluster83877766	5	7729	0.0646	8055 - 8055	4823 - 4823	13067	del	8056	4823	13067	CAACAACCGTCTCCAT*TCTTTCCAACACTGA	TCCACTTCACTAACAA*TATTTCCAACCAACA	CA	WT	37	Lv	2435	M
2435Lv_S5	cluster83897768	7	7726	0.0905	8057 - 8057	4825 - 4825	13067	del	8058	4825	13067	ACAACCGTCTCCATTC*TTTCCAACACTGACT	CACTTCACTAACAATA*TTTCCAACCAACAAT	TTTCCAAC	WT	37	Lv	2435	M
2435Lv_S5	cluster83937475	5	7726	0.0647	7552 - 7552	4829 - 4829	13576	del	7553	4829	13576	CCCAGGCCGACTAAAT*CAAGCAACAGTAACA	TCACTAACAATATTTC*CAACCAACAATAACT	CAA	WT	37	Lv	2435	M
2435Lv_S5	cluster83967702	7	8210	0.0852	7959 - 7959	4832 - 4832	13172	del	7960	4832	13172	TGCCTCATTCATTACC*CCAACAATAATAGGA	CTAACAATATTTCCAA*CCAACAATAACTCAA	CCAACAATAA	WT	37	Lv	2435	M
2435Lv_S5	cluster83997264	10	8140	0.1227	7174 - 7174	4835 - 4835	13960	del	7175	4835	13960	ACTAACACATACAAGC*ACAATAGATGCACAA	ACAATATTTCCAACCA*ACAATAACTCAAAAA	ACAATA	WT	37	Lv	2435	M
2435Lv_S5	cluster84138080	6	7294	0.0822	8603 - 8603	4849 - 4849	12545	del	8604	4849	12545	ATCTACATGATAATAC*ATAATGACCCACCAA	CAACAATAACTCAAAA*ATAATAACTCACCAA	ATAATA	WT	37	Lv	2435	M
2435Lv_S5	cluster84197801	5	7752	0.0645	8110 - 8110	4858 - 4858	13047	del	8111	4858	13047	ATAATGCTAATCCACA*CACCAAAAGGACGAA	CTCAAAAATAATAACT*CACCAAACAAAAACT	CACCAAA	WT	37	Lv	2435	M
2435Lv_S5	cluster84207785	7	7688	0.091	8085 - 8085	4859 - 4859	13073	del	8086	4859	13073	ACTAGTTAAACTTATT*ATCAAACAAATAATG	TCAAAAATAATAACTC*ACCAAACAAAAACTA		WT	37	Lv	2435	M
2435Lv_S5	cluster842111350	5	7336	0.0681	16087 - 16087	4860 - 4860	5072	dup	4861	16087	11227	CAAAAATAATAACTCA*CCAAACAAAAACTAA	ACCAAATTTTAACTCT*CCAAACCCCCCACCC	TAACTC	WT	37	Lv	2435	M
2435Lv_S5	cluster84287247	6	7886	0.076	7155 - 7155	4867 - 4867	14011	del	7156	4867	14011	CGCTAATATTAACAAC*AAAACTAACACATAC	AATAACTCACCAAACA*AAAACTAAACCCAAC	AAAACTAA	WT	37	Lv	2435	M
2435Lv_S5	cluster84427235	7	7876	0.0888	7141 - 7141	4882 - 4882	14040	del	7142	4882	14040	CCTCTATATCATCTCG*CTAATATTAACAACA	AAAAACTAAACCCAAC*CTAATATTTTCCACC	CTAATATT	WT	37	Lv	2435	M
2435Lv_S5	cluster84637260	17	7682	0.2208	7170 - 7170	4908 - 4908	14037	del	7171	4908	14037	CAAAACTAACACATAC*AAGCACAATAGATGC	CCACCCTAGCTATCAT*AAGCACAATAACCCT	AAGCACAATA	WT	37	Lv	2435	M
2435Lv_S5	cluster84837873	10	6983	0.143	8212 - 8212	4934 - 4934	13021	del	8213	4934	13021	ACATTTACACCTACTA*CCCAACTATCCATAA	ACCCTACCCCTAGCCC*CCCAACTAATTACCT	CCCAACTA	WT	37	Lv	2435	M
2435Lv_S5	cluster84878297	6	6716	0.0893	9094 - 9094	4938 - 4938	12143	del	9095	4938	12143	ACATAAATCAAGCCCT*ACTAATTACCATTAT	TACCCCTAGCCCCCCA*ACTAATTACCTAGAA	ACTAATTACC	WT	37	Lv	2435	M
2435Lv_S5	cluster87757051	5	7272	0.0687	6817 - 6817	5502 - 5502	14984	dup	5503	6817	1315	TACAATGTTATCGTAA*CTGCCCATGCTTTTG	TAGAATGACTTCATGG*CTGCCCTCCACCATA	CTGCCC	WT	37	Lv	2435	M
2435Lv_S5	cluster87999507	5	6988	0.0715	11982 - 11982	5563 - 5563	9880	dup	5564	11982	6419	TAATTGGAGGCTTTGG*AAACTGACTTGTCCC	CTTAAAATAAGCTTCA*AAACTGACTTTTTCT	AAACTGACTT	WT	37	Lv	2435	M
2435Lv_S5	cluster88077196	10	7798	0.1281	7091 - 7091	5577 - 5577	14785	dup	5578	7091	1514	GGAAACTGACTTGTCC*CACTAATAATCGGAG	AATTTCCATGATCACA*CACTAATAATTGTTT	CACTAATAAT	WT	37	Lv	2435	M
2435Lv_S5	cluster88307639	5	7713	0.0648	7859 - 7859	5604 - 5604	14044	dup	5605	7859	2255	GGAGCCCCAGATATAG*CATTCCCACGAATAA	AAAGTCTCATCACAAA*CATTCCCACTGGCAC	CATTCCCAC	WT	37	Lv	2435	M
2435Lv_S5	cluster89687239	8	7472	0.107	7145 - 7145	5827 - 5827	14981	dup	5828	7145	1318	TTAATTTTATTACCAC*TATTATCAACATGAA	TATATCATCTCGCTAA*TATTAACAACAAAAC	TATTA	WT	37	Lv	2435	M
2435Lv_S5	cluster89718071	5	6880	0.0726	8586 - 8586	5830 - 5830	13543	dup	5831	8586	2756	ATTTTATTACCACTAT*TATCAACATGAAACC	CCTCCTAGTAAGCCTA*TATCTACATGATAAT	CTAT	WT	37	Lv	2435	M
2435Lv_S5	cluster89727590	8	7812	0.1023	7782 - 7782	5831 - 5831	14348	dup	5832	7782	1951	TTTTATTACCACTATT*ATCAACATGAAACCC	TGCCACAACTAGATAC*ATCAACATGATTTAT	ATCAACATGA	WT	37	Lv	2435	M
2435Lv_S5	cluster89766982	20	7212	0.2765	6671 - 6671	5835 - 5835	15463	dup	5836	6671	836	ATTACCACTATTATCA*ACATGAAACCCCCAG	CCCAGATGCTTACACC*ACATGAAACACTGTC	ACATGAAAC	WT	37	Lv	2435	M
2435Lv_S5	cluster897911352	5	7078	0.0706	16089 - 16089	5840 - 5840	6050	dup	5841	16089	10249	CACTATTATCAACATG*AAACCCCCAGCCATA	CAAATTTTAACTCTCC*AAACCCCCCACCCCC	AAACCCCC	WT	37	Lv	2435	M
2435Lv_S5	cluster90077901	10	7133	0.14	8243 - 8243	5869 - 5869	13925	dup	5870	8243	2374	TAACACAGTATCAAAC*TCCACTATTTGTCTG	ATCTAAGTATAGCCAT*TCCACTATGAGCTGG	TCCACTAT	WT	37	Lv	2435	M
2435Lv_S5	cluster90637239	6	7314	0.082	7145 - 7145	5952 - 5952	15106	dup	5953	7145	1193	GCAGGCATTACTATAC*TACTAACAGACCGCA	TATATCATCTCGCTAA*TATTAACAACAAAAC	ATA	WT	37	Lv	2435	M
2435Lv_S5	cluster90776928	14	5839	0.2392	6588 - 6588	5970 - 5970	15681	dup	5971	6588	618	CTAACAGACCGCAACC*TAAACACAACTTTCT	ATCATATTCGTAGGAG*TAAACATAACATTCT	TAAACA	WT	37	Lv	2435	M
2435Lv_S5	cluster90876935	11	6058	0.1812	6599 - 6599	5981 - 5981	15681	dup	5982	6599	618	CAACCTAAACACAACT*TTCTTTGATCCCGCT	AGGAGTAAACATAACA*TTCTTCCCTCAACAT	TTCTT	WT	37	Lv	2435	M
2435Lv_S5	cluster90997281	9	7803	0.1152	7212 - 7212	6015 - 6015	15102	dup	6016	7212	1197	GGAGGGGACCCAATTC*TCTACCAGCATCTGT	AAACCATTTGAACTAT*TCTACCAGCTGTAAT	TCTACCAGC	WT	37	Lv	2435	M
2435Lv_S5	cluster91166972	10	7232	0.1381	6654 - 6654	6045 - 6045	15690	dup	6046	6654	609	TTCTGATTCTTTGGGC*ACCCAGAAGTTTATA	CGACGCTACTCAGACT*ACCCAGATGCTTACA	ACCCAGA	WT	37	Lv	2435	M
2435Lv_S5	cluster91417003	7	8229	0.085	6702 - 6702	6084 - 6084	15681	dup	6085	6702	618	CTCCCAGGATTTGGAA*TTATTTCACATGTAG	TCTTCTATAGGATCAT*TTATTTCACTAACAG	TTATTTCAC	WT	37	Lv	2435	M
2435Lv_S5	cluster91948020	5	6914	0.0723	8478 - 8478	6190 - 6190	14011	dup	6191	8478	2288	TAGGCTTTATTGTATG*AGCCCACCACATATT	AGTATTAATAAATATT*AGCCCACCAACAGCT	AGCCCACCA	WT	37	Lv	2435	M
2435Lv_S5	cluster91986979	8	7020	0.1138	6667 - 6667	6194 - 6194	15826	dup	6195	6667	473	CTTTATTGTATGAGCC*CACCACATATTCACA	ACTACCCAGATGCTTA*CACCACATGAAACAC	CACCACAT	WT	37	Lv	2435	M
2435Lv_S5	cluster92067063	6	6869	0.0873	6832 - 6832	6204 - 6204	15671	dup	6205	6832	628	TGAGCCCACCACATAT*TCACAGTAGGATTAG	GCTGCCCTCCACCATA*TCACACATTCGAGGA	CATAT	WT	37	Lv	2435	M
2435Lv_S5	cluster93477900	25	6349	0.3922	8242 - 8242	6455 - 6455	14512	dup	6456	8242	1787	CTATGTAGTAGCCCAT*TTCCACTATGTTCTA	AATCTAAGTATAGCCA*TTCCACTATGAGCTG	TTCCACTATG	WT	37	Lv	2435	M
2435Lv_S5	cluster93747915	11	5097	0.2153	8269 - 8269	6528 - 6528	14558	dup	6529	8269	1741	TGATTCCCATTATTTT*CAGGCTTCACCCTAG	GCTGGAGCCGTAATTA*CAGGCTTCCGACACA	CAGGCTTC	WT	37	Lv	2435	M
2435Sc_S6	cluster100089278	8	4572	0.1747	11454 - 11454	6225 - 6225	11070	dup	6226	11454	5229	GTAGGATTAGATGTAG*ACACACGAGCTTACT	AACCTCCAACCCTCAC*ACACACGAGAACTAA	ACACACGAG	WT	37	Sc	2435	M
2435Sc_S6	cluster100106740	5	3036	0.1644	6552 - 6552	6231 - 6231	15978	dup	6232	6552	321	TTAGATGTAGACACAC*GAGCTTACTTTACAT	ACCCTAGATGACACAT*GAGCAAAAGCCCACT	GACACA	WT	37	Sc	2435	M
2435Sc_S6	cluster101098888	6	4826	0.1242	10746 - 10746	6437 - 6437	11990	dup	6438	10746	4309	CGTGCTTCACGATACA*TACTATGTAGTAGCC	TCATGATCTAACAACT*TACTATGGTTGGCAT	TACTATG	WT	37	Sc	2435	M
2435Sc_S6	cluster101167611	6	4708	0.1273	8242 - 8242	6455 - 6455	14512	dup	6456	8242	1787	CTATGTAGTAGCCCAT*TTCCACTATGTTCTA	AATCTAAGTATAGCCA*TTCCACTATGAGCTG	TTCCACTATG	WT	37	Sc	2435	M
2435Sc_S6	cluster1013610289	6	4352	0.1377	13130 - 13130	6497 - 6497	9666	dup	6498	13130	6633	AGTGTTTGCTATCATA*GCAGGATTTGTTCAC	ATTCGGAAGCATCTTT*GCAGGATTTGTCATC	GCAGGATTTGT	WT	37	Sc	2435	M
2435Sc_S6	cluster1014611013	5	3962	0.126	14167 - 14167	6517 - 6517	8649	dup	6518	14167	7650	GATTTGTTCACTGATT*CCCATTATTTTCAGG	ACATACGAAAAACACA*CCCATTATTTAAAAT	CCCATTATTT	WT	37	Sc	2435	M
2435Sc_S6	cluster104657467	6	5339	0.1123	8036 - 8036	7278 - 7278	15541	dup	7279	8036	758	TATATATAATAGACGA*AATCAACAACCCCGT	CATCCTCAAAACGCCT*AATCAACAACCGTCT	AATCAACAACC	WT	37	Sc	2435	M
2435Sc_S6	cluster106549552	5	5361	0.0932	11935 - 11935	7867 - 7867	12231	dup	7868	11935	4068	ATCACAAACATTCCCA*CTGGCACCTTCACCA	AATATATAATTACAAC*CTGGCACTGAGTCAC	CTGGCAC	WT	37	Sc	2435	M
2435Sc_S6	cluster108689330	5	4738	0.1054	11523 - 11523	8263 - 8263	13039	dup	8264	11523	3260	CTATGAGCTGGAGCCG*TAATTACAGGCTTCC	ACTACCAGTCCAAAAC*TAATTACAGGCCTGA	TAATTACAGGC	WT	37	Sc	2435	M
2435Sc_S6	cluster113529985	6	4704	0.1274	12647 - 12647	9906 - 9906	13558	dup	9907	12647	2741	CTTCAACCTCACCATA*GCCTTCTCACTATCA	CATCAAAAAAATCATT*GCCTTCTCTACATCA	GCCTTCTC	WT	37	Sc	2435	M
2435Sc_S6	cluster114019095	6	4504	0.133	11155 - 11155	10022 - 10022	15166	dup	10023	11155	1133	CTTCAGTAACTTCCCT*AAACTCCAACTCCAT	TCCTATTCTGCCTAGC*AAACTCCAACTACGA	AAACTCCAACT	WT	37	Sc	2435	M
2435Sc_S6	cluster1145610445	7	5130	0.1363	13363 - 13363	10151 - 10151	13087	dup	10152	13363	3212	CAGATTACGTCCAAAA*TCTCAACCTACTACA	TTACACCCATAAAATC*TCTCAACCTAAGCCT	TCTCAACCTA	WT	37	Sc	2435	M
2435Sc_S6	cluster1147910610	5	5016	0.0996	13606 - 13606	10195 - 10195	12888	dup	10196	13606	3411	TTCTTCCCTCACTAAT*GCTACTACCACTAAC	AAACAAAGATCACCCA*GCTACTACCATCATT	GCTACTACCA	WT	37	Sc	2435	M
2435Sc_S6	cluster1176110193	5	4446	0.1123	12975 - 12975	11016 - 11016	14340	dup	11017	12975	1959	CAAACAGATTTAAAAT*CACTAATCGCCTACT	TGAGCCCTACTAATTA*CACTAATCGCCACTT	CACTAATCGCC	WT	37	Sc	2435	M
2435Sc_S6	cluster118119478	5	4632	0.1078	11833 - 11833	11218 - 11218	15684	dup	11219	11833	615	GAGGACTTCAAATGGT*CTTCCCACTTATAGC	TAATTAAACACATCAA*CTTCCCACTGTACAC	CTTCCCACT	WT	37	Sc	2435	M
2435Sc_S6	cluster1187110523	7	4964	0.1408	13471 - 13471	11422 - 11422	14250	dup	11423	13471	2049	CCCAACGCGGCAAACT*AACCAACCATATAAT	ACATAACCACTTTAAC*AACCAACCAAAAAGG	AACCAACCA	WT	37	Sc	2435	M
2435Sc_S6	cluster1189410504	5	4932	0.1013	13447 - 13447	11450 - 11450	14302	dup	11451	13447	1997	AATTAACCTCCAACCC*TCACACACACGAGAA	AATCCACCTCAACTCT*TCACACAAACATAAC	TCACACA	WT	37	Sc	2435	M
2435Sc_S6	cluster119149816	10	4512	0.2211	12369 - 12369	11487 - 11487	15417	dup	11488	12369	882	CTAATAGCCCTTCACA*TAATTCCACTTATTC	AACAACAACGACAATC*TAATTCCACTTATAG	TAATTCCACTTAT	WT	37	Sc	2435	M
2435Sc_S6	cluster1241310910	8	5254	0.152	14022 - 14022	13469 - 13469	15746	dup	13470	14022	553	AAACATAACCACTTTA*ACAACCAACCAAAAA	TTAATGCTAACCCAAG*ACAACCAACCAAAAA	ACAACCAACCAAAA	WT	37	Sc	2435	M
2435Sc_S6	cluster1266712008	7	3272	0.2135	16089 - 16089	14929 - 14929	15139	dup	14930	16089	1160	TACCAGCTAATCCACT*AAACACCCCACCCCA	CAAATTTTAACTCTCC*AAACCCCCCACCCCC	AAAC	WT	37	Sc	2435	M
2435Sc_S6	cluster1266812013	7	3286	0.2126	16094 - 16094	14934 - 14934	15139	dup	14935	16094	1160	GCTAATCCACTAAACA*CCCCACCCCATATTA	TTTAACTCTCCAAACC*CCCCACCCCCTCCTC	CCCCACCCC	WT	37	Sc	2435	M
2435Sc_S6	cluster13222046	6	4264	0.1405	2952 - 2952	9988 - 9988	7036	dup	9989	2952	9263	CTGGAAGGCATAGTAT*TATCCTTATTTATTA	CCTTTAACAACCTCTA*TATCCTTATTTATTA	TATCCTTATTTATT	WT	37	Sc	2435	M
2435Sc_S6	cluster1349427	5	3862	0.1293	2990 - 2990	4516 - 4516	1526	del	2991	4516	1526	TACCCTATCACTCACA*CTAGCATTAAGTCTA	CAACCCATCCCTCACT*CTACTCAACCTCATA	CTCAC	WT	37	Sc	2435	M
2435Sc_S6	cluster14762370	8	4626	0.1726	3238 - 3238	10549 - 10549	7311	dup	10550	3238	8988	AAGCAACCTTAATCCC*AACACTTATTATTAT	GATCCTACTCTCTACA*AACACTTATTACAAC	AACACTTATTA	WT	37	Sc	2435	M
2435Sc_S6	cluster14835108	5	3988	0.1252	3248 - 3248	14760 - 14760	11512	dup	14761	3248	4787	CACGAAACAGGATCAA*ACAACCCAACAGGAT	TCTACAAACACTTATT*ACAACCCAAGAACAC	ACAACCCAA	WT	37	Sc	2435	M
2435Sc_S6	cluster14854570	6	4319	0.1387	3250 - 3250	14014 - 14014	10764	dup	14015	3250	5535	TGAAGGCTTTAATGCT*AACCCAAGACAACCA	TACAAACACTTATTAC*AACCCAAGAACACAT	AACCCAAGA	WT	37	Sc	2435	M
2435Sc_S6	cluster15194036	5	4394	0.1137	3309 - 3309	13363 - 13363	10054	dup	13364	3309	6245	TTACACCCATAAAATC*TCTCAACCTAAGCCT	GCCATAATATGATTTA*TCTCAACCCTAGCAG	TCTCAACC	WT	37	Sc	2435	M
2435Sc_S6	cluster16561804	6	4293	0.1396	3550 - 3550	9238 - 9238	5688	dup	9239	3550	10611	TCCATGTAATTATTGG*ATCAACATTCCTTAT	AAGCTCTACTACTATC*ATCAACATTCCTATG	ATCAACATTCCT	WT	37	Sc	2435	M
2435Sc_S6	cluster1686463	7	4398	0.1589	3611 - 3611	4606 - 4606	995	del	3612	4606	995	CGATCAACTTATACAT*CTTCTATGAAAAAAC	CATCAACTCAATCTCA*CTTCTATGAAATAAA	CTTCTATGAAA	WT	37	Sc	2435	M
2435Sc_S6	cluster18264224	5	4478	0.1115	3932 - 3932	13613 - 13613	9681	dup	13614	3932	6618	GATCACCCAGCTACTA*CCATCATTCAAGTAG	AATCCTATCACCCTTG*CCATCATCTACTTCA	CCATCAT	WT	37	Sc	2435	M
2435Sc_S6	cluster19654101	6	4918	0.1219	4138 - 4138	13438 - 13438	9300	dup	13439	4138	6999	CCATCCCAAAATCCAC*CTCAACTCTTCACAC	CCTCCTGGCCATCGTA*CTCAACTATAAACAA	CTCAACT	WT	37	Sc	2435	M
2435Sc_S6	cluster19914528	6	4760	0.1259	4174 - 4174	13955 - 13955	9781	dup	13956	4174	6518	AAAACCATTAAACAAC*CAACAAACCCACTAA	AACATGAATATTTCAA*CAACAAACAAACGGT	CAACAAAC	WT	37	Sc	2435	M
2435Sc_S6	cluster20082830	5	4550	0.1098	4202 - 4202	11466 - 11466	7264	dup	11467	4202	9035	TCACACACACGAGAAC*TAACACTAATAGCCC	GGTCTTATCCTTAACA*TAACATTAATAGCCC	TAACA	WT	37	Sc	2435	M
2435Sc_S6	cluster20203947	7	4828	0.1448	4220 - 4220	13263 - 13263	9043	dup	13264	4220	7256	GAACTAAACAACCTAA*CCATAAAACTATCAA	ACATTAATAGCCCTAT*CCATAAAACTAGGCC	CCATAAAACTA	WT	37	Sc	2435	M
2435Sc_S6	cluster21764290	8	4455	0.1793	4520 - 4520	13684 - 13684	9164	dup	13685	4520	7135	CATAACTCCAACATCA*TCAACCTCATACATC	CCATCCCTCACTCTAC*TCAACCTCATAATCT	TCAACCTCATA	WT	37	Sc	2435	M
2435Sc_S6	cluster22272210	5	5066	0.0986	4604 - 4604	10284 - 10284	5680	dup	10285	4604	10619	AGTTTAACCAGCCTAA*CACTTCTATGACAAA	ACCATCAACTCAATCT*CACTTCTATGAAATA	CACTTCTATGA	WT	37	Sc	2435	M
2435Sc_S6	cluster245329	5	3384	0.1475	78 - 78	15014 - 15014	14936	dup	15015	78	1363	CAATAAACTAGGAGGT*GTCCTAGCCTTAATC	TAAACACAAAGGTTTG*GTCCTGGCCTTATAA	GTCCT	WT	37	Sc	2435	M
2435Sc_S6	cluster30384115	7	4037	0.1731	6589 - 6589	13453 - 13453	6864	del	6590	13453	6864	TCATATTCGTAGGAGT*AAACATAACATTCTT	CCTCAACTCTTCACAC*AAACATAACCACTTT	AAACATAAC	WT	37	Sc	2435	M
2435Sc_S6	cluster30442147	20	4050	0.4914	6598 - 6598	10178 - 10178	3580	del	6599	10178	3580	TAGGAGTAAACATAAC*ATTCTTCCCTCAACA	TACAATGCTAAAAATT*ATTCTTCCCTCACTA	ATTCTTCCCTCA	WT	37	Sc	2435	M
2435Sc_S6	cluster30745831	5	3550	0.1406	6642 - 6642	16061 - 16061	9419	dup	16062	6642	6880	CTTGTTAGACATAAAT*GCTACTCAATACCAA	TCAGGAATACCACGAC*GCTACTCAGACTACC	GCTACTCA	WT	37	Sc	2435	M
2435Sc_S6	cluster30782240	6	4828	0.1241	6646 - 6646	10336 - 10336	3690	del	6647	10336	3690	GAATACCACGACGCTA*CTCAGACTACCCAGA	TTTCAAATATATTCTC*CTCAGACCCCCTATC	CTCAGAC	WT	37	Sc	2435	M
2435Sc_S6	cluster30831483	12	4432	0.27	6651 - 6651	8208 - 8208	1557	del	6652	8208	1557	CCACGACGCTACTCAG*ACTACCCAGATGCTT	ACATACATTTACACCT*ACTACCCAACTATCC	ACTACCCA	WT	37	Sc	2435	M
2435Sc_S6	cluster30833674	5	4316	0.1157	6651 - 6651	12915 - 12915	6264	del	6652	12915	6264	CCACGACGCTACTCAG*ACTACCCAGATGCTT	ACAGGGTTCTACTCAA*AAGACCTAATTATTG	CTACTCA	WT	37	Sc	2435	M
2435Sc_S6	cluster30865111	9	4219	0.2129	6654 - 6654	14763 - 14763	8109	del	6655	14763	8109	CGACGCTACTCAGACT*ACCCAGATGCTTACA	GAAACAGGATCAAACA*ACCCAACAGGATTAA	ACCCA	WT	37	Sc	2435	M
2435Sc_S6	cluster30983052	15	5009	0.2986	6667 - 6667	11848 - 11848	5181	del	6668	11848	5181	ACTACCCAGATGCTTA*CACCACATGAAACAC	ACTTCCCACTGTACAC*CACCACATCAATCAA	TACACCAC	WT	37	Sc	2435	M
2435Sc_S6	cluster31092015	6	4939	0.1213	6679 - 6679	9913 - 9913	3234	del	6680	9913	3234	CTTACACCACATGAAA*CACTGTCTCTTCTAT	CTCACCATAGCCTTCT*CACTATCACTTCTAG	CACT	WT	37	Sc	2435	M
2435Sc_S6	cluster31214891	6	4888	0.1226	6695 - 6695	14456 - 14456	7761	del	6696	14456	7761	CACTGTCTCTTCTATA*GGATCATTTATTTCA	ACGAGGCTTATATTAT*GGATCATATACATTT	GGATCAT	WT	37	Sc	2435	M
2435Sc_S6	cluster31233752	8	5232	0.1527	6697 - 6697	13016 - 13016	6319	del	6698	13016	6319	CTGTCTCTTCTATAGG*ATCATTTATTTCACT	TATGTACAGCATACGA*ATCATTTACTTCGTA	ATCATTTA	WT	37	Sc	2435	M
2435Sc_S6	cluster31245062	5	4988	0.1001	6699 - 6699	14700 - 14700	8001	del	6700	14700	8001	GTCTCTTCTATAGGAT*CATTTATTTCACTAA	TTCCACTTCATCTTAC*CATTTATTATCGCGG	CATTTATT	WT	37	Sc	2435	M
2435Sc_S6	cluster31291535	5	5326	0.0938	6704 - 6704	8328 - 8328	1624	del	6705	8328	1624	TTCTATAGGATCATTT*ATTTCACTAACAGCT	TCCACAAGGAACTCCA*ATTTCACTAATTCCA	ATTTCACTAA	WT	37	Sc	2435	M
2435Sc_S6	cluster31313758	12	5354	0.2236	6706 - 6706	13025 - 13025	6319	del	6707	13025	6319	CTATAGGATCATTTAT*TTCACTAACAGCTGT	CATACGAATCATTTAC*TTCGTAACAATAACA	ATCATTTA	WT	37	Sc	2435	M
2435Sc_S6	cluster31321345	6	5833	0.1028	6707 - 6707	7885 - 7885	1178	del	6708	7885	1178	TATAGGATCATTTATT*TCACTAACAGCTGTT	GGCACCTTCACCAAAA*TCACTAACAACCATA	TCACTAACA	WT	37	Sc	2435	M
2435Sc_S6	cluster31364808	7	4894	0.1428	6711 - 6711	14322 - 14322	7611	del	6712	14322	7611	GGATCATTTATTTCAC*TAACAGCTGTTCTCA	TACACATCAGATACAA*TAACAGCCTTTTCAT	TAACAGC	WT	37	Sc	2435	M
2435Sc_S6	cluster31555354	7	4056	0.1723	6738 - 6738	15039 - 15039	8301	del	6739	15039	8301	CTCATCATGATCTTTA*TAATTTGAGAGGCCT	TTAATCTTATCTATCC*TAATTTTAGCCCTAA	TAATTT	WT	37	Sc	2435	M
2435Sc_S6	cluster3174504	6	3953	0.1516	696 - 696	13931 - 13931	13235	dup	13932	696	3064	CCTAAAAACGATCCAC*CAAACCCTAAAACCA	ATACCGCCATCTTCAG*CAAACCCTAAAAAGG	CAAACCCTAAAA	WT	37	Sc	2435	M
2435Sc_S6	cluster32043051	6	4860	0.1233	6824 - 6824	11847 - 11847	5023	del	6825	11847	5023	ACTTCATGGCTGCCCT*CCACCATATCACACA	AACTTCCCACTGTACA*CCACCACATCAATCA	CCACCA	WT	37	Sc	2435	M
2435Sc_S6	cluster32105406	10	3646	0.2735	6831 - 6831	15101 - 15101	8270	del	6832	15101	8270	GGCTGCCCTCCACCAT*ATCACACATTCGAGG	CCTAATATTCCGCCCA*ATCACACAAATTTTG	ATCACACA	WT	37	Sc	2435	M
2435Sc_S6	cluster32112817	6	4437	0.135	6832 - 6832	11450 - 11450	4618	del	6833	11450	4618	GCTGCCCTCCACCATA*TCACACATTCGAGGA	AATTAACCTCCAACCC*TCACACACACGAGAA	TCACACA	WT	37	Sc	2435	M
2435Sc_S6	cluster32202935	5	4878	0.1024	6843 - 6843	11703 - 11703	4860	del	6844	11703	4860	CCATATCACACATTCG*AGGAACCAACCTATG	GTAATCCATTGGTCTT*AGGAACCAAAAACCT	AGGAACCAA	WT	37	Sc	2435	M
2435Sc_S6	cluster32232790	11	4475	0.2452	6846 - 6846	11422 - 11422	4576	del	6847	11422	4576	TATCACACATTCGAGG*AACCAACCTATGTAA	CCCAACGCGGCAAACT*AACCAACCATATAAT	AACCAACC	WT	37	Sc	2435	M
2435Sc_S6	cluster32234579	6	4825	0.1242	6846 - 6846	14024 - 14024	7178	del	6847	14024	7178	TATCACACATTCGAGG*AACCAACCTATGTAA	AATGCTAACCCAAGAC*AACCAACCAAAAATA	AACCAACC	WT	37	Sc	2435	M
2435Sc_S6	cluster32321353	11	5505	0.1994	6858 - 6858	7898 - 7898	1040	del	6859	7898	1040	GAGGAACCAACCTATG*TAAAAGTAAAATAAG	AAATCACTAACAACCA*TAAAAGTAAAAACCC	TAAAAGTAAAA	WT	37	Sc	2435	M
2435Sc_S6	cluster32421440	6	5194	0.1154	6873 - 6873	8115 - 8115	1242	del	6874	8115	1242	GTAAAAGTAAAATAAG*AAAGGAAGGAATCGA	GCTAATCCACACACCA*AAAGGACGAACATGA	AAAGGA	WT	37	Sc	2435	M
2435Sc_S6	cluster32534461	12	4952	0.2417	6889 - 6889	13885 - 13885	6996	del	6890	13885	6996	AAAGGAAGGAATCGAA*CCCCCTAAAATTGGT	AAACACAACCAACATC*CCCCCTAAATAAATT	CCCCCTAAA	WT	37	Sc	2435	M
2435Sc_S6	cluster32735169	5	4802	0.104	6918 - 6918	14826 - 14826	7908	del	6919	14826	7908	GTTTCAAGCCAATCTC*ATATCCTATATGTCT	TACTATACAATCAAAG*ATATCCTAGGTATCC	ATATCCTA	WT	37	Sc	2435	M
2435Sc_S6	cluster33504456	6	4822	0.1243	7048 - 7048	13880 - 13880	6832	del	7049	13880	6832	TGGTCTACAAGACGCC*ACATCCCCTATTATA	TATCCAAACACAACCA*ACATCCCCCCTAAAT	ACATCCCC	WT	37	Sc	2435	M
2435Sc_S6	cluster33543085	6	5264	0.1139	7052 - 7052	11888 - 11888	4836	del	7053	11888	4836	CTACAAGACGCCACAT*CCCCTATTATAGAAG	CATTATTAGCCTCTTA*CCCCTATTAATATTT	CCCCTATTA	WT	37	Sc	2435	M
2435Sc_S6	cluster33585275	5	4316	0.1157	7056 - 7056	14944 - 14944	7888	del	7057	14944	7888	AAGACGCCACATCCCC*TATTATAGAAGAGCT	TAAACACCCCACCCCA*TATTAAACCCGAATG	TATTA	WT	37	Sc	2435	M
2435Sc_S6	cluster33595321	5	5001	0.0999	7057 - 7057	15000 - 15000	7943	del	7058	15000	7943	AGACGCCACATCCCCT*ATTATAGAAGAGCTA	CTACGCTCAATCCCCA*ATAAACTAGGAGGTG	ATCCCC	WT	37	Sc	2435	M
2435Sc_S6	cluster33674468	5	4966	0.1006	7071 - 7071	13892 - 13892	6821	del	7072	13892	6821	CTATTATAGAAGAGCT*AATAAATTTCCATGA	ACCAACATCCCCCCTA*AATAAATTAAAAAAA	AATAAATT	WT	37	Sc	2435	M
2435Sc_S6	cluster33685134	16	4700	0.3393	7072 - 7072	14790 - 14790	7718	del	7073	14790	7718	TATTATAGAAGAGCTA*ATAAATTTCCATGAT	TTAAACTCAGATGCAG*ATAAAATTCCATTTC	ATAAA	WT	37	Sc	2435	M
2435Sc_S6	cluster33715371	5	4446	0.1123	7077 - 7077	15058 - 15058	7981	del	7078	15058	7981	TAGAAGAGCTAATAAA*TTTCCATGATCACAC	TTTTAGCCCTAATACC*TTTCCTTCATACCTC	TTTCC	WT	37	Sc	2435	M
2435Sc_S6	cluster33725140	6	4706	0.1273	7078 - 7078	14796 - 14796	7718	del	7079	14796	7718	AGAAGAGCTAATAAAT*TTCCATGATCACACA	TCAGATGCAGATAAAA*TTCCATTTCACCCCT	TTCCAT	WT	37	Sc	2435	M
2435Sc_S6	cluster33785406	8	4049	0.1972	7085 - 7085	15101 - 15101	8016	del	7086	15101	8016	CTAATAAATTTCCATG*ATCACACACTAATAA	CCTAATATTCCGCCCA*ATCACACAAATTTTG	ATCACACA	WT	37	Sc	2435	M
2435Sc_S6	cluster33861448	7	5358	0.1305	7093 - 7093	8133 - 8133	1040	del	7094	8133	1040	TTTCCATGATCACACA*CTAATAATTGTTTTC	AGGACGAACATGAACC*CTAATAATTGTTTCC	CTAATAATTGTTT	WT	37	Sc	2435	M
2435Sc_S6	cluster33974163	7	5544	0.1261	7105 - 7105	13511 - 13511	6406	del	7106	13511	6406	CACACTAATAATTGTT*TTCCTAATTAGCTCC	ATTGTACTTTATATCA*TTCCTAATTAACATC	TTCCTAATTA	WT	37	Sc	2435	M
2435Sc_S6	cluster33985351	10	4694	0.2126	7106 - 7106	15036 - 15036	7930	del	7107	15036	7930	ACACTAATAATTGTTT*TCCTAATTAGCTCCT	GCCTTAATCTTATCTA*TCCTAATTTTAGCCC	TCCTAATT	WT	37	Sc	2435	M
2435Sc_S6	cluster33991451	5	5308	0.0941	7107 - 7107	8147 - 8147	1040	del	7108	8147	1040	CACTAATAATTGTTTT*CCTAATTAGCTCCTT	CCCTAATAATTGTTTC*CCTAATCATATTTAT	CTAATAATTGTTT	WT	37	Sc	2435	M
2435Sc_S6	cluster34203847	5	5030	0.0993	7133 - 7133	13140 - 13140	6007	del	7134	13140	6007	TCCTTAGTCCTCTATA*TCATCTCGCTAATAT	ATCTTTGCAGGATTTG*TCATCTCATATAATA	TCATCTC	WT	37	Sc	2435	M
2435Sc_S6	cluster34224183	7	5172	0.1352	7135 - 7135	13564 - 13564	6429	del	7136	13564	6429	CTTAGTCCTCTATATC*ATCTCGCTAATATTA	CAATTAATCTCGAGTA*ATCTCGATAATAATA	ATCTCG	WT	37	Sc	2435	M
2435Sc_S6	cluster34525158	7	4658	0.1501	7166 - 7166	14814 - 14814	7648	del	7167	14814	7648	ACAACAAAACTAACAC*ATACAAGCACAATAG	CCATTTCACCCCTACT*ATACAATCAAAGATA	ATACAA	WT	37	Sc	2435	M
2435Sc_S6	cluster34574236	5	4942	0.1011	7171 - 7171	13626 - 13626	6455	del	7172	13626	6455	AAAACTAACACATACA*AGCACAATAGATGCA	CTACCATCATTCAAGT*AGCACAACTATATAT	AGCACAA	WT	37	Sc	2435	M
2435Sc_S6	cluster34905243	5	4370	0.1143	7213 - 7213	14912 - 14912	7699	del	7214	14912	7699	AACCATTTGAACTATT*CTACCAGCTGTAATC	AGACCCAGACAACTAC*ATACCAGCTAATCCA	CTAC	WT	37	Sc	2435	M
2435Sc_S6	cluster34915244	13	4325	0.2997	7214 - 7214	14913 - 14913	7699	del	7215	14913	7699	ACCATTTGAACTATTC*TACCAGCTGTAATCC	GACCCAGACAACTACA*TACCAGCTAATCCAC	TACCAGCT	WT	37	Sc	2435	M
2435Sc_S6	cluster34945334	8	4778	0.1672	7218 - 7218	15019 - 15019	7801	del	7219	15019	7801	TTTGAACTATTCTACC*AGCTGTAATCCTTAT	AACTAGGAGGTGTCCT*AGCCTTAATCTTATC	AGC	WT	37	Sc	2435	M
2435Sc_S6	cluster35245308	5	4012	0.1245	7251 - 7251	14983 - 14983	7732	del	7252	14983	7732	TAATTGCTCTCCCCTC*TCTACGCATTCTATA	TATTTGCATACGCCAT*TCTACGCTCAATCCC	TCTACGC	WT	37	Sc	2435	M
2435Sc_S6	cluster35431401	6	5339	0.1123	7278 - 7278	8036 - 8036	758	del	7279	8036	758	TATATATAATAGACGA*AATCAACAACCCCGT	CATCCTCAAAACGCCT*AATCAACAACCGTCT	AATCAACAACC	WT	37	Sc	2435	M
2435Sc_S6	cluster35465107	5	4666	0.107	7282 - 7282	14759 - 14759	7477	del	7283	14759	7477	TATAATAGACGAAATC*AACAACCCCGTATTA	CCACGAAACAGGATCA*AACAACCCAACAGGA	AACAACCC	WT	37	Sc	2435	M
2435Sc_S6	cluster35495269	20	4213	0.4725	7286 - 7286	14938 - 14938	7652	del	7287	14938	7652	ATAGACGAAATCAACA*ACCCCGTATTAACCG	ATCCACTAAACACCCC*ACCCCATATTAAACC	ACCCC	WT	37	Sc	2435	M
2435Sc_S6	cluster35535275	8	4150	0.1924	7292 - 7292	14944 - 14944	7652	del	7293	14944	7652	GAAATCAACAACCCCG*TATTAACCGTTAAAA	TAAACACCCCACCCCA*TATTAAACCCGAATG	TATTAA	WT	37	Sc	2435	M
2435Sc_S6	cluster35574519	6	4865	0.1232	7301 - 7301	13946 - 13946	6645	del	7302	13946	6645	AACCCCGTATTAACCG*TTAAAACCATAGGGC	CCAAACCCTAAAACCA*TTAAACAACCAACAA	TTAAA	WT	37	Sc	2435	M
2435Sc_S6	cluster35584511	9	4907	0.1831	7302 - 7302	13938 - 13938	6636	del	7303	13938	6636	ACCCCGTATTAACCGT*TAAAACCATAGGGCA	ACGATCCACCAAACCC*TAAAACCATTAAACA	TAAAACCAT	WT	37	Sc	2435	M
2435Sc_S6	cluster35604316	10	4971	0.2008	7304 - 7304	13711 - 13711	6407	del	7305	13711	6407	CCCGTATTAACCGTTA*AAACCATAGGGCACC	CATCAACCAATCTCCC*AAACCATCAAGATTA	AAACCAT	WT	37	Sc	2435	M
2435Sc_S6	cluster35832169	13	5105	0.254	7343 - 7343	10210 - 10210	2867	del	7344	10210	2867	TGAAGCTACGAATATA*CTGACTATGAAGACC	TGCTACTACCACTAAC*CTGACTATCAAGCCC	CTGACTAT	WT	37	Sc	2435	M
2435Sc_S6	cluster36144509	12	4820	0.2483	7392 - 7392	13936 - 13936	6544	del	7393	13936	6544	TAATCCCAACAAACGA*CCTAAAACCTGGTGA	AAACGATCCACCAAAC*CCTAAAACCATTAAA	CCTAAAACC	WT	37	Sc	2435	M
2435Sc_S6	cluster36592980	5	5282	0.0946	7466 - 7466	11766 - 11766	4300	del	7467	11766	4300	GAACTTCCAATCCGTA*TATTAATTTCATCTG	TTCACAACCTCAATCT*TATTAATCTTCATTC	TATTAAT	WT	37	Sc	2435	M
2435Sc_S6	cluster36623010	5	5215	0.0958	7469 - 7469	11799 - 11799	4330	del	7470	11799	4330	CTTCCAATCCGTATAT*TAATTTCATCTGAAG	CTACTATCCCCAATCC*TAATTTCAATATCAA	TAATTTCA	WT	37	Sc	2435	M
2435Sc_S6	cluster37034993	7	4692	0.149	7531 - 7531	14597 - 14597	7066	del	7532	14597	7066	AGGACTTAAAACTGAT*GCCATCCCAGGCCGA	TACAAACCTCCTATCA*GCCATCCCATATATT	GCCATCCCA	WT	37	Sc	2435	M
2435Sc_S6	cluster37044085	7	5068	0.1379	7532 - 7532	13422 - 13422	5890	del	7533	13422	5890	GGACTTAAAACTGATG*CCATCCCAGGCCGAC	ATCTGGTTAGAAAAAA*CCATCCCAAAATCCA	CCATCCCA	WT	37	Sc	2435	M
2435Sc_S6	cluster37324137	6	5427	0.1104	7575 - 7575	13476 - 13476	5901	del	7576	13476	5901	CAGTAACATCAAACCG*ACCAGGGTTATTCTA	ACCACTTTAACAACCA*ACCAAAAAGGCTTAA	AACC	WT	37	Sc	2435	M
2435Sc_S6	cluster38195235	7	4623	0.1512	7770 - 7770	14904 - 14904	7134	del	7771	14904	7134	TCCATAGTGATATGCC*ACAACTAGATACATC	ATACTAGGAGACCCAG*ACAACTACATACCAG	ACAACTA	WT	37	Sc	2435	M
2435Sc_S6	cluster38234298	7	5218	0.134	7778 - 7778	13692 - 13692	5914	del	7779	13692	5914	GATATGCCACAACTAG*ATACATCAACATGAT	CAACATCATCAACCTC*ATACATCAACCAATC	ATACATCAAC	WT	37	Sc	2435	M
2435Sc_S6	cluster38584645	10	5332	0.1872	7832 - 7832	14121 - 14121	6289	del	7833	14121	6289	ATTACCCTATTTATCT*TATTTCAACTAAAAG	TGAAAAATCATCGTTG*TAATTCAACTACAGA	TT	WT	37	Sc	2435	M
2435Sc_S6	cluster38754112	15	5604	0.267	7853 - 7853	13450 - 13450	5597	del	7854	13450	5597	CAACTAAAAGTCTCAT*CACAAACATTCCCAC	CCACCTCAACTCTTCA*CACAAACATAACCAC	CACAAACAT	WT	37	Sc	2435	M
2435Sc_S6	cluster38794455	11	5089	0.2157	7857 - 7857	13879 - 13879	6022	del	7858	13879	6022	TAAAAGTCTCATCACA*AACATTCCCACTGGC	ATATCCAAACACAACC*AACATCCCCCCTAAA	AACAT	WT	37	Sc	2435	M
2435Sc_S6	cluster38833039	11	5449	0.2015	7861 - 7861	11834 - 11834	3973	del	7862	11834	3973	AGTCTCATCACAAACA*TTCCCACTGGCACCT	AATTAAACACATCAAC*TTCCCACTGTACACC	TTCCCACTG	WT	37	Sc	2435	M
2435Sc_S6	cluster38894465	5	5225	0.0956	7867 - 7867	13889 - 13889	6022	del	7868	13889	6022	ATCACAAACATTCCCA*CTGGCACCTTCACCA	ACAACCAACATCCCCC*CTAAATAAATTAAAA	CCC	WT	37	Sc	2435	M
2435Sc_S6	cluster38972122	5	5496	0.0909	7879 - 7879	10145 - 10145	2266	del	7880	10145	2266	CCCACTGGCACCTTCA*CCAAAATCACTAACA	ACGGAACAGATTACGT*CCAAAATCTCAACCT	CCAAAATC	WT	37	Sc	2435	M
2435Sc_S6	cluster39044128	17	5745	0.295	7889 - 7889	13467 - 13467	5578	del	7890	13467	5578	CCTTCACCAAAATCAC*TAACAACCATAAAAG	ACAAACATAACCACTT*TAACAACCAACCAAA	TAACAACCA	WT	37	Sc	2435	M
2435Sc_S6	cluster39072793	8	5149	0.1551	7892 - 7892	11425 - 11425	3533	del	7893	11425	3533	TCACCAAAATCACTAA*CAACCATAAAAGTAA	AACGCGGCAAACTAAC*CAACCATATAATTAA	CAACCATA	WT	37	Sc	2435	M
2435Sc_S6	cluster39144521	7	5524	0.1266	7900 - 7900	13948 - 13948	6048	del	7901	13948	6048	ATCACTAACAACCATA*AAAGTAAAAACCCCT	AAACCCTAAAACCATT*AAACAACCAACAAAC	AACCAT	WT	37	Sc	2435	M
2435Sc_S6	cluster39204402	5	5594	0.0893	7911 - 7911	13801 - 13801	5890	del	7912	13801	5890	CCATAAAAGTAAAAAC*CCCTTGAGAATTAAA	CCCCAATACTAAAAAA*CCCAAAATTAATCAG	AAAAACCC	WT	37	Sc	2435	M
2435Sc_S6	cluster39284543	10	5510	0.1812	7919 - 7919	13971 - 13971	6052	del	7920	13971	6052	GTAAAAACCCCTTGAG*AATTAAAATGAACGA	CAACAAACCCACTAAC*AATTAAACCTAAACC	AATTAAA	WT	37	Sc	2435	M
2435Sc_S6	cluster39425295	6	4652	0.1288	7938 - 7938	14966 - 14966	7028	del	7939	14966	7028	TAAAATGAACGAAAAT*CTATTTGCCTCATTC	ACCCGAATGATATTTC*CTATTTGCATACGCC	CTATTTGC	WT	37	Sc	2435	M
2435Sc_S6	cluster39504711	10	5224	0.1911	7946 - 7946	14191 - 14191	6245	del	7947	14191	6245	ACGAAAATCTATTTGC*CTCATTCATTACCCC	TTAAAATTATTAACCA*CTCATTCATTGACCT	CTCATTCATT	WT	37	Sc	2435	M
2435Sc_S6	cluster39703914	7	5506	0.127	7969 - 7969	13227 - 13227	5258	del	7970	13227	5258	ATTACCCCAACAATAA*TAGGATTCCCAATCG	CTAATTATTTCAGTAT*TAGGATTCCTAATCG	TAGGATTCC	WT	37	Sc	2435	M
2435Sc_S6	cluster39804643	5	5332	0.0937	7980 - 7980	14114 - 14114	6134	del	7981	14114	6134	AATAATAGGATTCCCA*ATCGTTGTAGCCATC	AATGACATGAAAAATC*ATCGTTGTAATTCAA	ATCGTTGTA	WT	37	Sc	2435	M
2435Sc_S6	cluster39995371	10	4751	0.21	8001 - 8001	15058 - 15058	7057	del	8002	15058	7057	TGTAGCCATCATTATA*TTTCCTTCAATCCTA	TTTTAGCCCTAATACC*TTTCCTTCATACCTC	TTTCCTTCA	WT	37	Sc	2435	M
2435Sc_S6	cluster40224656	5	5132	0.0973	8028 - 8028	14135 - 14135	6107	del	8029	14135	6107	CCTATTCCCATCCTCA*AAACGCCTAATCAAC	TGTAATTCAACTACAG*AAACACCTAATGACA	AAAC	WT	37	Sc	2435	M
2435Sc_S6	cluster40354291	8	5130	0.1557	8042 - 8042	13685 - 13685	5643	del	8043	13685	5643	CAAAACGCCTAATCAA*CAACCGTCTCCATTC	ATAACTCCAACATCAT*CAACCTCATACATCA	ATCAAC	WT	37	Sc	2435	M
2435Sc_S6	cluster40703015	5	5354	0.0933	8084 - 8084	11808 - 11808	3724	del	8085	11808	3724	GACTAGTTAAACTTAT*TATCAAACAAATAAT	CCAATCCTAATTTCAA*TATCAAACCTAATTA	TATCAAAC	WT	37	Sc	2435	M
2435Sc_S6	cluster40715104	7	4730	0.1478	8085 - 8085	14755 - 14755	6670	del	8086	14755	6670	ACTAGTTAAACTTATT*ATCAAACAAATAATG	TCCTCCACGAAACAGG*ATCAAACAACCCAAC	ATCAAACAA	WT	37	Sc	2435	M
2435Sc_S6	cluster40804565	17	5107	0.3318	8095 - 8095	14007 - 14007	5912	del	8096	14007	5912	CTTATTATCAAACAAA*TAATGCTAATCCACA	AAATAGGTGAAGGCTT*TAATGCTAACCCAAG	TAATGCTAA	WT	37	Sc	2435	M
2435Sc_S6	cluster40845249	29	4408	0.6536	8099 - 8099	14918 - 14918	6819	del	8100	14918	6819	TTATCAAACAAATAAT*GCTAATCCACACACC	AGACAACTACATACCA*GCTAATCCACTAAAC	GCTAATCCAC	WT	37	Sc	2435	M
2435Sc_S6	cluster40904573	11	5134	0.2138	8105 - 8105	14017 - 14017	5912	del	8106	14017	5912	AACAAATAATGCTAAT*CCACACACCAAAAGG	AGGCTTTAATGCTAAC*CCAAGACAACCAACC	TAATGCTAA	WT	37	Sc	2435	M
2435Sc_S6	cluster40964318	8	5204	0.1535	8111 - 8111	13713 - 13713	5602	del	8112	13713	5602	TAATGCTAATCCACAC*ACCAAAAGGACGAAC	TCAACCAATCTCCCAA*ACCATCAAGATTAAT	ACCA	WT	37	Sc	2435	M
2435Sc_S6	cluster41013247	5	4828	0.1035	8118 - 8118	12218 - 12218	4100	del	8119	12218	4100	AATCCACACACCAAAA*GGACGAACATGAACC	AATTGGATGATGGTAC*GGACGAACAGACGCA	GGACGAACA	WT	37	Sc	2435	M
2435Sc_S6	cluster41023583	5	5086	0.0982	8119 - 8119	12794 - 12794	4675	del	8120	12794	4675	ATCCACACACCAAAAG*GACGAACATGAACCC	CATTCATAGCCTGGCA*GACGAACAAGACATC	GACGAACA	WT	37	Sc	2435	M
2435Sc_S6	cluster41054671	6	4994	0.12	8123 - 8123	14150 - 14150	6027	del	8124	14150	6027	ACACACCAAAAGGACG*AACATGAACCCTAAT	GAAACACCTAATGACA*AACATACGAAAAACA	AACAT	WT	37	Sc	2435	M
2435Sc_S6	cluster41275180	19	4804	0.3939	8147 - 8147	14839 - 14839	6692	del	8148	14839	6692	CCCTAATAATTGTTTC*CCTAATCATATTTAT	AAGATATCCTAGGTAT*CCTAATCATATTCTT	CCTAATCATATT	WT	37	Sc	2435	M
2435Sc_S6	cluster41323303	5	4984	0.1002	8153 - 8153	12316 - 12316	4163	del	8154	12316	4163	TAATTGTTTCCCTAAT*CATATTTATTGGATC	TTTGATTTTCCCTAAA*CATAAACTCATGAGA	TTTCCCTAA	WT	37	Sc	2435	M
2435Sc_S6	cluster41414978	6	4818	0.1244	8169 - 8169	14582 - 14582	6413	del	8170	14582	6413	CATATTTATTGGATCA*ACAAATCTCCTAGGC	AGGTGCCACAGTTATT*ACAAACCTCCTATCA	ACAAA	WT	37	Sc	2435	M
2435Sc_S6	cluster41464984	6	4750	0.1262	8175 - 8175	14588 - 14588	6413	del	8176	14588	6413	TATTGGATCAACAAAT*CTCCTAGGCCTTTTA	CACAGTTATTACAAAC*CTCCTATCAGCCATC	CTCCTA	WT	37	Sc	2435	M
2435Sc_S6	cluster41574293	5	4820	0.1036	8189 - 8189	13687 - 13687	5498	del	8190	13687	5498	ATCTCCTAGGCCTTTT*ACCACATACATTTAC	AACTCCAACATCATCA*ACCTCATACATCAAC	ACC	WT	37	Sc	2435	M
2435Sc_S6	cluster41702130	6	4912	0.122	8204 - 8204	10156 - 10156	1952	del	8205	10156	1952	TACCACATACATTTAC*ACCTACTACCCAACT	TACGTCCAAAATCTCA*ACCTACTACAATGCT	ACCTACTAC	WT	37	Sc	2435	M
2435Sc_S6	cluster41715152	11	4457	0.2462	8205 - 8205	14808 - 14808	6603	del	8206	14808	6603	ACCACATACATTTACA*CCTACTACCCAACTA	AAAATTCCATTTCACC*CCTACTATACAATCA	CCTACTA	WT	37	Sc	2435	M
2435Sc_S6	cluster41745108	5	4443	0.1124	8208 - 8208	14760 - 14760	6552	del	8209	14760	6552	ACATACATTTACACCT*ACTACCCAACTATCC	CACGAAACAGGATCAA*ACAACCCAACAGGAT	AC	WT	37	Sc	2435	M
2435Sc_S6	cluster41803953	5	4999	0.0999	8215 - 8215	13269 - 13269	5054	del	8216	13269	5054	TTTACACCTACTACCC*AACTATCCATAAATC	AACAACCTAACCATAA*AACTATCAATAAATA	AACTATC	WT	37	Sc	2435	M
2435Sc_S6	cluster41985358	7	4426	0.1579	8236 - 8236	15045 - 15045	6809	del	8237	15045	6809	TCCATAAATCTAAGTA*TAGCCATTCCACTAT	TTATCTATCCTAATTT*TAGCCCTAATACCTT	TAGCC	WT	37	Sc	2435	M
2435Sc_S6	cluster42224359	5	4848	0.103	8279 - 8279	13756 - 13756	5477	del	8280	13756	5477	TAATTACAGGCTTCCG*ACACAAACTAAAAAG	ATCATAATAATTAAGC*ACACAAATTAAAAAA	ACACAAA	WT	37	Sc	2435	M
2435Sc_S6	cluster42274367	5	4884	0.1023	8287 - 8287	13764 - 13764	5477	del	8288	13764	5477	GGCTTCCGACACAAAC*TAAAAAGCTCACTTG	AATTAAGCACACAAAT*TAAAAAAACCTCTAT	ACACAAA	WT	37	Sc	2435	M
2435Sc_S6	cluster42434265	9	4682	0.1919	8308 - 8308	13659 - 13659	5351	del	8309	13659	5351	AGCTCACTTGCCCACT*TCCTTCCACAAGGAA	CCGCTACCCCAATCCC*TCCTTCCAACATAAC	TCCTTCCA	WT	37	Sc	2435	M
2435Sc_S6	cluster42672372	9	5212	0.1724	8345 - 8345	10552 - 10552	2207	del	8346	10552	2207	TTTCACTAATTCCAAT*ACTTATTATTATTGA	CAACCTTAATCCCAAC*ACTTATTATTATTAC	ACTTATTATTATT	WT	37	Sc	2435	M
2435Sc_S6	cluster42703681	13	4751	0.2729	8352 - 8352	12923 - 12923	4571	del	8353	12923	4571	AATTCCAATACTTATT*ATTATTGAAACAATT	CTACTCAAAAGACCTA*ATTATTGAAGCAATT	ATTATTGAA	WT	37	Sc	2435	M
2435Sc_S6	cluster42805390	5	4086	0.1222	8367 - 8367	15083 - 15083	6716	del	8368	15083	6716	TATTATTGAAACAATT*AGCCTATTTATTCAA	TACCTCAAAGCAACGA*AGCCTAATATTCCGC	AGCCTA	WT	37	Sc	2435	M
2435Sc_S6	cluster42914632	5	4878	0.1024	8381 - 8381	14095 - 14095	5714	del	8382	14095	5714	TTAGCCTATTTATTCA*ACCAATGGCATTAGC	ACAGCATTCAACTGCG*ACCAATGACATGAAA	ACCAATG	WT	37	Sc	2435	M
2435Sc_S6	cluster43152023	6	4880	0.1228	8424 - 8424	9928 - 9928	1504	del	8425	9928	1504	AGCTAACATTACTGCA*GGACACTTATTAATA	TCACTATCACTTCTAG*GGACACTTATATTTC	GGACACTTAT	WT	37	Sc	2435	M
2435Sc_S6	cluster43575062	7	4528	0.1544	8500 - 8500	14700 - 14700	6200	del	8501	14700	6200	CCAACAGCTACCATTA*CATTTATTATTTTAC	TTCCACTTCATCTTAC*CATTTATTATCGCGG	CATTTATTAT	WT	37	Sc	2435	M
2435Sc_S6	cluster43845146	5	4262	0.1172	8551 - 8551	14802 - 14802	6251	del	8552	14802	6251	TTTGCAGTAGCATTAA*TTCAAGCCTACGTAT	GCAGATAAAATTCCAT*TTCACCCCTACTATA	TTCA	WT	37	Sc	2435	M
2435Sc_S6	cluster44213800	8	4636	0.1723	8605 - 8605	13076 - 13076	4471	del	8606	13076	4471	CTACATGATAATACAT*AATGACCCACCAAAC	AATCTCCATTAACGAA*AATGACCCAGACCTC	AATGACCCA	WT	37	Sc	2435	M
2435Sc_S6	cluster44472580	5	4387	0.1138	8647 - 8647	11080 - 11080	2433	del	8648	11080	2433	ACATAGTTAATCCAAG*TCCATGACCATTAAC	CAATCATAATCCAAAC*TCCATGAAGCTTCAT	TCCATGA	WT	37	Sc	2435	M
2435Sc_S6	cluster44544812	10	4190	0.2381	8665 - 8665	14326 - 14326	5661	del	8666	14326	5661	CATGACCATTAACTGG*AGCCTTTTCAGCCCT	CATCAGATACAATAAC*AGCCTTTTCATCAGT	AGCCTTTTCA	WT	37	Sc	2435	M
2435Sc_S6	cluster44624262	13	4500	0.2881	8676 - 8676	13656 - 13656	4980	del	8677	13656	4980	ACTGGAGCCTTTTCAG*CCCTCCTTCTAACAT	TTGCCGCTACCCCAAT*CCCTCCTTCCAACAT	CCCTCCTTC	WT	37	Sc	2435	M
2435Sc_S6	cluster44625151	8	4322	0.1848	8676 - 8676	14807 - 14807	6131	del	8677	14807	6131	ACTGGAGCCTTTTCAG*CCCTCCTTCTAACAT	TAAAATTCCATTTCAC*CCCTACTATACAATC	TTTCA	WT	37	Sc	2435	M
2435Sc_S6	cluster44674272	7	4578	0.1527	8686 - 8686	13666 - 13666	4980	del	8687	13666	4980	TTTCAGCCCTCCTTCT*AACATCAGGTCTAGT	CCCAATCCCTCCTTCC*AACATAACTCCAACA	CCCTCCTTC	WT	37	Sc	2435	M
2435Sc_S6	cluster44693625	5	4646	0.1075	8688 - 8688	12849 - 12849	4161	del	8689	12849	4161	TCAGCCCTCCTTCTAA*CATCAGGTCTAGTAA	ATCATACCATTCACAT*CATCATGCCTAGTAA	ACATCA	WT	37	Sc	2435	M
2435Sc_S6	cluster44933200	5	4709	0.1061	8724 - 8724	12102 - 12102	3378	del	8725	12102	3378	TTTCACTATAATTCAA*TTACACTATTAACCC	CGATTCATTAAATATC*TTACACTATTCCTGA	TTACACTATT	WT	37	Sc	2435	M
2435Sc_S6	cluster45163875	6	4734	0.1266	8757 - 8757	13176 - 13176	4419	del	8758	13176	4419	GGCCTACTCACCAATA*TCCTCACAATATATC	CCAACCAGCATTCCAG*TCCTCACAATACCAT	TCCTCACAATA	WT	37	Sc	2435	M
2435Sc_S6	cluster45304834	6	4276	0.1401	8780 - 8780	14354 - 14354	5574	del	8781	14354	5574	AATATATCAATGATGA*CGAGACGTAATTCGT	AGTAACACACATTTGT*CGAGACGTAAATTAC	CGAGACGTAA	WT	37	Sc	2435	M
2435Sc_S6	cluster45683840	12	4811	0.2488	8883 - 8883	13125 - 13125	4242	del	8884	13125	4242	GTCTCGGAAGTATTTT*TCTTTGCAGGATTCT	CTAGCATTCGGAAGCA*TCTTTGCAGGATTTG	TCTTTGCAGGATT	WT	37	Sc	2435	M
2435Sc_S6	cluster46085113	8	4280	0.1866	8957 - 8957	14765 - 14765	5808	del	8958	14765	5808	AGGAGGCTGCTGACCT*CCAACAGGAATTTCA	AACAGGATCAAACAAC*CCAACAGGATTAAAC	CCAACAGGA	WT	37	Sc	2435	M
2435Sc_S6	cluster46125144	6	4264	0.1405	8966 - 8966	14800 - 14800	5834	del	8967	14800	5834	CTGACCTCCAACAGGA*ATTTCACCACTTAAC	ATGCAGATAAAATTCC*ATTTCACCCCTACTA	ATTTCACC	WT	37	Sc	2435	M
2435Sc_S6	cluster46572008	5	4580	0.1091	9050 - 9050	9902 - 9902	852	del	9051	9902	852	AATTACATGAGCTCAT*CATAGCCTTATAGAA	CCTTCTTCAACCTCAC*CATAGCCTTCTCACT	CATAGCCTT	WT	37	Sc	2435	M
2435Sc_S6	cluster47784934	5	4324	0.1155	9313 - 9313	14515 - 14515	5202	del	9314	14515	5202	ATCACTTCGGATTTGA*AGCCGCAGCATGATA	TACTGTTCGCAGTCAT*AGCCACAGCATTTAT	AGCC	WT	37	Sc	2435	M
2435Sc_S6	cluster48693966	11	5141	0.2135	9554 - 9554	13283 - 13283	3729	del	9555	13283	3729	AAATCTGTACTCAGAA*AAAGCAAATCCATAT	AAAACTATCAATAAAT*AAAGCAAATCCATAT	AAAGCAAATCCATA	WT	37	Sc	2435	M
2435Sc_S6	cluster48702948	5	5104	0.0979	9557 - 9557	11722 - 11722	2165	del	9558	11722	2165	TCTGTACTCAGAAAAA*GCAAATCCATATGAA	AACCAAAAACCTTGGT*GCAAATCCAAATAAA	GCAAATCCA	WT	37	Sc	2435	M
2435Sc_S6	cluster49345333	6	4705	0.1274	9726 - 9726	15018 - 15018	5292	del	9727	15018	5292	TCTACTATAATAATTA*TAGCCTTTATTCTAG	AAACTAGGAGGTGTCC*TAGCCTTAATCTTAT	TAGCCTT	WT	37	Sc	2435	M
2435Sc_S6	cluster50694277	8	4782	0.167	10023 - 10023	13671 - 13671	3648	del	10024	13671	3648	TTCAGTAACTTCCCTA*AACTCCAACTCCATA	TCCCTCCTTCCAACAT*AACTCCAACATCATC	AACTCCAAC	WT	37	Sc	2435	M
2435Sc_S6	cluster50854306	5	5066	0.0986	10046 - 10046	13700 - 13700	3654	del	10047	13700	3654	ACTCCATAAGCTCCAT*ACCAATCCCCATCAC	TCAACCTCATACATCA*ACCAATCTCCCAAAC	ACCAATC	WT	37	Sc	2435	M
2435Sc_S6	cluster51075358	5	4539	0.11	10099 - 10099	15045 - 15045	4946	del	10100	15045	4946	GAAGCAGCTGTAGGAC*TAGCCCTACTAGTAA	TTATCTATCCTAATTT*TAGCCCTAATACCTT	TAGCCCTA	WT	37	Sc	2435	M
2435Sc_S6	cluster51083710	9	4776	0.1881	10100 - 10100	12961 - 12961	2861	del	10101	12961	2861	AAGCAGCTGTAGGACT*AGCCCTACTAGTAAA	GCAACACCAACGCCTG*AGCCCTACTAATTAC	AGCCCTACTA	WT	37	Sc	2435	M
2435Sc_S6	cluster51624217	6	5016	0.1195	10195 - 10195	13606 - 13606	3411	del	10196	13606	3411	TTCTTCCCTCACTAAT*GCTACTACCACTAAC	AAACAAAGATCACCCA*GCTACTACCATCATT	GCTACTACCA	WT	37	Sc	2435	M
2435Sc_S6	cluster51804502	5	5091	0.0981	10216 - 10216	13929 - 13929	3713	del	10217	13929	3713	TACCACTAACCTGACT*ATCAAGCCCTAAAAA	AACCTAAAAACGATCC*ACCAAACCCTAAAAC	ATC	WT	37	Sc	2435	M
2435Sc_S6	cluster51835359	5	4704	0.1062	10220 - 10220	15046 - 15046	4826	del	10221	15046	4826	ACTAACCTGACTATCA*AGCCCTAAAAAAACC	TATCTATCCTAATTTT*AGCCCTAATACCTTT	AGCCCTAA	WT	37	Sc	2435	M
2435Sc_S6	cluster51844508	5	5116	0.0976	10222 - 10222	13935 - 13935	3713	del	10223	13935	3713	TAACCTGACTATCAAG*CCCTAAAAAAACCTG	AAAACGATCCACCAAA*CCCTAAAACCATTAA	CCCTAAAA	WT	37	Sc	2435	M
2435Sc_S6	cluster51874367	7	5160	0.1355	10225 - 10225	13764 - 13764	3539	del	10226	13764	3539	CCTGACTATCAAGCCC*TAAAAAAACCTGAAC	AATTAAGCACACAAAT*TAAAAAAACCTCTAT	TAAAAAAACCT	WT	37	Sc	2435	M
2435Sc_S6	cluster51894079	6	5362	0.1118	10227 - 10227	13416 - 13416	3189	del	10228	13416	3189	TGACTATCAAGCCCTA*AAAAAACCTGAACAA	GACTTGATCTGGTTAG*AAAAAACCATCCCAA	AAAAAACC	WT	37	Sc	2435	M
2435Sc_S6	cluster52014120	7	5616	0.1245	10245 - 10245	13458 - 13458	3213	del	10246	13458	3213	AAAACCTGAACAAACG*TAACCTCATATAGTT	ACTCTTCACACAAACA*TAACCACTTTAACAA	ACAAAC	WT	37	Sc	2435	M
2435Sc_S6	cluster52024292	5	5230	0.0955	10246 - 10246	13686 - 13686	3440	del	10247	13686	3440	AAACCTGAACAAACGT*AACCTCATATAGTTT	TAACTCCAACATCATC*AACCTCATACATCAA	AACCTCATA	WT	37	Sc	2435	M
2435Sc_S6	cluster52254665	5	5160	0.0968	10291 - 10291	14144 - 14144	3853	del	10292	14144	3853	CCAGCCTAACACTTCT*ATGACAAACCGACGA	ACTACAGAAACACCTA*ATGACAAACATACGA	ATGACAAAC	WT	37	Sc	2435	M
2435Sc_S6	cluster52663449	8	5070	0.1575	10362 - 10362	12555 - 12555	2193	del	10363	12555	2193	CTATCCACACCATTAA*TTATTTTAACAGCCT	ACGACTAATAATAACT*TTATTTTAACAACTA	TTATTTTAACA	WT	37	Sc	2435	M
2435Sc_S6	cluster52694808	8	4640	0.1721	10368 - 10368	14322 - 14322	3954	del	10369	14322	3954	ACACCATTAATTATTT*TAACAGCCTGATTAC	TACACATCAGATACAA*TAACAGCCTTTTCAT	TAACAGCCT	WT	37	Sc	2435	M
2435Sc_S6	cluster52894567	6	4906	0.1221	10400 - 10400	14011 - 14011	3611	del	10401	14011	3611	GCCACTAATATTAATA*GCTAGCCAAAACCAC	AGGTGAAGGCTTTAAT*GCTAACCCAAGACAA	TTAAT	WT	37	Sc	2435	M
2435Sc_S6	cluster53174104	6	5328	0.1125	10443 - 10443	13441 - 13441	2998	del	10444	13441	2998	AATAACGTACTACAAA*AACTCTACATCTCAA	TCCCAAAATCCACCTC*AACTCTTCACACAAA	AACTCT	WT	37	Sc	2435	M
2435Sc_S6	cluster53405179	8	4807	0.1661	10479 - 10479	14838 - 14838	4359	del	10480	14838	4359	ATCAGCTTACAAATTC*TCCTAATCATAACCT	AAAGATATCCTAGGTA*TCCTAATCATATTCT	TCCTAATCATA	WT	37	Sc	2435	M
2435Sc_S6	cluster53775266	9	4413	0.2035	10546 - 10546	14935 - 14935	4389	del	10547	14935	4389	TTGAAGCAACCTTAAT*CCCAACACTTATTAT	CTAATCCACTAAACAC*CCCACCCCATATTAA	CCCA	WT	37	Sc	2435	M
2435Sc_S6	cluster54135290	6	4090	0.1465	10607 - 10607	14960 - 14960	4353	del	10608	14960	4353	CCTAAACGCAGGGATT*TATTTCCTATTTTAT	TATTAAACCCGAATGA*TATTTCCTATTTGCA	TATTTCCTATTT	WT	37	Sc	2435	M
2435Sc_S6	cluster55563979	12	4921	0.2433	10946 - 10946	13297 - 13297	2351	del	10947	13297	2351	ATATATAGCATACCCC*TTCATCCTTCTCTCC	ATAAAGCAAATCCATA*TTCATCCTTCTCAAC	TTCATCCTTCTC	WT	37	Sc	2435	M
2435Sc_S6	cluster55813724	10	4446	0.2244	11016 - 11016	12975 - 12975	1959	del	11017	12975	1959	CAAACAGATTTAAAAT*CACTAATCGCCTACT	TGAGCCCTACTAATTA*CACTAATCGCCACTT	CACTAATCGCC	WT	37	Sc	2435	M
2435Sc_S6	cluster57424579	5	4716	0.1059	11422 - 11422	14024 - 14024	2602	del	11423	14024	2602	CCCAACGCGGCAAACT*AACCAACCATATAAT	AATGCTAACCCAAGAC*AACCAACCAAAAATA	AACCAACCA	WT	37	Sc	2435	M
2435Sc_S6	cluster57944763	9	4327	0.2076	11513 - 11513	14269 - 14269	2756	del	11514	14269	2756	TATTCTTCTAACTACC*AGTCCAAAACTAATT	TAGGAGTCTGCCTAAT*AGTCCAAATCATTAC	AGTCCAAA	WT	37	Sc	2435	M
2435Sc_S6	cluster57984772	6	4442	0.1349	11525 - 11525	14279 - 14279	2754	del	11526	14279	2754	TACCAGTCCAAAACTA*ATTACAGGCCTGACA	CCTAATAGTCCAAATC*ATTACAGGTCTTTTC	ATTACAGG	WT	37	Sc	2435	M
2435Sc_S6	cluster58125629	5	4336	0.1152	11578 - 11578	15614 - 15614	4036	dup	15615	11578	12263	AGGACATATCTGTGTT*ATCTGACATACACCA	AAACATTAGACTGTGA*ATCTGACAACAGGAA	ATCTGACA	WT	37	Sc	2435	M
2435Sc_S6	cluster58585336	5	5022	0.0995	11757 - 11757	15021 - 15021	3264	del	11758	15021	3264	ATCAATATTTTCACAA*CCTCAATCTTATTAA	CTAGGAGGTGTCCTAG*CCTTAATCTTATCTA	CCT	WT	37	Sc	2435	M
2435Sc_S6	cluster58845350	5	4849	0.103	11795 - 11795	15035 - 15035	3240	del	11796	15035	3240	TCTTCTACTATCCCCA*ATCCTAATTTCAATA	AGCCTTAATCTTATCT*ATCCTAATTTTAGCC	ATCCTAATTT	WT	37	Sc	2435	M
2435Sc_S6	cluster58984518	8	5023	0.159	11819 - 11819	13945 - 13945	2126	del	11820	13945	2126	TTCAATATCAAACCTA*ATTAAACACATCAAC	ACCAAACCCTAAAACC*ATTAAACAACCAACA	ATTAAACA	WT	37	Sc	2435	M
2435Sc_S6	cluster59445212	5	4491	0.1112	11898 - 11898	14874 - 14874	2976	del	11899	14874	2976	CTCTTACCCCTATTAA*TATTTTTCCACAATA	CTCATAACCCTAGTAT*TATTTTTCCCAGACA	TATTTTTCC	WT	37	Sc	2435	M
2435Sc_S6	cluster59894849	5	4466	0.1118	12057 - 12057	14382 - 14382	2325	del	12058	14382	2325	ATACAATTCTCTTCAT*GATATATACACTCAG	TACGGGTGACTAATCC*GATATATACACGCAA	GATATATACAC	WT	37	Sc	2435	M
2435Sc_S6	cluster61954794	5	4346	0.1149	12719 - 12719	14305 - 14305	1586	del	12720	14305	1586	ACCACACCTAGCATTC*CTACACATCTGTACC	TTTTCTTAGCCATACA*CTACACATCAGATAC	CTACACATC	WT	37	Sc	2435	M
2435Sc_S6	cluster62483827	5	4809	0.1039	12855 - 12855	13107 - 13107	252	del	12856	13107	252	CCATTCACATCATCAT*GCCTAGTAATCGGAA	ATAAACCCAATCAAAC*GCCTAGCATTCGGAA	GCCTAG	WT	37	Sc	2435	M
2435Sc_S6	cluster62495072	5	4344	0.115	12856 - 12856	14716 - 14716	1860	del	12857	14716	1860	CATTCACATCATCATG*CCTAGTAATCGGAAG	CATTTATTATCGCGGC*CCTAGCAATCGTTCA	CCTAG	WT	37	Sc	2435	M
2435Sc_S6	cluster62523834	5	4736	0.1055	12864 - 12864	13116 - 13116	252	del	12865	13116	252	TCATCATGCCTAGTAA*TCGGAAGCCTCGCCC	ATCAAACGCCTAGCAT*TCGGAAGCATCTTTG	TCGGAAGC	WT	37	Sc	2435	M
2435Sc_S6	cluster64175330	7	5000	0.1398	13395 - 13395	15015 - 15015	1620	del	13396	15015	1620	AAAACATCCCTAACTC*TCCTAGACTTGATCT	AATAAACTAGGAGGTG*TCCTAGCCTTAATCT	TCCTAG	WT	37	Sc	2435	M
2435Sc_S6	cluster64494577	5	5254	0.0951	13469 - 13469	14022 - 14022	553	del	13470	14022	553	AAACATAACCACTTTA*ACAACCAACCAAAAA	TTAATGCTAACCCAAG*ACAACCAACCAAAAA	ACAACCAACCAAAA	WT	37	Sc	2435	M
2435Sc_S6	cluster65164471	7	4582	0.1525	13760 - 13760	13895 - 13895	135	del	13761	13895	135	TAATAATTAAGCACAC*AAATTAAAAAAACCT	AACATCCCCCCTAAAT*AAATTAAAAAAACTA	AAATTAAAAAAAC	WT	37	Sc	2435	M
2435Sc_S6	cluster7094078	7	5139	0.136	1554 - 1554	13415 - 13415	11861	dup	13416	1554	4438	AGACTTGATCTGGTTA*GAAAAAACCATCCCA	CAGCTCTTCTGGAACG*GAAAAAACCTTTAAT	GAAAAAACC	WT	37	Sc	2435	M
2435Sc_S6	cluster7643011	7	5042	0.1386	1652 - 1652	11800 - 11800	10148	dup	11801	1652	6151	TACTATCCCCAATCCT*AATTTCAATATCAAA	TTCAAGCTCAACATAA*AATTTCAATTAATTC	AATTTCAAT	WT	37	Sc	2435	M
2435Sc_S6	cluster78397476	5	4423	0.1129	8051 - 8051	2784 - 2784	11032	del	8052	2784	11032	TAATCAACAACCGTCT*CCATTCTTTCCAACA	CTAACACTCCTCGTCC*CCATTCTAATCGCCA	CCATTCT	WT	37	Sc	2435	M
2435Sc_S6	cluster784310195	5	4034	0.1238	12977 - 12977	2789 - 2789	6111	del	12978	2789	6111	AGCCCTACTAATTACA*CTAATCGCCACTTCT	ACTCCTCGTCCCCATT*CTAATCGCCATAGCC	CTAATCGCCA	WT	37	Sc	2435	M
2435Sc_S6	cluster78488351	6	4156	0.1442	9901 - 9901	2796 - 2796	9194	del	9902	2796	9194	ACCTTCTTCAACCTCA*CCATAGCCTTCTCAC	GTCCCCATTCTAATCG*CCATAGCCTTCCTAA	CCATAGCCTTC	WT	37	Sc	2435	M
2435Sc_S6	cluster790311022	5	4126	0.121	14176 - 14176	2907 - 2907	5030	del	14177	2907	5030	AAACACACCCATTATT*TAAAATTATTAACCA	CCATTTGCAGACGCCA*TAAAATTATTTATAA	TAAAATTATT	WT	37	Sc	2435	M
2435Sc_S6	cluster79156981	5	4496	0.1111	7071 - 7071	2929 - 2929	12157	del	7072	2929	12157	CTATTATAGAAGAGCT*AATAAATTTCCATGA	TATTTATAAAAGAACC*AATACGCCCTTTAAC	AATA	WT	37	Sc	2435	M
2435Sc_S6	cluster792010516	5	4616	0.1082	13464 - 13464	2937 - 2937	5772	del	13465	2937	5772	CACACAAACATAACCA*CTTTAACAACCAACC	AAAGAACCAATACGCC*CTTTAACAACCTCTA	CTTTAACAACC	WT	37	Sc	2435	M
2435Sc_S6	cluster79287016	11	4439	0.2472	7125 - 7125	2946 - 2946	12120	del	7126	2946	12120	TAATTAGCTCCTTAGT*CCTCTATATCATCTC	ATACGCCCTTTAACAA*CCTCTATATCCTTAT	CCTCTATATC	WT	37	Sc	2435	M
2435Sc_S6	cluster79338402	7	4264	0.1639	9988 - 9988	2952 - 2952	9263	del	9989	2952	9263	CTGGAAGGCATAGTAT*TATCCTTATTTATTA	CCTTTAACAACCTCTA*TATCCTTATTTATTA	TATCCTTATTTATT	WT	37	Sc	2435	M
2435Sc_S6	cluster79347078	6	4413	0.1358	7225 - 7225	2953 - 2953	12027	del	7226	2953	12027	TATTCTACCAGCTGTA*ATCCTTATCATAATT	CTTTAACAACCTCTAT*ATCCTTATTTATTAT	ATCCTTAT	WT	37	Sc	2435	M
2435Sc_S6	cluster79787898	5	4005	0.1247	8802 - 8802	3013 - 3013	10510	del	8803	3013	10510	GTAATTCGTGAAGGAA*CCTACCAAGGCCACC	TAAGTCTATGAGTTCC*CCTACCAATACCACA	CCTACCAA	WT	37	Sc	2435	M
2435Sc_S6	cluster79928631	10	4524	0.2206	10355 - 10355	3029 - 3029	8973	del	10356	3029	8973	AGACCCCCTATCCACA*CCATTAATTATTTTA	CCTACCAATACCACAC*CCATTAATTAATTTA	CCATTAATTA	WT	37	Sc	2435	M
2435Sc_S6	cluster80727260	5	4611	0.1083	7617 - 7617	3180 - 3180	11862	del	7618	3180	11862	CTGAAATTTGTGGATC*TAACCATAGCTTTAT	ACAATTTCATATGAAG*TAACCATAGCTATTA	TAACCATAGCT	WT	37	Sc	2435	M
2435Sc_S6	cluster82696786	12	3899	0.3068	6643 - 6643	3511 - 3511	13167	del	6644	3511	13167	CAGGAATACCACGACG*CTACTCAGACTACCC	TCAATTTACCAGAACT*CTACTCAACTAACTT	CTACTCA	WT	37	Sc	2435	M
2435Sc_S6	cluster85286882	9	4384	0.2049	6847 - 6847	3982 - 3982	13434	del	6848	3982	13434	ATCACACATTCGAGGA*ACCAACCTATGTAAA	AATCACAATATCCAGC*ACCAACCTAATACTA	ACCAACCTA	WT	37	Sc	2435	M
2435Sc_S6	cluster85728703	15	4832	0.3095	10457 - 10457	4039 - 4039	9881	del	10458	4039	9881	AAAACTCTACATCTCA*ATACTAATCAGCTTA	ACTAGCAATTATCCCC*ATACTAATCAACAAA	ATACTAATCA	WT	37	Sc	2435	M
2435Sc_S6	cluster85747465	11	4886	0.2246	8034 - 8034	4042 - 4042	12307	del	8035	4042	12307	CCCATCCTCAAAACGC*CTAATCAACAACCGT	AGCAATTATCCCCATA*CTAATCAACAAAAAA	CTAATCAACAA	WT	37	Sc	2435	M
2435Sc_S6	cluster85767112	10	4699	0.2124	7278 - 7278	4044 - 4044	13065	del	7279	4044	13065	TATATATAATAGACGA*AATCAACAACCCCGT	CAATTATCCCCATACT*AATCAACAAAAAAAA	AATCAACAA	WT	37	Sc	2435	M
2435Sc_S6	cluster85777033	5	4643	0.1076	7149 - 7149	4045 - 4045	13195	del	7150	4045	13195	TCATCTCGCTAATATT*AACAACAAAACTAAC	AATTATCCCCATACTA*ATCAACAAAAAAAAC	TAA	WT	37	Sc	2435	M
2435Sc_S6	cluster85848557	5	4800	0.1041	10226 - 10226	4052 - 4052	10125	del	10227	4052	10125	CTGACTATCAAGCCCT*AAAAAAACCTGAACA	CCCATACTAATCAACA*AAAAAAACCCACGAT	AAAAAAACC	WT	37	Sc	2435	M
2435Sc_S6	cluster85867399	8	5282	0.1512	7905 - 7905	4054 - 4054	12448	del	7906	4054	12448	TAACAACCATAAAAGT*AAAAACCCCTTGAGA	CATACTAATCAACAAA*AAAAACCCACGATCA	AAAAACCC	WT	37	Sc	2435	M
2435Sc_S6	cluster86069060	5	4338	0.1151	11098 - 11098	4077 - 4077	9278	del	11099	4077	9278	CATGAAGCTTCATAGG*AGCAACAATACTAAT	CACGATCAACTGAAGC*AGCAACAAAATACTT	AGCAACAA	WT	37	Sc	2435	M
2435Sc_S6	cluster86237050	7	4842	0.1444	7168 - 7168	4098 - 4098	13229	del	7169	4098	13229	AACAAAACTAACACAT*ACAAGCACAATAGAT	CAAAATACTTCGTCAC*ACAAGCAACAGCCTC	ACAAGCA	WT	37	Sc	2435	M
2435Sc_S6	cluster86247234	9	4806	0.1869	7552 - 7552	4099 - 4099	12846	del	7553	4099	12846	CCCAGGCCGACTAAAT*CAAGCAACAGTAACA	AAAATACTTCGTCACA*CAAGCAACAGCCTCA	CAAGCAACAG	WT	37	Sc	2435	M
2435Sc_S6	cluster863211161	5	4438	0.1125	14401 - 14401	4107 - 4107	6005	del	14402	4107	6005	ATATACACGCAAACGG*AGCCTCAATATTTTT	TCGTCACACAAGCAAC*AGCCTCAATAATTAT	AGCCTCAATA	WT	37	Sc	2435	M
2435Sc_S6	cluster86367330	7	5356	0.1305	7810 - 7810	4111 - 4111	12600	del	7811	4111	12600	TATCACAATTATCTCA*TCAATAATTACCCTA	CACACAAGCAACAGCC*TCAATAATTATCCTC	TCAATAATTA	WT	37	Sc	2435	M
2435Sc_S6	cluster86399261	8	4564	0.175	11432 - 11432	4114 - 4114	8981	del	11433	4114	8981	CAAACTAACCAACCAT*ATAATTAACCTCCAA	ACAAGCAACAGCCTCA*ATAATTATCCTCCTG	ATAATTA	WT	37	Sc	2435	M
2435Sc_S6	cluster86517250	7	5092	0.1373	7590 - 7590	4127 - 4127	12836	del	7591	4127	12836	GACCAGGGTTATTCTA*TGGCCAATGCTCTGA	TCAATAATTATCCTCC*TGGCCATCGTACTCA	TGGCCA	WT	37	Sc	2435	M
2435Sc_S6	cluster86837346	8	5313	0.1503	7832 - 7832	4166 - 4166	12633	del	7833	4166	12633	ATTACCCTATTTATCT*TATTTCAACTAAAAG	CAACTAGGAACATGAA*TATTTCAACAACAAA	TATTTCAAC	WT	37	Sc	2435	M
2435Sc_S6	cluster868910520	5	5100	0.0979	13468 - 13468	4172 - 4172	7003	del	13469	4172	7003	CAAACATAACCACTTT*AACAACCAACCAAAA	GGAACATGAATATTTC*AACAACAAACAAACG	AACAAC	WT	37	Sc	2435	M
2435Sc_S6	cluster86897033	6	4860	0.1233	7149 - 7149	4172 - 4172	13322	del	7150	4172	13322	TCATCTCGCTAATATT*AACAACAAAACTAAC	GGAACATGAATATTTC*AACAACAAACAAACG	AACAACAAA	WT	37	Sc	2435	M
2435Sc_S6	cluster869310996	5	4696	0.1064	14147 - 14147	4176 - 4176	6328	del	14148	4176	6328	ACAGAAACACCTAATG*ACAAACATACGAAAA	CATGAATATTTCAACA*ACAAACAAACGGTCT	ACAAACA	WT	37	Sc	2435	M
2435Sc_S6	cluster87106761	6	3634	0.1648	6590 - 6590	4198 - 4198	13907	del	6591	4198	13907	CATATTCGTAGGAGTA*AACATAACATTCTTC	AAACGGTCTTATCCTT*AACATAACATTAATA	AACATAACATT	WT	37	Sc	2435	M
2435Sc_S6	cluster87199294	9	4570	0.1965	11472 - 11472	4208 - 4208	9035	del	11473	4208	9035	ACACGAGAACTAACAC*TAATAGCCCTTCACA	ATCCTTAACATAACAT*TAATAGCCCTATCCA	TAATAGCCCT	WT	37	Sc	2435	M
2435Sc_S6	cluster87267593	14	4628	0.3016	8217 - 8217	4216 - 4216	12298	del	8218	4216	12298	TACACCTACTACCCAA*CTATCCATAAATCTA	CATAACATTAATAGCC*CTATCCATAAAACTA	CTATCCATAAA	WT	37	Sc	2435	M
2435Sc_S6	cluster87619480	6	4840	0.1238	11835 - 11835	4277 - 4277	8741	del	11836	4277	8741	ATTAAACACATCAACT*TCCCACTGTACACCA	GAAGTAACTCAAGGGA*TCCCACTGCACATAG	TCCCACTG	WT	37	Sc	2435	M
2435Sc_S6	cluster87669301	5	4535	0.1101	11480 - 11480	4282 - 4282	9101	del	11481	4282	9101	ACTAACACTAATAGCC*CTTCACATAATTCCA	AACTCAAGGGATCCCA*CTGCACATAGGACTT	CCC	WT	37	Sc	2435	M
2435Sc_S6	cluster87779310	11	4542	0.2416	11494 - 11494	4293 - 4293	9098	del	11495	4293	9098	CCCTTCACATAATTCC*ACTTATTCTTCTAAC	TCCCACTGCACATAGG*ACTTATTCTTCTTAC	ACTTATTCTTCT	WT	37	Sc	2435	M
2435Sc_S6	cluster87808940	6	4456	0.1345	10864 - 10864	4296 - 4296	9731	del	10865	4296	9731	CAATAATTCTAGCAGC*TATTCTTCTAAAATT	CACTGCACATAGGACT*TATTCTTCTTACATG	TATTCTTCT	WT	37	Sc	2435	M
2435Sc_S6	cluster88156785	14	4301	0.3244	6641 - 6641	4352 - 4352	14010	del	6642	4352	14010	TTCAGGAATACCACGA*CGCTACTCAGACTAC	TTAATTCAAATTTACC*CGCTACTCAACTCTA	CGCTACTCA	WT	37	Sc	2435	M
2435Sc_S6	cluster88388702	5	4975	0.1004	10456 - 10456	4377 - 4377	10220	del	10457	4377	10220	AAAAACTCTACATCTC*AATACTAATCAGCTT	ACTCTACTATCATTTT*AATACTAGCAATTAC	AATACTA	WT	37	Sc	2435	M
2435Sc_S6	cluster88587563	5	4656	0.1073	8180 - 8180	4416 - 4416	12535	del	8181	4416	12535	GATCAACAAATCTCCT*AGGCCTTTTACCACA	TCATAGGGGCATGAGG*AGGACTTAACCAAAC	AGG	WT	37	Sc	2435	M
2435Sc_S6	cluster88657812	6	4198	0.1427	8613 - 8613	4424 - 4424	12110	del	8614	4424	12110	TAATACATAATGACCC*ACCAAACTCATGCAT	GCATGAGGAGGACTTA*ACCAAACACAAATAC	ACCAAAC	WT	37	Sc	2435	M
2435Sc_S6	cluster88739729	5	4209	0.1187	12231 - 12231	4432 - 4432	8500	del	12232	4432	8500	TACGGACGAACAGACG*CAAATACTGCAGCCC	AGGACTTAACCAAACA*CAAATACGAAAAATT	CAAATAC	WT	37	Sc	2435	M
2435Sc_S6	cluster89197448	8	4903	0.1629	8002 - 8002	4493 - 4493	12790	del	8003	4493	12790	GTAGCCATCATTATAT*TTCCTTCAATCCTAT	TGAATATTAGCAATTC*TTCCTTACAACCCAT	TTCCTT	WT	37	Sc	2435	M
2435Sc_S6	cluster892410070	6	4416	0.1357	12799 - 12799	4499 - 4499	7999	del	12800	4499	7999	ATAGCCTGGCAGACGA*ACAAGACATCCGAAA	TTAGCAATTCTTCCTT*ACAACCCATCCCTCA	ACAA	WT	37	Sc	2435	M
2435Sc_S6	cluster89266951	7	4687	0.1491	7019 - 7019	4502 - 4502	13782	del	7020	4502	13782	ATATCTTATATGGCCT*ACCCATTCCAACTTG	GCAATTCTTCCTTACA*ACCCATCCCTCACTC	ACCCAT	WT	37	Sc	2435	M
2435Sc_S6	cluster89277456	5	4842	0.1032	8018 - 8018	4503 - 4503	12784	del	8019	4503	12784	TTCCTTCAATCCTATT*CCCATCCTCAAAACG	CAATTCTTCCTTACAA*CCCATCCCTCACTCT	CCCATCC	WT	37	Sc	2435	M
2435Sc_S6	cluster89289271	5	4270	0.117	11443 - 11443	4504 - 4504	9360	del	11444	4504	9360	ACCATATAATTAACCT*CCAACCCTCACACAC	AATTCTTCCTTACAAC*CCATCCCTCACTCTA	AACC	WT	37	Sc	2435	M
2435Sc_S6	cluster89318521	8	4644	0.172	10183 - 10183	4507 - 4507	10623	del	10184	4507	10623	TGCTAAAAATTATTCT*TCCCTCACTAATGCT	TCTTCCTTACAACCCA*TCCCTCACTCTACTC	TCCCTCACT	WT	37	Sc	2435	M
2435Sc_S6	cluster89406786	6	4036	0.1484	6643 - 6643	4516 - 4516	14172	del	6644	4516	14172	CAGGAATACCACGACG*CTACTCAGACTACCC	CAACCCATCCCTCACT*CTACTCAACCTCATA	CTACTCA	WT	37	Sc	2435	M
2435Sc_S6	cluster894310661	11	4455	0.2463	13684 - 13684	4520 - 4520	7135	del	13685	4520	7135	CATAACTCCAACATCA*TCAACCTCATACATC	CCATCCCTCACTCTAC*TCAACCTCATAATCT	TCAACCTCATA	WT	37	Sc	2435	M
2435Sc_S6	cluster89438344	5	4498	0.111	9892 - 9892	4520 - 4520	10927	del	9893	4520	10927	ATGCCATCTACCTTCT*TCAACCTCACCATAG	CCATCCCTCACTCTAC*TCAACCTCATAATCT	TCAACCTCA	WT	37	Sc	2435	M
2435Sc_S6	cluster89458569	10	4993	0.1999	10246 - 10246	4522 - 4522	10575	del	10247	4522	10575	AAACCTGAACAAACGT*AACCTCATATAGTTT	ATCCCTCACTCTACTC*AACCTCATAATCTAT	AACCTCATA	WT	37	Sc	2435	M
2435Sc_S6	cluster89458853	10	4488	0.2223	10688 - 10688	4522 - 4522	10133	del	10689	4522	10133	CCATGTAGGAACCCTA*AACCTCATAATTTTA	ATCCCTCACTCTACTC*AACCTCATAATCTAT	AACCTCATAAT	WT	37	Sc	2435	M
2435Sc_S6	cluster89599223	5	4618	0.1082	11363 - 11363	4537 - 4537	9473	del	11364	4537	9473	TCTTATAGGAATTAAC*ATTATTATTACAGGT	CAACCTCATAATCTAT*ATTATTCTTACAGCC	ATTATT	WT	37	Sc	2435	M
2435Sc_S6	cluster89658648	9	4781	0.1879	10379 - 10379	4544 - 4544	10464	del	10380	4544	10464	TATTTTAACAGCCTGA*TTACTGCCACTAATA	ATAATCTATATTATTC*TTACAGCCCCTATAT	TTAC	WT	37	Sc	2435	M
2435Sc_S6	cluster89799021	12	4324	0.2768	11044 - 11044	4560 - 4560	9815	del	11045	4560	9815	ACTCCTCAGTTAGCCA*CATAGCACTTGTTAT	TTACAGCCCCTATATT*CATAGCACTTATACT	CATAGCACTT	WT	37	Sc	2435	M
2435Sc_S6	cluster901510677	7	4777	0.1463	13702 - 13702	4598 - 4598	7195	del	13703	4598	7195	AACCTCATACATCAAC*CAATCTCCCAAACCA	TCTATAACCATCAACT*CAATCTCACTTCTAT	CATCAAC	WT	37	Sc	2435	M
2435Sc_S6	cluster90218593	9	5066	0.1773	10284 - 10284	4604 - 4604	10619	del	10285	4604	10619	AGTTTAACCAGCCTAA*CACTTCTATGACAAA	ACCATCAACTCAATCT*CACTTCTATGAAATA	CACTTCTATGA	WT	37	Sc	2435	M
2435Sc_S6	cluster90359043	6	4504	0.133	11076 - 11076	4619 - 4619	9842	del	11077	4619	9842	GCATCAATCATAATCC*AAACTCCATGAAGCT	TCACTTCTATGAAATA*AAACTCCAGCAATAC	AAACTCCA	WT	37	Sc	2435	M
2435Sc_S6	cluster90439063	6	4508	0.1329	11103 - 11103	4628 - 4628	9824	del	11104	4628	9824	AGCTTCATAGGAGCAA*CAATACTAATAATCG	TGAAATAAAACTCCAG*CAATACTAACTATAA	CAATACTAA	WT	37	Sc	2435	M
2435Sc_S6	cluster90836799	6	4625	0.1296	6667 - 6667	4676 - 4676	14308	del	6668	4676	14308	ACTACCCAGATGCTTA*CACCACATGAAACAC	TCCCTAGGAGGCCTTC*CACCACTAACAGGAT	CACCAC	WT	37	Sc	2435	M
2435Sc_S6	cluster908510873	5	4622	0.1081	13963 - 13963	4678 - 4678	7014	del	13964	4678	7014	TAAACAACCAACAAAC*CCACTAACAATTAAA	CCTAGGAGGCCTTCCA*CCACTAACAGGATTC	CCACTAACA	WT	37	Sc	2435	M
2435Sc_S6	cluster908810140	10	4472	0.2231	12896 - 12896	4681 - 4681	8084	del	12897	4681	8084	CACAGGAATACCATTC*CTAACAGGGTTCTAC	AGGAGGCCTTCCACCA*CTAACAGGATTCTTA	CTAACAGG	WT	37	Sc	2435	M
2435Sc_S6	cluster909011317	5	4331	0.1153	14749 - 14749	4683 - 4683	6233	del	14750	4683	6233	TCCTCTTCCTCCACGA*AACAGGATCAAACAA	GAGGCCTTCCACCACT*AACAGGATTCTTACC	AACAGGAT	WT	37	Sc	2435	M
2435Sc_S6	cluster90937431	6	5194	0.1154	7970 - 7970	4686 - 4686	13015	del	7971	4686	13015	TTACCCCAACAATAAT*AGGATTCCCAATCGT	GCCTTCCACCACTAAC*AGGATTCTTACCAAA	AGGATTC	WT	37	Sc	2435	M
2435Sc_S6	cluster91169570	5	4969	0.1005	11962 - 11962	4716 - 4716	9053	del	11963	4716	9053	TCACCATAAATTCAAT*AGAACTTAAAATAAG	AATGAATTATCATCAC*AGAACTTATAAAAAA	AGAACTTA	WT	37	Sc	2435	M
2435Sc_S6	cluster91286803	10	5044	0.1979	6680 - 6680	4733 - 4733	14352	del	6681	4733	14352	TTACACCACATGAAAC*ACTGTCTCTTCTATA	GAACTTATAAAAAACA*ACTGTCTAATTATAG	ACTGTCT	WT	37	Sc	2435	M
2435Sc_S6	cluster91317600	6	4859	0.1233	8228 - 8228	4737 - 4737	12808	del	8229	4737	12808	CCCAACTATCCATAAA*TCTAAGTATAGCCAT	TTATAAAAAACAACTG*TCTAATTATAGCAAC	TCTAA	WT	37	Sc	2435	M
2435Sc_S6	cluster91328737	6	5318	0.1127	10508 - 10508	4738 - 4738	10529	del	10509	4738	10529	CTTTTCAGCAACTGAA*CTAATTATATTTTAT	TATAAAAAACAACTGT*CTAATTATAGCAACA	CTAATTATA	WT	37	Sc	2435	M
2435Sc_S6	cluster91338275	5	4958	0.1007	9720 - 9720	4739 - 4739	11318	del	9721	4739	11318	AAAACCTCTACTATAA*TAATTATAGCCTTTA	ATAAAAAACAACTGTC*TAATTATAGCAACAC	TAATTATAGC	WT	37	Sc	2435	M
2435Sc_S6	cluster91658850	6	5002	0.1198	10685 - 10685	4774 - 4774	10388	del	10686	4774	10388	AAACCATGTAGGAACC*CTAAACCTCATAATT	AGCAATAATAGCTCTA*CTAAACCTATTCTTT	CTAAACCT	WT	37	Sc	2435	M
2435Sc_S6	cluster91808403	6	5182	0.1157	9991 - 9991	4797 - 4797	11105	del	9992	4797	11105	GAAGGCATAGTATTAT*CCTTATTTATTATAA	TATTCTTTTATACTCG*CCTAATTTATTCCAC	CCT	WT	37	Sc	2435	M
2435Sc_S6	cluster91827691	6	5244	0.1143	8372 - 8372	4801 - 4801	12728	del	8373	4801	12728	TTGAAACAATTAGCCT*ATTTATTCAACCAAT	CTTTTATACTCGCCTA*ATTTATTCCACTTCA	ATTTATTC	WT	37	Sc	2435	M
2435Sc_S6	cluster91858821	7	5123	0.1365	10636 - 10636	4804 - 4804	10467	del	10637	4804	10467	ATACCCTAATCGGTTC*TATTCCACTGCTAAT	TTATACTCGCCTAATT*TATTCCACTTCACTA	TATTCCACT	WT	37	Sc	2435	M
2435Sc_S6	cluster91869817	5	5058	0.0988	12371 - 12371	4805 - 4805	8733	del	12372	4805	8733	CAACAACGACAATCTA*ATTCCACTTATAGGC	TATACTCGCCTAATTT*ATTCCACTTCACTAA	ATTCCACTT	WT	37	Sc	2435	M
2435Sc_S6	cluster918711272	9	4997	0.1798	14684 - 14684	4806 - 4806	6421	del	14685	4806	6421	GACCCGATTCTTCGCT*TTCCACTTCATCTTA	ATACTCGCCTAATTTA*TTCCACTTCACTAAC	TTCCACTTCA	WT	37	Sc	2435	M
2435Sc_S6	cluster91906823	7	5676	0.1232	6708 - 6708	4809 - 4809	14400	del	6709	4809	14400	ATAGGATCATTTATTT*CACTAACAGCTGTTC	CTCGCCTAATTTATTC*CACTTCACTAACAAT	ATTTATT	WT	37	Sc	2435	M
2435Sc_S6	cluster91936821	16	5642	0.2828	6706 - 6706	4812 - 4812	14405	del	6707	4812	14405	CTATAGGATCATTTAT*TTCACTAACAGCTGT	GCCTAATTTATTCCAC*TTCACTAACAATATT	TTCACTAACA	WT	37	Sc	2435	M
2435Sc_S6	cluster91947382	11	5754	0.1908	7885 - 7885	4813 - 4813	13227	del	7886	4813	13227	GGCACCTTCACCAAAA*TCACTAACAACCATA	CCTAATTTATTCCACT*TCACTAACAATATTT	TCACTAACAA	WT	37	Sc	2435	M
2435Sc_S6	cluster919510874	6	5122	0.117	13964 - 13964	4814 - 4814	7149	del	13965	4814	7149	AAACAACCAACAAACC*CACTAACAATTAAAC	CTAATTTATTCCACTT*CACTAACAATATTTC	CACTAACAAT	WT	37	Sc	2435	M
2435Sc_S6	cluster91956994	7	5420	0.129	7091 - 7091	4814 - 4814	14022	del	7092	4814	14022	AATTTCCATGATCACA*CACTAATAATTGTTT	CTAATTTATTCCACTT*CACTAACAATATTTC	CACTAA	WT	37	Sc	2435	M
2435Sc_S6	cluster91967042	5	5287	0.0945	7158 - 7158	4815 - 4815	13956	del	7159	4815	13956	TAATATTAACAACAAA*ACTAACACATACAAG	TAATTTATTCCACTTC*ACTAACAATATTTCC	ACTAACA	WT	37	Sc	2435	M
2435Sc_S6	cluster92026999	5	5430	0.092	7098 - 7098	4821 - 4821	14022	del	7099	4821	14022	ATGATCACACACTAAT*AATTGTTTTCCTAAT	ATTCCACTTCACTAAC*AATATTTCCAACCAA	CACTAA	WT	37	Sc	2435	M
2435Sc_S6	cluster920910525	8	5546	0.144	13473 - 13473	4828 - 4828	7654	del	13474	4828	7654	ATAACCACTTTAACAA*CCAACCAAAAAGGCT	TTCACTAACAATATTT*CCAACCAACAATAAC	CCAACCAA	WT	37	Sc	2435	M
2435Sc_S6	cluster921010861	6	5196	0.1153	13951 - 13951	4829 - 4829	7177	del	13952	4829	7177	CCCTAAAACCATTAAA*CAACCAACAAACCCA	TCACTAACAATATTTC*CAACCAACAATAACT	CAACCAACAA	WT	37	Sc	2435	M
2435Sc_S6	cluster92137425	6	5764	0.104	7959 - 7959	4832 - 4832	13172	del	7960	4832	13172	TGCCTCATTCATTACC*CCAACAATAATAGGA	CTAACAATATTTCCAA*CCAACAATAACTCAA	CCAACAATAA	WT	37	Sc	2435	M
2435Sc_S6	cluster92149804	6	5052	0.1186	12355 - 12355	4833 - 4833	8777	del	12356	4833	8777	AGATTATATTCTCCAA*CAACAACGACAATCT	TAACAATATTTCCAAC*CAACAATAACTCAAA	CCAACAA	WT	37	Sc	2435	M
2435Sc_S6	cluster921510225	5	5226	0.0956	13030 - 13030	4834 - 4834	8103	del	13031	4834	8103	GAATCATTTACTTCGT*AACAATAACAAAACC	AACAATATTTCCAACC*AACAATAACTCAAAA	AACAATAAC	WT	37	Sc	2435	M
2435Sc_S6	cluster92167056	6	5414	0.1107	7174 - 7174	4835 - 4835	13960	del	7175	4835	13960	ACTAACACATACAAGC*ACAATAGATGCACAA	ACAATATTTCCAACCA*ACAATAACTCAAAAA	ACAATA	WT	37	Sc	2435	M
2435Sc_S6	cluster922510918	5	5297	0.0943	14031 - 14031	4844 - 4844	7112	del	14032	4844	7112	ACCCAAGACAACCAAC*CAAAAATAATGAACT	CCAACCAACAATAACT*CAAAAATAATAACTC	CAAAAATAAT	WT	37	Sc	2435	M
2435Sc_S6	cluster92268679	5	5405	0.0924	10421 - 10421	4845 - 4845	10723	del	10422	4845	10723	CCAAAACCACCTAAAA*AAAGATAATAACGTA	CAACCAACAATAACTC*AAAAATAATAACTCA	AAAAA	WT	37	Sc	2435	M
2435Sc_S6	cluster92307807	5	4956	0.1008	8603 - 8603	4849 - 4849	12545	del	8604	4849	12545	ATCTACATGATAATAC*ATAATGACCCACCAA	CAACAATAACTCAAAA*ATAATAACTCACCAA	ATAATA	WT	37	Sc	2435	M
2435Sc_S6	cluster92308681	14	5501	0.2539	10425 - 10425	4849 - 4849	10723	del	10426	4849	10723	AACCACCTAAAAAAAG*ATAATAACGTACTAC	CAACAATAACTCAAAA*ATAATAACTCACCAA	ATAATAAC	WT	37	Sc	2435	M
2435Sc_S6	cluster92397811	6	4880	0.1228	8612 - 8612	4858 - 4858	12545	del	8613	4858	12545	ATAATACATAATGACC*CACCAAACTCATGCA	CTCAAAAATAATAACT*CACCAAACAAAAACT	CACCAAAC	WT	37	Sc	2435	M
2435Sc_S6	cluster924310929	7	5350	0.1307	14048 - 14048	4862 - 4862	7113	del	14049	4862	7113	AAAAATAATGAACTTA*AAACAAAAATATAAT	AAAATAATAACTCACC*AAACAAAAACTAAAC	AAACAAAAA	WT	37	Sc	2435	M
2435Sc_S6	cluster924410246	6	5186	0.1156	13070 - 13070	4863 - 4863	8092	del	13071	4863	8092	CCCCCTAATCTCCATT*AACGAAAATGACCCA	AAATAATAACTCACCA*AACAAAAACTAAACC	AAC	WT	37	Sc	2435	M
2435Sc_S6	cluster92458689	10	5464	0.1827	10438 - 10438	4864 - 4864	10725	del	10439	4864	10725	AAGATAATAACGTACT*ACAAAAACTCTACAT	AATAATAACTCACCAA*ACAAAAACTAAACCC	ACAAAAACT	WT	37	Sc	2435	M
2435Sc_S6	cluster925310260	5	5280	0.0946	13092 - 13092	4872 - 4872	8079	del	13093	4872	8079	AATGACCCAGACCTCA*TAAACCCAATCAAAC	CTCACCAAACAAAAAC*TAAACCCAACCTAAT	TAAACCCAA	WT	37	Sc	2435	M
2435Sc_S6	cluster92648178	5	5178	0.0965	9484 - 9484	4883 - 4883	11698	del	9485	4883	11698	ACACTGTTATCTTCAT*TAATATTTTATTATC	AAAACTAAACCCAACC*TAATATTTTCCACCC	TAATATTTT	WT	37	Sc	2435	M
2435Sc_S6	cluster928710283	5	5106	0.0978	13120 - 13120	4908 - 4908	8087	del	13121	4908	8087	AACGCCTAGCATTCGG*AAGCATCTTTGCAGG	CCACCCTAGCTATCAT*AAGCACAATAACCCT	AAGCA	WT	37	Sc	2435	M
2435Sc_S6	cluster92877052	11	5154	0.213	7170 - 7170	4908 - 4908	14037	del	7171	4908	14037	CAAAACTAACACATAC*AAGCACAATAGATGC	CCACCCTAGCTATCAT*AAGCACAATAACCCT	AAGCACAATA	WT	37	Sc	2435	M
2435Sc_S6	cluster92947863	5	4724	0.1057	8733 - 8733	4916 - 4916	12482	del	8734	4916	12482	AATTCAATTACACTAT*TAACCCTTGGCCTAC	GCTATCATAAGCACAA*TAACCCTACCCCTAG	TAACCCT	WT	37	Sc	2435	M
2435Sc_S6	cluster93117588	6	4852	0.1235	8212 - 8212	4934 - 4934	13021	del	8213	4934	13021	ACATTTACACCTACTA*CCCAACTATCCATAA	ACCCTACCCCTAGCCC*CCCAACTAATTACCT	CCCAACTA	WT	37	Sc	2435	M
2435Sc_S6	cluster931410186	5	4704	0.1062	12967 - 12967	4938 - 4938	8270	del	12968	4938	8270	CCAACGCCTGAGCCCT*ACTAATTACACTAAT	TACCCCTAGCCCCCCA*ACTAATTACCTAGAA	ACTAATTAC	WT	37	Sc	2435	M
2435Sc_S6	cluster94336911	5	5096	0.098	6904 - 6904	5150 - 5150	14545	del	6905	5150	14545	ACCCCCTAAAATTGGT*TTCAAGCCAATCTCA	ATACCCTATTACTGGC*TTCAATCTACTTCTA	TTCAA	WT	37	Sc	2435	M
2435Sc_S6	cluster95556857	6	4664	0.1285	6795 - 6795	5480 - 5480	14984	dup	5481	6795	1315	ACTTTTAGGAGATGAC*CAAATTTACAATGTT	GTATCGTATGCTTCAA*CAAATTTAGAATGAC	CAAATTTA	WT	37	Sc	2435	M
2435Sc_S6	cluster95669675	5	4964	0.1006	12120 - 12120	5506 - 5506	9685	dup	5507	12120	6614	ATGTTATCGTAACTGC*CCATGCTTTTGTTAT	ACACTATTCCTGATTA*CCATGCTTATCCTCA	CCATGCTT	WT	37	Sc	2435	M
2435Sc_S6	cluster96029580	12	4992	0.2398	11982 - 11982	5563 - 5563	9880	dup	5564	11982	6419	TAATTGGAGGCTTTGG*AAACTGACTTGTCCC	CTTAAAATAAGCTTCA*AAACTGACTTTTTCT	AAACTGACTT	WT	37	Sc	2435	M
2435Sc_S6	cluster96126994	5	5112	0.0977	7091 - 7091	5577 - 5577	14785	dup	5578	7091	1514	GGAAACTGACTTGTCC*CACTAATAATCGGAG	AATTTCCATGATCACA*CACTAATAATTGTTT	CACTAATAAT	WT	37	Sc	2435	M
2435Sc_S6	cluster96139067	6	4642	0.1291	11107 - 11107	5578 - 5578	10770	dup	5579	11107	5529	GAAACTGACTTGTCCC*ACTAATAATCGGAGC	TCATAGGAGCAACAAT*ACTAATAATCGCACA	ACTAATAATCG	WT	37	Sc	2435	M
2435Sc_S6	cluster96357365	5	5281	0.0946	7859 - 7859	5604 - 5604	14044	dup	5605	7859	2255	GGAGCCCCAGATATAG*CATTCCCACGAATAA	AAAGTCTCATCACAAA*CATTCCCACTGGCAC	CATTCCCAC	WT	37	Sc	2435	M
2435Sc_S6	cluster96619487	5	5007	0.0998	11846 - 11846	5641 - 5641	10094	dup	5642	11846	6205	TAAGTTTTTGACTCCT*ACCACCATCATTTCT	CAACTTCCCACTGTAC*ACCACCACATCAATC	ACCACCA	WT	37	Sc	2435	M
2435Sc_S6	cluster976111019	5	4686	0.1066	14173 - 14173	5809 - 5809	7935	dup	5810	14173	8364	CATCTATTTTAGGTGC*AATTAATTTTATTAC	GAAAAACACACCCATT*ATTTAAAATTATTAA		WT	37	Sc	2435	M
2435Sc_S6	cluster976311021	6	4703	0.1274	14175 - 14175	5811 - 5811	7935	dup	5812	14175	8364	TCTATTTTAGGTGCAA*TTAATTTTATTACCA	AAAACACACCCATTAT*TTAAAATTATTAACC	ATTA	WT	37	Sc	2435	M
2435Sc_S6	cluster97689239	7	4642	0.1506	11397 - 11397	5817 - 5817	10719	dup	5818	11397	5580	TTAGGTGCAATTAATT*TTATTACCACTATTA	TACTCAATATACATAA*TTATTACCACCCAAC	TTATTACCAC	WT	37	Sc	2435	M
2435Sc_S6	cluster97787030	6	4960	0.1208	7145 - 7145	5827 - 5827	14981	dup	5828	7145	1318	TTAATTTTATTACCAC*TATTATCAACATGAA	TATATCATCTCGCTAA*TATTAACAACAAAAC	TATTA	WT	37	Sc	2435	M
2435Sc_S6	cluster97817799	6	4678	0.1281	8586 - 8586	5830 - 5830	13543	dup	5831	8586	2756	ATTTTATTACCACTAT*TATCAACATGAAACC	CCTCCTAGTAAGCCTA*TATCTACATGATAAT	CTAT	WT	37	Sc	2435	M
2435Sc_S6	cluster97827317	6	5346	0.1121	7782 - 7782	5831 - 5831	14348	dup	5832	7782	1951	TTTTATTACCACTATT*ATCAACATGAAACCC	TGCCACAACTAGATAC*ATCAACATGATTTAT	ATCAACATGA	WT	37	Sc	2435	M
2435Sc_S6	cluster97866801	8	4932	0.1619	6671 - 6671	5835 - 5835	15463	dup	5836	6671	836	ATTACCACTATTATCA*ACATGAAACCCCCAG	CCCAGATGCTTACACC*ACATGAAACACTGTC	ACATGAAAC	WT	37	Sc	2435	M
2435Sc_S6	cluster98149042	5	4635	0.1078	11075 - 11075	5864 - 5864	11088	dup	5865	11075	5211	AGCCATAACACAGTAT*CAAACTCCACTATTT	TGCATCAATCATAATC*CAAACTCCATGAAGC	CAAACTCCA	WT	37	Sc	2435	M
2435Sc_S6	cluster98149094	6	4478	0.1338	11154 - 11154	5864 - 5864	11009	dup	5865	11154	5290	AGCCATAACACAGTAT*CAAACTCCACTATTT	CTCCTATTCTGCCTAG*CAAACTCCAACTACG	CAAACTCCA	WT	37	Sc	2435	M
2435Sc_S6	cluster98197612	6	4830	0.1241	8243 - 8243	5869 - 5869	13925	dup	5870	8243	2374	TAACACAGTATCAAAC*TCCACTATTTGTCTG	ATCTAAGTATAGCCAT*TCCACTATGAGCTGG	TCCACTAT	WT	37	Sc	2435	M
2435Sc_S6	cluster982411130	8	4537	0.176	14348 - 14348	5875 - 5875	7826	dup	5876	14348	8473	AGTATCAAACTCCACT*ATTTGTCTGATCCGT	TTCATCAGTAACACAC*ATTTGTCGAGACGTA	ATTTGTC	WT	37	Sc	2435	M
2435Sc_S6	cluster98359111	10	4448	0.2243	11178 - 11178	5897 - 5897	11018	dup	5898	11178	5281	CTGATCCGTACTTATT*ACAGCCGTACTGCTC	AACTACGAACGGATCC*ACAGCCGTACTATAA	ACAGCCGTACT	WT	37	Sc	2435	M
2435Sc_S6	cluster98698536	8	4919	0.1624	10200 - 10200	5949 - 5949	12048	dup	5950	10200	4251	GCCGCAGGCATTACTA*TACTACTAACAGACC	CCCTCACTAATGCTAC*TACCACTAACCTGAC	TACTAC	WT	37	Sc	2435	M
2435Sc_S6	cluster98896760	7	3756	0.186	6588 - 6588	5970 - 5970	15681	dup	5971	6588	618	CTAACAGACCGCAACC*TAAACACAACTTTCT	ATCATATTCGTAGGAG*TAAACATAACATTCT	TAAACA	WT	37	Sc	2435	M
2435Sc_S6	cluster98986768	10	3930	0.2538	6599 - 6599	5981 - 5981	15681	dup	5982	6599	618	CAACCTAAACACAACT*TTCTTTGATCCCGCT	AGGAGTAAACATAACA*TTCTTCCCTCAACAT	TTCTT	WT	37	Sc	2435	M
2435Sc_S6	cluster99157070	5	5107	0.0978	7212 - 7212	6015 - 6015	15102	dup	6016	7212	1197	GGAGGGGACCCAATTC*TCTACCAGCATCTGT	AAACCATTTGAACTAT*TCTACCAGCTGTAAT	TCTACCAGC	WT	37	Sc	2435	M
2435Sc_S6	cluster99276795	7	4816	0.1451	6654 - 6654	6045 - 6045	15690	dup	6046	6654	609	TTCTGATTCTTTGGGC*ACCCAGAAGTTTATA	CGACGCTACTCAGACT*ACCCAGATGCTTACA	ACCCAGA	WT	37	Sc	2435	M
2435Sc_S6	cluster99476818	8	5605	0.1425	6702 - 6702	6084 - 6084	15681	dup	6085	6702	618	CTCCCAGGATTTGGAA*TTATTTCACATGTAG	TCTTCTATAGGATCAT*TTATTTCACTAACAG	TTATTTCAC	WT	37	Sc	2435	M
2435Sc_S6	cluster99886799	6	4796	0.1249	6667 - 6667	6194 - 6194	15826	dup	6195	6667	473	CTTTATTGTATGAGCC*CACCACATATTCACA	ACTACCCAGATGCTTA*CACCACATGAAACAC	CACCACAT	WT	37	Sc	2435	M
2435Tb_S53	cluster28343417	6	4055	0.1477	6627 - 6627	12882 - 12882	6255	del	6628	12882	6255	CATTTCCTGGGCCTTT*CAGGAATACCACGAC	GGAAGCCTCGCCCTCA*CAGGAATACCATTCC	CAGGAATACCA	WT	37	Tb	2435	M
2435Tb_S53	cluster28374897	5	3726	0.134	6632 - 6632	15066 - 15066	8434	del	6633	15066	8434	CCTGGGCCTTTCAGGA*ATACCACGACGCTAC	CTAATACCTTTCCTTC*ATACCTCAAAGCAAC	ATACC	WT	37	Tb	2435	M
2435Tb_S53	cluster28543885	5	4684	0.1066	6654 - 6654	13601 - 13601	6947	del	6655	13601	6947	CGACGCTACTCAGACT*ACCCAGATGCTTACA	CCCGCAAACAAAGATC*ACCCAGCTACTACCA	ACCCAG	WT	37	Tb	2435	M
2435Tb_S53	cluster28544661	10	4843	0.2061	6654 - 6654	14763 - 14763	8109	del	6655	14763	8109	CGACGCTACTCAGACT*ACCCAGATGCTTACA	GAAACAGGATCAAACA*ACCCAACAGGATTAA	ACCCA	WT	37	Tb	2435	M
2435Tb_S53	cluster28544766	7	4394	0.1591	6654 - 6654	14898 - 14898	8244	del	6655	14898	8244	CGACGCTACTCAGACT*ACCCAGATGCTTACA	CCAGACATACTAGGAG*ACCCAGACAACTACA	ACCCAGA	WT	37	Tb	2435	M
2435Tb_S53	cluster28564675	6	4897	0.1224	6657 - 6657	14781 - 14781	8124	del	6658	14781	8124	CGCTACTCAGACTACC*CAGATGCTTACACCA	CCAACAGGATTAAACT*CAGATGCAGATAAAA	CAGATGC	WT	37	Tb	2435	M
2435Tb_S53	cluster28603706	7	4942	0.1414	6664 - 6664	13347 - 13347	6683	del	6665	13347	6683	CAGACTACCCAGATGC*TTACACCACATGAAA	TCTATTATTCACCGCA*TTACACCCATAAAAT	TTACACC	WT	37	Tb	2435	M
2435Tb_S53	cluster28774334	6	5378	0.1114	6683 - 6683	14245 - 14245	7562	del	6684	14245	7562	CACCACATGAAACACT*GTCTCTTCTATAGGA	CATGATGAAACTTTGG*GTCCCTTCTAGGAGT	GTC	WT	37	Tb	2435	M
2435Tb_S53	cluster28813483	7	5049	0.1384	6687 - 6687	12987 - 12987	6300	del	6688	12987	6300	ACATGAAACACTGTCT*CTTCTATAGGATCAT	ATTACACTAATCGCCA*CTTCTATAACAGCTA	CTTCTATA	WT	37	Tb	2435	M
2435Tb_S53	cluster28904610	5	5638	0.0886	6699 - 6699	14700 - 14700	8001	del	6700	14700	8001	GTCTCTTCTATAGGAT*CATTTATTTCACTAA	TTCCACTTCATCTTAC*CATTTATTATCGCGG	CATTTATT	WT	37	Tb	2435	M
2435Tb_S53	cluster28933574	9	5604	0.1603	6703 - 6703	13153 - 13153	6450	del	6704	13153	6450	CTTCTATAGGATCATT*TATTTCACTAACAGC	TTGTCATCTCATATAA*TATTCCACCAACCAG	TATT	WT	37	Tb	2435	M
2435Tb_S53	cluster28953503	5	5475	0.0912	6706 - 6706	13025 - 13025	6319	del	6707	13025	6319	CTATAGGATCATTTAT*TTCACTAACAGCTGT	CATACGAATCATTTAC*TTCGTAACAATAACA	ATCATTTA	WT	37	Tb	2435	M
2435Tb_S53	cluster29004392	9	5619	0.1599	6711 - 6711	14322 - 14322	7611	del	6712	14322	7611	GGATCATTTATTTCAC*TAACAGCTGTTCTCA	TACACATCAGATACAA*TAACAGCCTTTTCAT	TAACAGC	WT	37	Tb	2435	M
2435Tb_S53	cluster29194882	5	4069	0.1227	6738 - 6738	15039 - 15039	8301	del	6739	15039	8301	CTCATCATGATCTTTA*TAATTTGAGAGGCCT	TTAATCTTATCTATCC*TAATTTTAGCCCTAA	TAATTT	WT	37	Tb	2435	M
2435Tb_S53	cluster29563531	7	4791	0.1459	6826 - 6826	13080 - 13080	6254	del	6827	13080	6254	TTCATGGCTGCCCTCC*ACCATATCACACATT	TCCATTAACGAAAATG*ACCCAGACCTCATAA	ACC	WT	37	Tb	2435	M
2435Tb_S53	cluster29604926	10	3934	0.2535	6831 - 6831	15101 - 15101	8270	del	6832	15101	8270	GGCTGCCCTCCACCAT*ATCACACATTCGAGG	CCTAATATTCCGCCCA*ATCACACAAATTTTG	ATCACACA	WT	37	Tb	2435	M
2435Tb_S53	cluster29724942	8	3760	0.2123	6848 - 6848	15132 - 15132	8284	del	6849	15132	8284	TCACACATTCGAGGAA*CCAACCTATGTAAAA	TACTGAATCCTAGTAG*CCAACCTACTTATCT	CCAACCTA	WT	37	Tb	2435	M
2435Tb_S53	cluster29943515	7	5260	0.1329	6889 - 6889	13054 - 13054	6165	del	6890	13054	6165	AAAGGAAGGAATCGAA*CCCCCTAAAATTGGT	CAAAACCGCGTTTTCC*CCCCCTAATCTCCAT	CCCCCTAA	WT	37	Tb	2435	M
2435Tb_S53	cluster29944090	17	5420	0.3127	6889 - 6889	13885 - 13885	6996	del	6890	13885	6996	AAAGGAAGGAATCGAA*CCCCCTAAAATTGGT	AAACACAACCAACATC*CCCCCTAAATAAATT	CCCCCTAAA	WT	37	Tb	2435	M
2435Tb_S53	cluster30253681	6	5542	0.1081	6933 - 6933	13304 - 13304	6371	del	6934	13304	6371	CATATCCTATATGTCT*TTCTCAATAAGATAT	AAATCCATATTCATCC*TTCTCAACTTTACTG	TTCTCAA	WT	37	Tb	2435	M
2435Tb_S53	cluster30834790	7	4702	0.1487	7035 - 7035	14923 - 14923	7888	del	7036	14923	7888	ACCCATTCCAACTTGG*TCTACAAGACGCCAC	ACTACATACCAGCTAA*TCCACTAAACACCCC	TC	WT	37	Tb	2435	M
2435Tb_S53	cluster30854793	7	4740	0.1475	7038 - 7038	14926 - 14926	7888	del	7039	14926	7888	CATTCCAACTTGGTCT*ACAAGACGCCACATC	ACATACCAGCTAATCC*ACTAAACACCCCACC	TC	WT	37	Tb	2435	M
2435Tb_S53	cluster30914086	7	5218	0.134	7048 - 7048	13880 - 13880	6832	del	7049	13880	6832	TGGTCTACAAGACGCC*ACATCCCCTATTATA	TATCCAAACACAACCA*ACATCCCCCCTAAAT	ACATCCCC	WT	37	Tb	2435	M
2435Tb_S53	cluster30924322	9	5417	0.1659	7049 - 7049	14214 - 14214	7165	del	7050	14214	7165	GGTCTACAAGACGCCA*CATCCCCTATTATAG	ATTGACCTACCTGCCC*CATCCAACATTTCAT	CATCC	WT	37	Tb	2435	M
2435Tb_S53	cluster30964811	8	4873	0.1639	7056 - 7056	14944 - 14944	7888	del	7057	14944	7888	AAGACGCCACATCCCC*TATTATAGAAGAGCT	TAAACACCCCACCCCA*TATTAAACCCGAATG	TATTA	WT	37	Tb	2435	M
2435Tb_S53	cluster30974849	6	5318	0.1127	7057 - 7057	15000 - 15000	7943	del	7058	15000	7943	AGACGCCACATCCCCT*ATTATAGAAGAGCTA	CTACGCTCAATCCCCA*ATAAACTAGGAGGTG	ATCCCC	WT	37	Tb	2435	M
2435Tb_S53	cluster31064680	10	5344	0.1868	7072 - 7072	14790 - 14790	7718	del	7073	14790	7718	TATTATAGAAGAGCTA*ATAAATTTCCATGAT	TTAAACTCAGATGCAG*ATAAAATTCCATTTC	ATAAA	WT	37	Tb	2435	M
2435Tb_S53	cluster31114685	5	5328	0.0938	7078 - 7078	14796 - 14796	7718	del	7079	14796	7718	AGAAGAGCTAATAAAT*TTCCATGATCACACA	TCAGATGCAGATAAAA*TTCCATTTCACCCCT	TTCCAT	WT	37	Tb	2435	M
2435Tb_S53	cluster31164926	11	4352	0.2521	7085 - 7085	15101 - 15101	8016	del	7086	15101	8016	CTAATAAATTTCCATG*ATCACACACTAATAA	CCTAATATTCCGCCCA*ATCACACAAATTTTG	ATCACACA	WT	37	Tb	2435	M
2435Tb_S53	cluster31333830	8	5808	0.1376	7105 - 7105	13511 - 13511	6406	del	7106	13511	6406	CACACTAATAATTGTT*TTCCTAATTAGCTCC	ATTGTACTTTATATCA*TTCCTAATTAACATC	TTCCTAATTA	WT	37	Tb	2435	M
2435Tb_S53	cluster31344879	14	4974	0.2807	7106 - 7106	15036 - 15036	7930	del	7107	15036	7930	ACACTAATAATTGTTT*TCCTAATTAGCTCCT	GCCTTAATCTTATCTA*TCCTAATTTTAGCCC	TCCTAATT	WT	37	Tb	2435	M
2435Tb_S53	cluster31484020	6	5251	0.1141	7125 - 7125	13772 - 13772	6647	del	7126	13772	6647	TAATTAGCTCCTTAGT*CCTCTATATCATCTC	ACACAAATTAAAAAAA*CCTCTATAATCACCC	CCTCTATA	WT	37	Tb	2435	M
2435Tb_S53	cluster31523825	5	5694	0.0877	7129 - 7129	13504 - 13504	6375	del	7130	13504	6375	TAGCTCCTTAGTCCTC*TATATCATCTCGCTA	TAATTAAATTGTACTT*TATATCATTCCTAAT	TATATCAT	WT	37	Tb	2435	M
2435Tb_S53	cluster31573858	6	5416	0.1107	7135 - 7135	13564 - 13564	6429	del	7136	13564	6429	CTTAGTCCTCTATATC*ATCTCGCTAATATTA	CAATTAATCTCGAGTA*ATCTCGATAATAATA	ATCTCG	WT	37	Tb	2435	M
2435Tb_S53	cluster31844378	6	5222	0.1148	7162 - 7162	14307 - 14307	7145	del	7163	14307	7145	ATTAACAACAAAACTA*ACACATACAAGCACA	TTCTTAGCCATACACT*ACACATCAGATACAA	ACACAT	WT	37	Tb	2435	M
2435Tb_S53	cluster31864777	6	4899	0.1223	7164 - 7164	14910 - 14910	7746	del	7165	14910	7746	TAACAACAAAACTAAC*ACATACAAGCACAAT	GGAGACCCAGACAACT*ACATACCAGCTAATC	ACATAC	WT	37	Tb	2435	M
2435Tb_S53	cluster32174779	11	4920	0.2231	7213 - 7213	14912 - 14912	7699	del	7214	14912	7699	AACCATTTGAACTATT*CTACCAGCTGTAATC	AGACCCAGACAACTAC*ATACCAGCTAATCCA	CTAC	WT	37	Tb	2435	M
2435Tb_S53	cluster32184780	24	4863	0.4911	7214 - 7214	14913 - 14913	7699	del	7215	14913	7699	ACCATTTGAACTATTC*TACCAGCTGTAATCC	GACCCAGACAACTACA*TACCAGCTAATCCAC	TACCAGCT	WT	37	Tb	2435	M
2435Tb_S53	cluster32224862	5	5116	0.0976	7218 - 7218	15019 - 15019	7801	del	7219	15019	7801	TTTGAACTATTCTACC*AGCTGTAATCCTTAT	AACTAGGAGGTGTCCT*AGCCTTAATCTTATC	AGC	WT	37	Tb	2435	M
2435Tb_S53	cluster32284719	5	5253	0.0951	7225 - 7225	14837 - 14837	7612	del	7226	14837	7612	TATTCTACCAGCTGTA*ATCCTTATCATAATT	CAAAGATATCCTAGGT*ATCCTAATCATATTC	ATCCT	WT	37	Tb	2435	M
2435Tb_S53	cluster32624278	8	5607	0.1425	7269 - 7269	14150 - 14150	6881	del	7270	14150	6881	TACGCATTCTATATAT*AATAGACGAAATCAA	GAAACACCTAATGACA*AACATACGAAAAACA	AA	WT	37	Tb	2435	M
2435Tb_S53	cluster32714084	11	5105	0.215	7281 - 7281	13878 - 13878	6597	del	7282	13878	6597	ATATAATAGACGAAAT*CAACAACCCCGTATT	TATATCCAAACACAAC*CAACATCCCCCCTAA	CAACA	WT	37	Tb	2435	M
2435Tb_S53	cluster32724657	12	5347	0.2239	7282 - 7282	14759 - 14759	7477	del	7283	14759	7477	TATAATAGACGAAATC*AACAACCCCGTATTA	CCACGAAACAGGATCA*AACAACCCAACAGGA	AACAACCC	WT	37	Tb	2435	M
2435Tb_S53	cluster32764805	23	4725	0.4844	7286 - 7286	14938 - 14938	7652	del	7287	14938	7652	ATAGACGAAATCAACA*ACCCCGTATTAACCG	ATCCACTAAACACCCC*ACCCCATATTAAACC	ACCCC	WT	37	Tb	2435	M
2435Tb_S53	cluster32814108	6	5213	0.115	7292 - 7292	13908 - 13908	6616	del	7293	13908	6616	GAAATCAACAACCCCG*TATTAACCGTTAAAA	AATAAATTAAAAAAAC*TATTAAACCTAAAAA	TATTAA	WT	37	Tb	2435	M
2435Tb_S53	cluster32814811	6	4659	0.1286	7292 - 7292	14944 - 14944	7652	del	7293	14944	7652	GAAATCAACAACCCCG*TATTAACCGTTAAAA	TAAACACCCCACCCCA*TATTAAACCCGAATG	TATTAA	WT	37	Tb	2435	M
2435Tb_S53	cluster32874142	9	5344	0.1681	7301 - 7301	13946 - 13946	6645	del	7302	13946	6645	AACCCCGTATTAACCG*TTAAAACCATAGGGC	CCAAACCCTAAAACCA*TTAAACAACCAACAA	TTAAA	WT	37	Tb	2435	M
2435Tb_S53	cluster32884134	9	5358	0.1677	7302 - 7302	13938 - 13938	6636	del	7303	13938	6636	ACCCCGTATTAACCGT*TAAAACCATAGGGCA	ACGATCCACCAAACCC*TAAAACCATTAAACA	TAAAACCAT	WT	37	Tb	2435	M
2435Tb_S53	cluster33004242	10	5540	0.1802	7316 - 7316	14095 - 14095	6779	del	7317	14095	6779	GTTAAAACCATAGGGC*ACCAATGATACTGAA	ACAGCATTCAACTGCG*ACCAATGACATGAAA	ACCAATGA	WT	37	Tb	2435	M
2435Tb_S53	cluster33394023	6	5078	0.118	7374 - 7374	13776 - 13776	6402	del	7375	13776	6402	TATGCTTTGATTCATA*TATAATCCCAACAAA	AAATTAAAAAAACCTC*TATAATCACCCCCAA	TATAATC	WT	37	Tb	2435	M
2435Tb_S53	cluster33464123	6	5348	0.1121	7381 - 7381	13927 - 13927	6546	del	7382	13927	6546	TGATTCATATATAATC*CCAACAAACGACCTA	TAAACCTAAAAACGAT*CCACCAAACCCTAAA	ATCC	WT	37	Tb	2435	M
2435Tb_S53	cluster33464150	5	5383	0.0928	7381 - 7381	13954 - 13954	6573	del	7382	13954	6573	TGATTCATATATAATC*CCAACAAACGACCTA	TAAAACCATTAAACAA*CCAACAAACCCACTA	CCAACAAAC	WT	37	Tb	2435	M
2435Tb_S53	cluster33544132	22	5282	0.4148	7392 - 7392	13936 - 13936	6544	del	7393	13936	6544	TAATCCCAACAAACGA*CCTAAAACCTGGTGA	AAACGATCCACCAAAC*CCTAAAACCATTAAA	CCTAAAACC	WT	37	Tb	2435	M
2435Tb_S53	cluster34124639	10	5092	0.196	7487 - 7487	14739 - 14739	7252	del	7488	14739	7252	ATTTCATCTGAAGACG*TCCTCCACTCATGAG	ATCGTTCACCTCCTCT*TCCTCCACGAAACAG	TCCTCCAC	WT	37	Tb	2435	M
2435Tb_S53	cluster34454544	8	5144	0.1553	7531 - 7531	14597 - 14597	7066	del	7532	14597	7066	AGGACTTAAAACTGAT*GCCATCCCAGGCCGA	TACAAACCTCCTATCA*GCCATCCCATATATT	GCCATCCCA	WT	37	Tb	2435	M
2435Tb_S53	cluster34493532	6	4913	0.122	7536 - 7536	13081 - 13081	5545	del	7537	13081	5545	TTAAAACTGATGCCAT*CCCAGGCCGACTAAA	CCATTAACGAAAATGA*CCCAGACCTCATAAA	CCCAG	WT	37	Tb	2435	M
2435Tb_S53	cluster35684771	6	5095	0.1176	7770 - 7770	14904 - 14904	7134	del	7771	14904	7134	TCCATAGTGATATGCC*ACAACTAGATACATC	ATACTAGGAGACCCAG*ACAACTACATACCAG	ACAACTA	WT	37	Tb	2435	M
2435Tb_S53	cluster35954003	7	5622	0.1244	7812 - 7812	13745 - 13745	5933	del	7813	13745	5933	TCACAATTATCTCATC*AATAATTACCCTATT	ACTCCAACTTCATCAT*AATAATTAAGCACAC	AATAATTA	WT	37	Tb	2435	M
2435Tb_S53	cluster36084256	5	5892	0.0848	7832 - 7832	14121 - 14121	6289	del	7833	14121	6289	ATTACCCTATTTATCT*TATTTCAACTAAAAG	TGAAAAATCATCGTTG*TAATTCAACTACAGA	TT	WT	37	Tb	2435	M
2435Tb_S53	cluster36193763	10	5424	0.184	7850 - 7850	13423 - 13423	5573	del	7851	13423	5573	TTTCAACTAAAAGTCT*CATCACAAACATTCC	TCTGGTTAGAAAAAAC*CATCCCAAAATCCAC	CATC	WT	37	Tb	2435	M
2435Tb_S53	cluster36204532	5	5406	0.0924	7851 - 7851	14579 - 14579	6728	del	7852	14579	6728	TTCAACTAAAAGTCTC*ATCACAAACATTCCC	CTGAGGTGCCACAGTT*ATTACAAACCTCCTA	AT	WT	37	Tb	2435	M
2435Tb_S53	cluster36223784	10	5552	0.1798	7853 - 7853	13450 - 13450	5597	del	7854	13450	5597	CAACTAAAAGTCTCAT*CACAAACATTCCCAC	CCACCTCAACTCTTCA*CACAAACATAACCAC	CACAAACAT	WT	37	Tb	2435	M
2435Tb_S53	cluster36264085	10	5252	0.19	7857 - 7857	13879 - 13879	6022	del	7858	13879	6022	TAAAAGTCTCATCACA*AACATTCCCACTGGC	ATATCCAAACACAACC*AACATCCCCCCTAAA	AACAT	WT	37	Tb	2435	M
2435Tb_S53	cluster36302889	11	5413	0.2028	7861 - 7861	11834 - 11834	3973	del	7862	11834	3973	AGTCTCATCACAAACA*TTCCCACTGGCACCT	AATTAAACACATCAAC*TTCCCACTGTACACC	TTCCCACTG	WT	37	Tb	2435	M
2435Tb_S53	cluster36434124	10	5759	0.1733	7877 - 7877	13928 - 13928	6051	del	7878	13928	6051	TTCCCACTGGCACCTT*CACCAAAATCACTAA	AAACCTAAAAACGATC*CACCAAACCCTAAAA	CACCAAA	WT	37	Tb	2435	M
2435Tb_S53	cluster36443806	5	5782	0.0864	7878 - 7878	13476 - 13476	5598	del	7879	13476	5598	TCCCACTGGCACCTTC*ACCAAAATCACTAAC	ACCACTTTAACAACCA*ACCAAAAAGGCTTAA	ACCAAAA	WT	37	Tb	2435	M
2435Tb_S53	cluster36533799	12	5790	0.2068	7889 - 7889	13467 - 13467	5578	del	7890	13467	5578	CCTTCACCAAAATCAC*TAACAACCATAAAAG	ACAAACATAACCACTT*TAACAACCAACCAAA	TAACAACCA	WT	37	Tb	2435	M
2435Tb_S53	cluster36544657	7	5672	0.1233	7890 - 7890	14759 - 14759	6869	del	7891	14759	6869	CTTCACCAAAATCACT*AACAACCATAAAAGT	CCACGAAACAGGATCA*AACAACCCAACAGGA	AACAACC	WT	37	Tb	2435	M
2435Tb_S53	cluster36554275	6	5922	0.1012	7891 - 7891	14147 - 14147	6256	del	7892	14147	6256	TTCACCAAAATCACTA*ACAACCATAAAAGTA	ACAGAAACACCTAATG*ACAAACATACGAAAA	ACAA	WT	37	Tb	2435	M
2435Tb_S53	cluster36634144	6	5911	0.1014	7900 - 7900	13948 - 13948	6048	del	7901	13948	6048	ATCACTAACAACCATA*AAAGTAAAAACCCCT	AAACCCTAAAACCATT*AAACAACCAACAAAC	AACCAT	WT	37	Tb	2435	M
2435Tb_S53	cluster36654038	5	5697	0.0877	7905 - 7905	13796 - 13796	5891	del	7906	13796	5891	TAACAACCATAAAAGT*AAAAACCCCTTGAGA	ATCACCCCCAATACTA*AAAAACCCAAAATTA	AAAAACCC	WT	37	Tb	2435	M
2435Tb_S53	cluster36704042	8	5688	0.1404	7911 - 7911	13801 - 13801	5890	del	7912	13801	5890	CCATAAAAGTAAAAAC*CCCTTGAGAATTAAA	CCCCAATACTAAAAAA*CCCAAAATTAATCAG	AAAAACCC	WT	37	Tb	2435	M
2435Tb_S53	cluster36764101	5	5692	0.0878	7919 - 7919	13896 - 13896	5977	del	7920	13896	5977	GTAAAAACCCCTTGAG*AATTAAAATGAACGA	ACATCCCCCCTAAATA*AATTAAAAAAACTAT	AATTAAAA	WT	37	Tb	2435	M
2435Tb_S53	cluster36884829	8	4982	0.1603	7938 - 7938	14966 - 14966	7028	del	7939	14966	7028	TAAAATGAACGAAAAT*CTATTTGCCTCATTC	ACCCGAATGATATTTC*CTATTTGCATACGCC	CTATTTGC	WT	37	Tb	2435	M
2435Tb_S53	cluster36964307	7	5740	0.1218	7946 - 7946	14191 - 14191	6245	del	7947	14191	6245	ACGAAAATCTATTTGC*CTCATTCATTACCCC	TTAAAATTATTAACCA*CTCATTCATTGACCT	CTCATTCATT	WT	37	Tb	2435	M
2435Tb_S53	cluster37153622	6	5609	0.1069	7969 - 7969	13227 - 13227	5258	del	7970	13227	5258	ATTACCCCAACAATAA*TAGGATTCCCAATCG	CTAATTATTTCAGTAT*TAGGATTCCTAATCG	TAGGATTCC	WT	37	Tb	2435	M
2435Tb_S53	cluster37264885	6	5043	0.1188	7987 - 7987	15045 - 15045	7058	del	7988	15045	7058	GGATTCCCAATCGTTG*TAGCCATCATTATAT	TTATCTATCCTAATTT*TAGCCCTAATACCTT	TAGCC	WT	37	Tb	2435	M
2435Tb_S53	cluster37283896	7	5315	0.1315	7990 - 7990	13613 - 13613	5623	del	7991	13613	5623	TTCCCAATCGTTGTAG*CCATCATTATATTTC	GATCACCCAGCTACTA*CCATCATTCAAGTAG	CCATCATT	WT	37	Tb	2435	M
2435Tb_S53	cluster37334823	7	4874	0.1434	7998 - 7998	14959 - 14959	6961	del	7999	14959	6961	CGTTGTAGCCATCATT*ATATTTCCTTCAATC	ATATTAAACCCGAATG*ATATTTCCTATTTGC	ATATTTCCT	WT	37	Tb	2435	M
2435Tb_S53	cluster37354894	21	4828	0.4331	8001 - 8001	15058 - 15058	7057	del	8002	15058	7057	TGTAGCCATCATTATA*TTTCCTTCAATCCTA	TTTTAGCCCTAATACC*TTTCCTTCATACCTC	TTTCCTTCA	WT	37	Tb	2435	M
2435Tb_S53	cluster37544900	5	4516	0.1106	8023 - 8023	15069 - 15069	7046	del	8024	15069	7046	TCAATCCTATTCCCAT*CCTCAAAACGCCTAA	ATACCTTTCCTTCATA*CCTCAAAGCAACGAA	CCTCAAA	WT	37	Tb	2435	M
2435Tb_S53	cluster37634913	6	4383	0.1367	8032 - 8032	15084 - 15084	7052	del	8033	15084	7052	TTCCCATCCTCAAAAC*GCCTAATCAACAACC	ACCTCAAAGCAACGAA*GCCTAATATTCCGCC	GCCTAAT	WT	37	Tb	2435	M
2435Tb_S53	cluster37664925	9	4243	0.2117	8036 - 8036	15100 - 15100	7064	del	8037	15100	7064	CATCCTCAAAACGCCT*AATCAACAACCGTCT	GCCTAATATTCCGCCC*AATCACACAAATTTT	AATCA	WT	37	Tb	2435	M
2435Tb_S53	cluster38114187	10	5450	0.1832	8095 - 8095	14007 - 14007	5912	del	8096	14007	5912	CTTATTATCAAACAAA*TAATGCTAATCCACA	AAATAGGTGAAGGCTT*TAATGCTAACCCAAG	TAATGCTAA	WT	37	Tb	2435	M
2435Tb_S53	cluster38154785	25	4656	0.5341	8099 - 8099	14918 - 14918	6819	del	8100	14918	6819	TTATCAAACAAATAAT*GCTAATCCACACACC	AGACAACTACATACCA*GCTAATCCACTAAAC	GCTAATCCAC	WT	37	Tb	2435	M
2435Tb_S53	cluster38514721	20	5204	0.3828	8147 - 8147	14839 - 14839	6692	del	8148	14839	6692	CCCTAATAATTGTTTC*CCTAATCATATTTAT	AAGATATCCTAGGTAT*CCTAATCATATTCTT	CCTAATCATATT	WT	37	Tb	2435	M
2435Tb_S53	cluster38904696	9	4862	0.1848	8205 - 8205	14808 - 14808	6603	del	8206	14808	6603	ACCACATACATTTACA*CCTACTACCCAACTA	AAAATTCCATTTCACC*CCTACTATACAATCA	CCTACTA	WT	37	Tb	2435	M
2435Tb_S53	cluster38934658	5	4926	0.1014	8208 - 8208	14760 - 14760	6552	del	8209	14760	6552	ACATACATTTACACCT*ACTACCCAACTATCC	CACGAAACAGGATCAA*ACAACCCAACAGGAT	AC	WT	37	Tb	2435	M
2435Tb_S53	cluster39184549	5	5034	0.0992	8244 - 8244	14603 - 14603	6359	del	8245	14603	6359	TCTAAGTATAGCCATT*CCACTATGAGCTGGA	CCTCCTATCAGCCATC*CCATATATTGGAACA	AGCCAT	WT	37	Tb	2435	M
2435Tb_S53	cluster39523927	5	4464	0.1119	8308 - 8308	13659 - 13659	5351	del	8309	13659	5351	AGCTCACTTGCCCACT*TCCTTCCACAAGGAA	CCGCTACCCCAATCCC*TCCTTCCAACATAAC	TCCTTCCA	WT	37	Tb	2435	M
2435Tb_S53	cluster39583939	6	4541	0.132	8321 - 8321	13671 - 13671	5350	del	8322	13671	5350	ACTTCCTTCCACAAGG*AACTCCAATTTCACT	TCCCTCCTTCCAACAT*AACTCCAACATCATC	AACTCCAA	WT	37	Tb	2435	M
2435Tb_S53	cluster40454082	6	4488	0.1335	8483 - 8483	13876 - 13876	5393	del	8484	13876	5393	TAATAAATATTAGCCC*ACCAACAGCTACCAT	CGTATATCCAAACACA*ACCAACATCCCCCCT	ACCAACA	WT	37	Tb	2435	M
2435Tb_S53	cluster40524610	7	4778	0.1463	8500 - 8500	14700 - 14700	6200	del	8501	14700	6200	CCAACAGCTACCATTA*CATTTATTATTTTAC	TTCCACTTCATCTTAC*CATTTATTATCGCGG	CATTTATTAT	WT	37	Tb	2435	M
2435Tb_S53	cluster40564487	6	4874	0.123	8512 - 8512	14493 - 14493	5981	del	8513	14493	5981	ATTACATTTATTATTT*TACTTCTACTCACAA	ACCTGAAACATTGGAG*TACTTCTACTGTTCG	TACTTCTACT	WT	37	Tb	2435	M
2435Tb_S53	cluster41324395	11	4476	0.2452	8665 - 8665	14326 - 14326	5661	del	8666	14326	5661	CATGACCATTAACTGG*AGCCTTTTCAGCCCT	CATCAGATACAATAAC*AGCCTTTTCATCAGT	AGCCTTTTCA	WT	37	Tb	2435	M
2435Tb_S53	cluster41374886	5	4111	0.1215	8674 - 8674	15046 - 15046	6372	del	8675	15046	6372	TAACTGGAGCCTTTTC*AGCCCTCCTTCTAAC	TATCTATCCTAATTTT*AGCCCTAATACCTTT	AGCCCT	WT	37	Tb	2435	M
2435Tb_S53	cluster41393924	7	4264	0.1639	8676 - 8676	13656 - 13656	4980	del	8677	13656	4980	ACTGGAGCCTTTTCAG*CCCTCCTTCTAACAT	TTGCCGCTACCCCAAT*CCCTCCTTCCAACAT	CCCTCCTTC	WT	37	Tb	2435	M
2435Tb_S53	cluster41954416	9	4764	0.1886	8780 - 8780	14354 - 14354	5574	del	8781	14354	5574	AATATATCAATGATGA*CGAGACGTAATTCGT	AGTAACACACATTTGT*CGAGACGTAAATTAC	CGAGACGTAA	WT	37	Tb	2435	M
2435Tb_S53	cluster42313559	8	4743	0.1684	8883 - 8883	13125 - 13125	4242	del	8884	13125	4242	GTCTCGGAAGTATTTT*TCTTTGCAGGATTCT	CTAGCATTCGGAAGCA*TCTTTGCAGGATTTG	TCTTTGCAGGATT	WT	37	Tb	2435	M
2435Tb_S53	cluster42604663	6	4636	0.1293	8957 - 8957	14765 - 14765	5808	del	8958	14765	5808	AGGAGGCTGCTGACCT*CCAACAGGAATTTCA	AACAGGATCAAACAAC*CCAACAGGATTAAAC	CCAACAGGA	WT	37	Tb	2435	M
2435Tb_S53	cluster42634688	5	4510	0.1107	8966 - 8966	14800 - 14800	5834	del	8967	14800	5834	CTGACCTCCAACAGGA*ATTTCACCACTTAAC	ATGCAGATAAAATTCC*ATTTCACCCCTACTA	ATTTCACC	WT	37	Tb	2435	M
2435Tb_S53	cluster43274905	5	3904	0.1279	9135 - 9135	15074 - 15074	5939	del	9136	15074	5939	TACTTCACCATCCTCC*AAGCTTCAGAATACT	TTTCCTTCATACCTCA*AAGCAACGAAGCCTA	CCTC	WT	37	Tb	2435	M
2435Tb_S53	cluster46283939	6	4137	0.1448	10023 - 10023	13671 - 13671	3648	del	10024	13671	3648	TTCAGTAACTTCCCTA*AACTCCAACTCCATA	TCCCTCCTTCCAACAT*AACTCCAACATCATC	AACTCCAAC	WT	37	Tb	2435	M
2435Tb_S53	cluster67987163	6	5308	0.1129	8026 - 8026	2928 - 2928	11201	del	8027	2928	11201	ATCCTATTCCCATCCT*CAAAACGCCTAATCA	TTATTTATAAAAGAAC*CAATACGCCCTTTAA	CAA	WT	37	Tb	2435	M
2435Tb_S53	cluster71196368	13	4729	0.2741	6643 - 6643	3511 - 3511	13167	del	6644	3511	13167	CAGGAATACCACGACG*CTACTCAGACTACCC	TCAATTTACCAGAACT*CTACTCAACTAACTT	CTACTCA	WT	37	Tb	2435	M
2435Tb_S53	cluster71406345	6	4508	0.1329	6607 - 6607	3551 - 3551	13243	del	6608	3551	13243	ACATAACATTCTTCCC*TCAACATTTCCTGGG	AGCTCTACTACTATCA*TCAACATTCCTATGG	TCAACATT	WT	37	Tb	2435	M
2435Tb_S53	cluster71636395	5	5896	0.0847	6686 - 6686	3610 - 3610	13223	del	6687	3610	13223	CACATGAAACACTGTC*TCTTCTATAGGATCA	ACGATCAACTTATACA*TCTTCTATGAAAAAA	TCTTCTAT	WT	37	Tb	2435	M
2435Tb_S53	cluster71756413	6	6202	0.0966	6710 - 6710	3635 - 3635	13224	del	6711	3635	13224	AGGATCATTTATTTCA*CTAACAGCTGTTCTC	AAAAAACTTTCTACCC*CTAACACTAGCATTA	CTAACA	WT	37	Tb	2435	M
2435Tb_S53	cluster73636482	8	5242	0.1524	6847 - 6847	3982 - 3982	13434	del	6848	3982	13434	ATCACACATTCGAGGA*ACCAACCTATGTAAA	AATCACAATATCCAGC*ACCAACCTAATACTA	ACCAACCTA	WT	37	Tb	2435	M
2435Tb_S53	cluster74096743	12	5606	0.2136	7278 - 7278	4044 - 4044	13065	del	7279	4044	13065	TATATATAATAGACGA*AATCAACAACCCCGT	CAATTATCCCCATACT*AATCAACAAAAAAAA	AATCAACAA	WT	37	Tb	2435	M
2435Tb_S53	cluster74126657	7	5632	0.1241	7151 - 7151	4047 - 4047	13195	del	7152	4047	13195	ATCTCGCTAATATTAA*CAACAAAACTAACAC	TTATCCCCATACTAAT*CAACAAAAAAAACCC	CAACAAAA	WT	37	Tb	2435	M
2435Tb_S53	cluster74197083	7	6021	0.1161	7905 - 7905	4054 - 4054	12448	del	7906	4054	12448	TAACAACCATAAAAGT*AAAAACCCCTTGAGA	CATACTAATCAACAAA*AAAAACCCACGATCA	AAAAACCC	WT	37	Tb	2435	M
2435Tb_S53	cluster74326769	9	5459	0.1646	7325 - 7325	4069 - 4069	13043	del	7326	4069	13043	ATAGGGCACCAATGAT*ACTGAAGCTACGAAT	AAAAAACCCACGATCA*ACTGAAGCAGCAACA	ACTGAAGC	WT	37	Tb	2435	M
2435Tb_S53	cluster74376655	6	5754	0.1042	7149 - 7149	4077 - 4077	13227	del	7150	4077	13227	TCATCTCGCTAATATT*AACAACAAAACTAAC	CACGATCAACTGAAGC*AGCAACAAAATACTT		WT	37	Tb	2435	M
2435Tb_S53	cluster74566672	13	5980	0.2169	7168 - 7168	4098 - 4098	13229	del	7169	4098	13229	AACAAAACTAACACAT*ACAAGCACAATAGAT	CAAAATACTTCGTCAC*ACAAGCAACAGCCTC	ACAAGCA	WT	37	Tb	2435	M
2435Tb_S53	cluster74576898	16	5740	0.278	7552 - 7552	4099 - 4099	12846	del	7553	4099	12846	CCCAGGCCGACTAAAT*CAAGCAACAGTAACA	AAAATACTTCGTCACA*CAAGCAACAGCCTCA	CAAGCAACAG	WT	37	Tb	2435	M
2435Tb_S53	cluster74697024	5	6314	0.0791	7810 - 7810	4111 - 4111	12600	del	7811	4111	12600	TATCACAATTATCTCA*TCAATAATTACCCTA	CACACAAGCAACAGCC*TCAATAATTATCCTC	TCAATAATTA	WT	37	Tb	2435	M
2435Tb_S53	cluster74836917	12	6057	0.1977	7590 - 7590	4127 - 4127	12836	del	7591	4127	12836	GACCAGGGTTATTCTA*TGGCCAATGCTCTGA	TCAATAATTATCCTCC*TGGCCATCGTACTCA	TGGCCA	WT	37	Tb	2435	M
2435Tb_S53	cluster75077220	5	5862	0.0852	8122 - 8122	4157 - 4157	12334	del	8123	4157	12334	CACACACCAAAAGGAC*GAACATGAACCCTAA	AACTATAAACAACTAG*GAACATGAATATTTC	GAACATGAA	WT	37	Tb	2435	M
2435Tb_S53	cluster75157039	10	6246	0.1598	7832 - 7832	4166 - 4166	12633	del	7833	4166	12633	ATTACCCTATTTATCT*TATTTCAACTAAAAG	CAACTAGGAACATGAA*TATTTCAACAACAAA	TATTTCAAC	WT	37	Tb	2435	M
2435Tb_S53	cluster75216655	13	6036	0.2149	7149 - 7149	4172 - 4172	13322	del	7150	4172	13322	TCATCTCGCTAATATT*AACAACAAAACTAAC	GGAACATGAATATTTC*AACAACAAACAAACG	AACAACAAA	WT	37	Tb	2435	M
2435Tb_S53	cluster75366332	14	4690	0.2976	6590 - 6590	4198 - 4198	13907	del	6591	4198	13907	CATATTCGTAGGAGTA*AACATAACATTCTTC	AAACGGTCTTATCCTT*AACATAACATTAATA	AACATAACATT	WT	37	Tb	2435	M
2435Tb_S53	cluster75467278	7	5570	0.1255	8217 - 8217	4216 - 4216	12298	del	8218	4216	12298	TACACCTACTACCCAA*CTATCCATAAATCTA	CATAACATTAATAGCC*CTATCCATAAAACTA	CTATCCATAAA	WT	37	Tb	2435	M
2435Tb_S53	cluster75657289	8	5486	0.1456	8239 - 8239	4240 - 4240	12300	del	8240	4240	12300	ATAAATCTAAGTATAG*CCATTCCACTATGAG	AAAACTAGGCCTCGCC*CCATTCCACTTCTGA	CCATTCCACT	WT	37	Tb	2435	M
2435Tb_S53	cluster76116716	5	5902	0.0846	7236 - 7236	4317 - 4317	13380	del	7237	4317	13380	CTGTAATCCTTATCAT*AATTGCTCTCCCCTC	TTCTTACATGACAAAA*AATTGCTCCCCTATC	AATTGCTC	WT	37	Tb	2435	M
2435Tb_S53	cluster76326367	22	5266	0.416	6641 - 6641	4352 - 4352	14010	del	6642	4352	14010	TTCAGGAATACCACGA*CGCTACTCAGACTAC	TTAATTCAAATTTACC*CGCTACTCAACTCTA	CGCTACTCA	WT	37	Tb	2435	M
2435Tb_S53	cluster76677064	6	5924	0.1012	7874 - 7874	4420 - 4420	12845	del	7875	4420	12845	ACATTCCCACTGGCAC*CTTCACCAAAATCAC	AGGGGCATGAGGAGGA*CTTAACCAAACACAA	CTT	WT	37	Tb	2435	M
2435Tb_S53	cluster77116337	19	4350	0.4349	6598 - 6598	4489 - 4489	14190	del	6599	4489	14190	TAGGAGTAAACATAAC*ATTCTTCCCTCAACA	AGGATGAATATTAGCA*ATTCTTCCTTACAAC	ATTCTTCC	WT	37	Tb	2435	M
2435Tb_S53	cluster771310335	6	4758	0.1259	15647 - 15647	4491 - 4491	5143	dup	4492	15647	11156	GATGAATATTAGCAAT*TCTTCCTTACAACCC	CAGTCATAAACTCTTC*TCTTCCATATGACTA	TCTTCC	WT	37	Tb	2435	M
2435Tb_S53	cluster77157146	7	5718	0.1223	8002 - 8002	4493 - 4493	12790	del	8003	4493	12790	GTAGCCATCATTATAT*TTCCTTCAATCCTAT	TGAATATTAGCAATTC*TTCCTTACAACCCAT	TTCCTT	WT	37	Tb	2435	M
2435Tb_S53	cluster77356368	14	4921	0.2837	6643 - 6643	4516 - 4516	14172	del	6644	4516	14172	CAGGAATACCACGACG*CTACTCAGACTACCC	CAACCCATCCCTCACT*CTACTCAACCTCATA	CTACTCA	WT	37	Tb	2435	M
2435Tb_S53	cluster77418140	5	5153	0.0969	10246 - 10246	4522 - 4522	10575	del	10247	4522	10575	AAACCTGAACAAACGT*AACCTCATATAGTTT	ATCCCTCACTCTACTC*AACCTCATAATCTAT	AACCTCATA	WT	37	Tb	2435	M
2435Tb_S53	cluster77476549	5	5928	0.0843	6994 - 6994	4528 - 4528	13833	del	6995	4528	13833	GTTAAATTATAGATCA*ATAATCTATATATCT	CACTCTACTCAACCTC*ATAATCTATATTATT	ATAATCTATAT	WT	37	Tb	2435	M
2435Tb_S53	cluster78076396	6	5910	0.1014	6687 - 6687	4606 - 4606	14218	del	6688	4606	14218	ACATGAAACACTGTCT*CTTCTATAGGATCAT	CATCAACTCAATCTCA*CTTCTATGAAATAAA	CTTCTAT	WT	37	Tb	2435	M
2435Tb_S53	cluster78166838	5	5674	0.088	7446 - 7446	4615 - 4615	13468	del	7447	4615	13468	ACCGAGTCGTTCTGCC*AATAGAACTTCCAAT	AATCTCACTTCTATGA*AATAAAACTCCAGCA	AATA	WT	37	Tb	2435	M
2435Tb_S53	cluster78527250	7	5638	0.124	8180 - 8180	4668 - 4668	12787	del	8181	4668	12787	GATCAACAAATCTCCT*AGGCCTTTTACCACA	TATTACTATCCCTAGG*AGGCCTTCCACCACT	AGGCCTT	WT	37	Tb	2435	M
2435Tb_S53	cluster78596386	5	5623	0.0888	6667 - 6667	4676 - 4676	14308	del	6668	4676	14308	ACTACCCAGATGCTTA*CACCACATGAAACAC	TCCCTAGGAGGCCTTC*CACCACTAACAGGAT	CACCAC	WT	37	Tb	2435	M
2435Tb_S53	cluster78607258	6	5567	0.1077	8189 - 8189	4677 - 4677	12787	del	8190	4677	12787	ATCTCCTAGGCCTTTT*ACCACATACATTTAC	CCCTAGGAGGCCTTCC*ACCACTAACAGGATT	ACCAC	WT	37	Tb	2435	M
2435Tb_S53	cluster78616410	5	6228	0.0802	6707 - 6707	4678 - 4678	14270	del	6708	4678	14270	TATAGGATCATTTATT*TCACTAACAGCTGTT	CCTAGGAGGCCTTCCA*CCACTAACAGGATTC		WT	37	Tb	2435	M
2435Tb_S53	cluster78626411	8	6254	0.1278	6708 - 6708	4679 - 4679	14270	del	6709	4679	14270	ATAGGATCATTTATTT*CACTAACAGCTGTTC	CTAGGAGGCCTTCCAC*CACTAACAGGATTCT	CACTAACAG	WT	37	Tb	2435	M
2435Tb_S53	cluster79006393	18	6162	0.2913	6680 - 6680	4733 - 4733	14352	del	6681	4733	14352	TTACACCACATGAAAC*ACTGTCTCTTCTATA	GAACTTATAAAAAACA*ACTGTCTAATTATAG	ACTGTCT	WT	37	Tb	2435	M
2435Tb_S53	cluster79456405	9	6835	0.1315	6700 - 6700	4801 - 4801	14400	del	6701	4801	14400	TCTCTTCTATAGGATC*ATTTATTTCACTAAC	CTTTTATACTCGCCTA*ATTTATTCCACTTCA	ATTTATT	WT	37	Tb	2435	M
2435Tb_S53	cluster79457363	6	6087	0.0985	8372 - 8372	4801 - 4801	12728	del	8373	4801	12728	TTGAAACAATTAGCCT*ATTTATTCAACCAAT	CTTTTATACTCGCCTA*ATTTATTCCACTTCA	ATTTATTC	WT	37	Tb	2435	M
2435Tb_S53	cluster79526411	15	6976	0.2146	6708 - 6708	4809 - 4809	14400	del	6709	4809	14400	ATAGGATCATTTATTT*CACTAACAGCTGTTC	CTCGCCTAATTTATTC*CACTTCACTAACAAT	ATTTATT	WT	37	Tb	2435	M
2435Tb_S53	cluster79556409	17	6930	0.2447	6706 - 6706	4812 - 4812	14405	del	6707	4812	14405	CTATAGGATCATTTAT*TTCACTAACAGCTGT	GCCTAATTTATTCCAC*TTCACTAACAATATT	TTCACTAACA	WT	37	Tb	2435	M
2435Tb_S53	cluster79567071	5	6850	0.0729	7885 - 7885	4813 - 4813	13227	del	7886	4813	13227	GGCACCTTCACCAAAA*TCACTAACAACCATA	CCTAATTTATTCCACT*TCACTAACAATATTT	TCACTAACAA	WT	37	Tb	2435	M
2435Tb_S53	cluster79576609	9	6702	0.1341	7091 - 7091	4814 - 4814	14022	del	7092	4814	14022	AATTTCCATGATCACA*CACTAATAATTGTTT	CTAATTTATTCCACTT*CACTAACAATATTTC	CACTAA	WT	37	Tb	2435	M
2435Tb_S53	cluster79586663	11	6622	0.1658	7158 - 7158	4815 - 4815	13956	del	7159	4815	13956	TAATATTAACAACAAA*ACTAACACATACAAG	TAATTTATTCCACTTC*ACTAACAATATTTCC	ACTAACA	WT	37	Tb	2435	M
2435Tb_S53	cluster79646649	8	6582	0.1214	7143 - 7143	4821 - 4821	13977	del	7144	4821	13977	TCTATATCATCTCGCT*AATATTAACAACAAA	ATTCCACTTCACTAAC*AATATTTCCAACCAA	AATATT	WT	37	Tb	2435	M
2435Tb_S53	cluster79646947	6	6804	0.0881	7661 - 7661	4821 - 4821	13459	del	7662	4821	13459	GAAATGGTTCCACTAA*AATATTTCGAAAACT	ATTCCACTTCACTAAC*AATATTTCCAACCAA	AATATTTC	WT	37	Tb	2435	M
2435Tb_S53	cluster79676597	5	6668	0.0749	7076 - 7076	4824 - 4824	14047	del	7077	4824	14047	ATAGAAGAGCTAATAA*ATTTCCATGATCACA	CCACTTCACTAACAAT*ATTTCCAACCAACAA	ATTTCCA	WT	37	Tb	2435	M
2435Tb_S53	cluster79687181	5	6452	0.0774	8057 - 8057	4825 - 4825	13067	del	8058	4825	13067	ACAACCGTCTCCATTC*TTTCCAACACTGACT	CACTTCACTAACAATA*TTTCCAACCAACAAT	TTTCCAAC	WT	37	Tb	2435	M
2435Tb_S53	cluster79716898	5	6471	0.0772	7552 - 7552	4829 - 4829	13576	del	7553	4829	13576	CCCAGGCCGACTAAAT*CAAGCAACAGTAACA	TCACTAACAATATTTC*CAACCAACAATAACT	CAA	WT	37	Tb	2435	M
2435Tb_S53	cluster79766677	5	6771	0.0738	7174 - 7174	4835 - 4835	13960	del	7175	4835	13960	ACTAACACATACAAGC*ACAATAGATGCACAA	ACAATATTTCCAACCA*ACAATAACTCAAAAA	ACAATA	WT	37	Tb	2435	M
2435Tb_S53	cluster79907460	5	5896	0.0847	8603 - 8603	4849 - 4849	12545	del	8604	4849	12545	ATCTACATGATAATAC*ATAATGACCCACCAA	CAACAATAACTCAAAA*ATAATAACTCACCAA	ATAATA	WT	37	Tb	2435	M
2435Tb_S53	cluster79908216	5	6092	0.082	10425 - 10425	4849 - 4849	10723	del	10426	4849	10723	AACCACCTAAAAAAAG*ATAATAACGTACTAC	CAACAATAACTCAAAA*ATAATAACTCACCAA	ATAATAAC	WT	37	Tb	2435	M
2435Tb_S53	cluster79977200	5	6354	0.0786	8085 - 8085	4859 - 4859	13073	del	8086	4859	13073	ACTAGTTAAACTTATT*ATCAAACAAATAATG	TCAAAAATAATAACTC*ACCAAACAAAAACTA		WT	37	Tb	2435	M
2435Tb_S53	cluster79997202	9	6380	0.1409	8087 - 8087	4861 - 4861	13073	del	8088	4861	13073	TAGTTAAACTTATTAT*CAAACAAATAATGCT	AAAAATAATAACTCAC*CAAACAAAAACTAAA	CAAACAAA	WT	37	Tb	2435	M
2435Tb_S53	cluster80028219	9	6096	0.1474	10438 - 10438	4864 - 4864	10725	del	10439	4864	10725	AAGATAATAACGTACT*ACAAAAACTCTACAT	AATAATAACTCACCAA*ACAAAAACTAAACCC	ACAAAAACT	WT	37	Tb	2435	M
2435Tb_S53	cluster80056661	7	6500	0.1076	7155 - 7155	4867 - 4867	14011	del	7156	4867	14011	CGCTAATATTAACAAC*AAAACTAACACATAC	AATAACTCACCAAACA*AAAACTAAACCCAAC	AAAACTAA	WT	37	Tb	2435	M
2435Tb_S53	cluster80186647	7	6464	0.1082	7141 - 7141	4882 - 4882	14040	del	7142	4882	14040	CCTCTATATCATCTCG*CTAATATTAACAACA	AAAAACTAAACCCAAC*CTAATATTTTCCACC	CTAATATT	WT	37	Tb	2435	M
2435Tb_S53	cluster80386674	13	6308	0.2057	7170 - 7170	4908 - 4908	14037	del	7171	4908	14037	CAAAACTAACACATAC*AAGCACAATAGATGC	CCACCCTAGCTATCAT*AAGCACAATAACCCT	AAGCACAATA	WT	37	Tb	2435	M
2435Tb_S53	cluster80587273	6	5714	0.1049	8212 - 8212	4934 - 4934	13021	del	8213	4934	13021	ACATTTACACCTACTA*CCCAACTATCCATAA	ACCCTACCCCTAGCCC*CCCAACTAATTACCT	CCCAACTA	WT	37	Tb	2435	M
2435Tb_S53	cluster81726516	5	6515	0.0767	6904 - 6904	5150 - 5150	14545	del	6905	5150	14545	ACCCCCTAAAATTGGT*TTCAAGCCAATCTCA	ATACCCTATTACTGGC*TTCAATCTACTTCTA	TTCAA	WT	37	Tb	2435	M
2435Tb_S53	cluster83036449	6	5779	0.1037	6795 - 6795	5480 - 5480	14984	dup	5481	6795	1315	ACTTTTAGGAGATGAC*CAAATTTACAATGTT	GTATCGTATGCTTCAA*CAAATTTAGAATGAC	CAAATTTA	WT	37	Tb	2435	M
2435Tb_S53	cluster83536609	13	6376	0.2035	7091 - 7091	5577 - 5577	14785	dup	5578	7091	1514	GGAAACTGACTTGTCC*CACTAATAATCGGAG	AATTTCCATGATCACA*CACTAATAATTGTTT	CACTAATAAT	WT	37	Tb	2435	M
2435Tb_S53	cluster83646378	5	5684	0.0879	6655 - 6655	5593 - 5593	15237	dup	5594	6655	1062	CACTAATAATCGGAGC*CCCAGATATAGCATT	GACGCTACTCAGACTA*CCCAGATGCTTACAC	CCCAGAT	WT	37	Tb	2435	M
2435Tb_S53	cluster83707056	9	6366	0.1412	7859 - 7859	5604 - 5604	14044	dup	5605	7859	2255	GGAGCCCCAGATATAG*CATTCCCACGAATAA	AAAGTCTCATCACAAA*CATTCCCACTGGCAC	CATTCCCAC	WT	37	Tb	2435	M
2435Tb_S53	cluster84236375	7	5548	0.126	6652 - 6652	5710 - 5710	15357	dup	5711	6652	942	GAACAGGATGAACAGT*CTACCCACCTCTAGC	CACGACGCTACTCAGA*CTACCCAGATGCTTA	CTACCCA	WT	37	Tb	2435	M
2435Tb_S53	cluster84486330	5	4830	0.1034	6586 - 6586	5752 - 5752	15465	dup	5753	6586	834	CCCATGCAGGAGCATC*AGTAGACCTAACAAT	CCATCATATTCGTAGG*AGTAAACATAACATT	AGTA	WT	37	Tb	2435	M
2435Tb_S53	cluster84996651	5	6216	0.0804	7145 - 7145	5827 - 5827	14981	dup	5828	7145	1318	TTAATTTTATTACCAC*TATTATCAACATGAA	TATATCATCTCGCTAA*TATTAACAACAAAAC	TATTA	WT	37	Tb	2435	M
2435Tb_S53	cluster85027448	5	5586	0.0894	8586 - 8586	5830 - 5830	13543	dup	5831	8586	2756	ATTTTATTACCACTAT*TATCAACATGAAACC	CCTCCTAGTAAGCCTA*TATCTACATGATAAT	CTAT	WT	37	Tb	2435	M
2435Tb_S53	cluster85037009	5	6508	0.0768	7782 - 7782	5831 - 5831	14348	dup	5832	7782	1951	TTTTATTACCACTATT*ATCAACATGAAACCC	TGCCACAACTAGATAC*ATCAACATGATTTAT	ATCAACATGA	WT	37	Tb	2435	M
2435Tb_S53	cluster85067221	8	6108	0.1308	8123 - 8123	5834 - 5834	14010	dup	5835	8123	2289	TATTACCACTATTATC*AACATGAAACCCCCA	ACACACCAAAAGGACG*AACATGAACCCTAAT	AACATGAA	WT	37	Tb	2435	M
2435Tb_S53	cluster85076389	18	6131	0.2927	6671 - 6671	5835 - 5835	15463	dup	5836	6671	836	ATTACCACTATTATCA*ACATGAAACCCCCAG	CCCAGATGCTTACACC*ACATGAAACACTGTC	ACATGAAAC	WT	37	Tb	2435	M
2435Tb_S53	cluster85167279	7	5901	0.1185	8219 - 8219	5848 - 5848	13928	dup	5849	8219	2371	TCAACATGAAACCCCC*AGCCATAACACAGTA	CACCTACTACCCAACT*ATCCATAAATCTAAG		WT	37	Tb	2435	M
2435Tb_S53	cluster85756651	5	6150	0.0812	7145 - 7145	5952 - 5952	15106	dup	5953	7145	1193	GCAGGCATTACTATAC*TACTAACAGACCGCA	TATATCATCTCGCTAA*TATTAACAACAAAAC	ATA	WT	37	Tb	2435	M
2435Tb_S53	cluster85896331	8	4944	0.1616	6588 - 6588	5970 - 5970	15681	dup	5971	6588	618	CTAACAGACCGCAACC*TAAACACAACTTTCT	ATCATATTCGTAGGAG*TAAACATAACATTCT	TAAACA	WT	37	Tb	2435	M
2435Tb_S53	cluster85996338	10	5166	0.1932	6599 - 6599	5981 - 5981	15681	dup	5982	6599	618	CAACCTAAACACAACT*TTCTTTGATCCCGCT	AGGAGTAAACATAACA*TTCTTCCCTCAACAT	TTCTT	WT	37	Tb	2435	M
2435Tb_S53	cluster86256760	5	6436	0.0776	7312 - 7312	6041 - 6041	15028	dup	6042	7312	1271	TCTGTTCTGATTCTTT*GGGCACCCAGAAGTT	AACCGTTAAAACCATA*GGGCACCAATGATAC	GGGCACC	WT	37	Tb	2435	M
2435Tb_S53	cluster86286377	9	6154	0.146	6654 - 6654	6045 - 6045	15690	dup	6046	6654	609	TTCTGATTCTTTGGGC*ACCCAGAAGTTTATA	CGACGCTACTCAGACT*ACCCAGATGCTTACA	ACCCAGA	WT	37	Tb	2435	M
2435Tb_S53	cluster86506406	8	7093	0.1127	6702 - 6702	6084 - 6084	15681	dup	6085	6702	618	CTCCCAGGATTTGGAA*TTATTTCACATGTAG	TCTTCTATAGGATCAT*TTATTTCACTAACAG	TTATTTCAC	WT	37	Tb	2435	M
2435Tb_S53	cluster87017402	10	5650	0.1767	8478 - 8478	6190 - 6190	14011	dup	6191	8478	2288	TAGGCTTTATTGTATG*AGCCCACCACATATT	AGTATTAATAAATATT*AGCCCACCAACAGCT	AGCCCACCA	WT	37	Tb	2435	M
2435Tb_S53	cluster87026462	10	5959	0.1675	6819 - 6819	6191 - 6191	15671	dup	6192	6819	628	AGGCTTTATTGTATGA*GCCCACCACATATTC	GAATGACTTCATGGCT*GCCCTCCACCATATC	GCCC	WT	37	Tb	2435	M
2435Tb_S53	cluster87056386	6	5996	0.1	6667 - 6667	6194 - 6194	15826	dup	6195	6667	473	CTTTATTGTATGAGCC*CACCACATATTCACA	ACTACCCAGATGCTTA*CACCACATGAAACAC	CACCACAT	WT	37	Tb	2435	M
2435Tb_S53	cluster87116471	10	5834	0.1711	6832 - 6832	6204 - 6204	15671	dup	6205	6832	628	TGAGCCCACCACATAT*TCACAGTAGGATTAG	GCTGCCCTCCACCATA*TCACACATTCGAGGA	CATAT	WT	37	Tb	2435	M
2435Tb_S53	cluster88337292	13	5444	0.2382	8242 - 8242	6455 - 6455	14512	dup	6456	8242	1787	CTATGTAGTAGCCCAT*TTCCACTATGTTCTA	AATCTAAGTATAGCCA*TTCCACTATGAGCTG	TTCCACTATG	WT	37	Tb	2435	M
2435Tb_S53	cluster88657309	10	4407	0.2264	8269 - 8269	6528 - 6528	14558	dup	6529	8269	1741	TGATTCCCATTATTTT*CAGGCTTCACCCTAG	GCTGGAGCCGTAATTA*CAGGCTTCCGACACA	CAGGCTTC	WT	37	Tb	2435	M
2436Ht_S24	cluster10091857	5	1828	0.2728	6750 - 6750	15056 - 15056	8306	del	6751	15056	8306	TTTATAATTTGAGAGG*CCTTTGCTTCAAAAC	AATTTTAGCCCTAATA*CCTTTCCTTCATACC	CCTTT	G58R	37	Hb	2436	M
2436Ht_S24	cluster10101862	21	1804	1.1507	6756 - 6756	15062 - 15062	8306	del	6757	15062	8306	ATTTGAGAGGCCTTTG*CTTCAAAACGAGAAG	AGCCCTAATACCTTTC*CTTCATACCTCAAAG	CCTTT	G58R	37	Hb	2436	M
2436Ht_S24	cluster10381891	8	1700	0.4684	6848 - 6848	15132 - 15132	8284	del	6849	15132	8284	TCACACATTCGAGGAA*CCAACCTATGTAAAA	TACTGAATCCTAGTAG*CCAACCTACTTATCT	CCAACCTA	G58R	37	Hb	2436	M
2436Ht_S24	cluster10401813	5	1752	0.2846	6850 - 6850	14964 - 14964	8114	del	6851	14964	8114	ACACATTCGAGGAACC*AACCTATGTAAAAGT	AAACCCGAATGATATT*TCCTATTTGCATACG		G58R	37	Hb	2436	M
2436Ht_S24	cluster10461766	5	2030	0.2457	6888 - 6888	14898 - 14898	8010	del	6889	14898	8010	GAAAGGAAGGAATCGA*ACCCCCTAAAATTGG	CCAGACATACTAGGAG*ACCCAGACAACTACA	ACCC	G58R	37	Hb	2436	M
2436Ht_S24	cluster10471410	7	2220	0.3143	6889 - 6889	13885 - 13885	6996	del	6890	13885	6996	AAAGGAAGGAATCGAA*CCCCCTAAAATTGGT	AAACACAACCAACATC*CCCCCTAAATAAATT	CCCCCTAAA	G58R	37	Hb	2436	M
2436Ht_S24	cluster10911798	5	2026	0.2462	7020 - 7020	14940 - 14940	7920	del	7021	14940	7920	TATCTTATATGGCCTA*CCCATTCCAACTTGG	CCACTAAACACCCCAC*CCCATATTAAACCCG	CCCAT	G58R	37	Hb	2436	M
2436Ht_S24	cluster11001786	5	2004	0.2489	7038 - 7038	14926 - 14926	7888	del	7039	14926	7888	CATTCCAACTTGGTCT*ACAAGACGCCACATC	ACATACCAGCTAATCC*ACTAAACACCCCACC	TC	G58R	37	Hb	2436	M
2436Ht_S24	cluster11041407	9	2292	0.3911	7048 - 7048	13880 - 13880	6832	del	7049	13880	6832	TGGTCTACAAGACGCC*ACATCCCCTATTATA	TATCCAAACACAACCA*ACATCCCCCCTAAAT	ACATCCCC	G58R	37	Hb	2436	M
2436Ht_S24	cluster11061793	5	2030	0.2457	7052 - 7052	14935 - 14935	7883	del	7053	14935	7883	CTACAAGACGCCACAT*CCCCTATTATAGAAG	CTAATCCACTAAACAC*CCCACCCCATATTAA	CCCC	G58R	37	Hb	2436	M
2436Ht_S24	cluster11141723	7	2322	0.3006	7072 - 7072	14790 - 14790	7718	del	7073	14790	7718	TATTATAGAAGAGCTA*ATAAATTTCCATGAT	TTAAACTCAGATGCAG*ATAAAATTCCATTTC	ATAAA	G58R	37	Hb	2436	M
2436Ht_S24	cluster12221796	11	1981	0.5522	7286 - 7286	14938 - 14938	7652	del	7287	14938	7652	ATAGACGAAATCAACA*ACCCCGTATTAACCG	ATCCACTAAACACCCC*ACCCCATATTAAACC	ACCCC	G58R	37	Hb	2436	M
2436Ht_S24	cluster12631442	6	2280	0.2625	7392 - 7392	13936 - 13936	6544	del	7393	13936	6544	TAATCCCAACAAACGA*CCTAAAACCTGGTGA	AAACGATCCACCAAAC*CCTAAAACCATTAAA	CCTAAAACC	G58R	37	Hb	2436	M
2436Ht_S24	cluster13781244	10	2370	0.4202	7853 - 7853	13450 - 13450	5597	del	7854	13450	5597	CAACTAAAAGTCTCAT*CACAAACATTCCCAC	CCACCTCAACTCTTCA*CACAAACATAACCAC	CACAAACAT	G58R	37	Hb	2436	M
2436Ht_S24	cluster13811406	5	2308	0.2162	7857 - 7857	13879 - 13879	6022	del	7858	13879	6022	TAAAAGTCTCATCACA*AACATTCCCACTGGC	ATATCCAAACACAACC*AACATCCCCCCTAAA	AACAT	G58R	37	Hb	2436	M
2436Ht_S24	cluster14451859	6	2255	0.2654	8001 - 8001	15058 - 15058	7057	del	8002	15058	7057	TGTAGCCATCATTATA*TTTCCTTCAATCCTA	TTTTAGCCCTAATACC*TTTCCTTCATACCTC	TTTCCTTCA	G58R	37	Hb	2436	M
2436Ht_S24	cluster15001750	5	2183	0.2285	8147 - 8147	14839 - 14839	6692	del	8148	14839	6692	CCCTAATAATTGTTTC*CCTAATCATATTTAT	AAGATATCCTAGGTAT*CCTAATCATATTCTT	CCTAATCATATT	G58R	37	Hb	2436	M
2436Ht_S24	cluster15501307	5	1968	0.2534	8308 - 8308	13659 - 13659	5351	del	8309	13659	5351	AGCTCACTTGCCCACT*TCCTTCCACAAGGAA	CCGCTACCCCAATCCC*TCCTTCCAACATAAC	TCCTTCCA	G58R	37	Hb	2436	M
2436Ht_S24	cluster26362357	5	2341	0.2131	6643 - 6643	3511 - 3511	13167	del	6644	3511	13167	CAGGAATACCACGACG*CTACTCAGACTACCC	TCAATTTACCAGAACT*CTACTCAACTAACTT	CTACTCA	G58R	37	Hb	2436	M
2436Ht_S24	cluster28402356	14	2450	0.5682	6641 - 6641	4352 - 4352	14010	del	6642	4352	14010	TTCAGGAATACCACGA*CGCTACTCAGACTAC	TTAATTCAAATTTACC*CGCTACTCAACTCTA	CGCTACTCA	G58R	37	Hb	2436	M
2436Ht_S24	cluster28692341	7	2151	0.3244	6598 - 6598	4489 - 4489	14190	del	6599	4489	14190	TAGGAGTAAACATAAC*ATTCTTCCCTCAACA	AGGATGAATATTAGCA*ATTCTTCCTTACAAC	ATTCTTCC	G58R	37	Hb	2436	M
2436Ht_S24	cluster28842357	7	2392	0.2918	6643 - 6643	4516 - 4516	14172	del	6644	4516	14172	CAGGAATACCACGACG*CTACTCAGACTACCC	CAACCCATCCCTCACT*CTACTCAACCTCATA	CTACTCA	G58R	37	Hb	2436	M
2436Ht_S24	cluster29532371	5	2717	0.1837	6680 - 6680	4733 - 4733	14352	del	6681	4733	14352	TTACACCACATGAAAC*ACTGTCTCTTCTATA	GAACTTATAAAAAACA*ACTGTCTAATTATAG	ACTGTCT	G58R	37	Hb	2436	M
2436Ht_S24	cluster29782386	8	2990	0.2668	6708 - 6708	4809 - 4809	14400	del	6709	4809	14400	ATAGGATCATTTATTT*CACTAACAGCTGTTC	CTCGCCTAATTTATTC*CACTTCACTAACAAT	ATTTATT	G58R	37	Hb	2436	M
2436Ht_S24	cluster29812384	6	2972	0.2015	6706 - 6706	4812 - 4812	14405	del	6707	4812	14405	CTATAGGATCATTTAT*TTCACTAACAGCTGT	GCCTAATTTATTCCAC*TTCACTAACAATATT	TTCACTAACA	G58R	37	Hb	2436	M
2436Ht_S24	cluster31402471	5	2838	0.1759	7091 - 7091	5577 - 5577	14785	dup	5578	7091	1514	GGAAACTGACTTGTCC*CACTAATAATCGGAG	AATTTCCATGATCACA*CACTAATAATTGTTT	CACTAATAAT	G58R	37	Hb	2436	M
2436Ht_S24	cluster32052369	6	2820	0.2123	6671 - 6671	5835 - 5835	15463	dup	5836	6671	836	ATTACCACTATTATCA*ACATGAAACCCCCAG	CCCAGATGCTTACACC*ACATGAAACACTGTC	ACATGAAAC	G58R	37	Hb	2436	M
2436Ht_S24	cluster32452336	9	2342	0.3828	6588 - 6588	5970 - 5970	15681	dup	5971	6588	618	CTAACAGACCGCAACC*TAAACACAACTTTCT	ATCATATTCGTAGGAG*TAAACATAACATTCT	TAAACA	G58R	37	Hb	2436	M
2436Ht_S24	cluster32492342	9	2400	0.3736	6599 - 6599	5981 - 5981	15681	dup	5982	6599	618	CAACCTAAACACAACT*TTCTTTGATCCCGCT	AGGAGTAAACATAACA*TTCTTCCCTCAACAT	TTCTT	G58R	37	Hb	2436	M
2436Ht_S24	cluster32702380	7	3126	0.2234	6702 - 6702	6084 - 6084	15681	dup	6085	6702	618	CTCCCAGGATTTGGAA*TTATTTCACATGTAG	TCTTCTATAGGATCAT*TTATTTCACTAACAG	TTATTTCAC	G58R	37	Hb	2436	M
2436Ht_S24	cluster32872367	8	2654	0.3005	6667 - 6667	6194 - 6194	15826	dup	6195	6667	473	CTTTATTGTATGAGCC*CACCACATATTCACA	ACTACCCAGATGCTTA*CACCACATGAAACAC	CACCACAT	G58R	37	Hb	2436	M
2436Ht_S24	cluster33292762	7	2458	0.284	8242 - 8242	6455 - 6455	14512	dup	6456	8242	1787	CTATGTAGTAGCCCAT*TTCCACTATGTTCTA	AATCTAAGTATAGCCA*TTCCACTATGAGCTG	TTCCACTATG	G58R	37	Hb	2436	M
2436Ht_S24	cluster9531737	5	2060	0.2421	6626 - 6626	14812 - 14812	8186	del	6627	14812	8186	ACATTTCCTGGGCCTT*TCAGGAATACCACGA	TTCCATTTCACCCCTA*CTATACAATCAAAGA	CCT	G58R	37	Hb	2436	M
2436Ht_S24	cluster9651710	5	2292	0.2177	6654 - 6654	14763 - 14763	8109	del	6655	14763	8109	CGACGCTACTCAGACT*ACCCAGATGCTTACA	GAAACAGGATCAAACA*ACCCAACAGGATTAA	ACCCA	G58R	37	Hb	2436	M
2436Ht_S24	cluster9701206	5	2414	0.2067	6664 - 6664	13347 - 13347	6683	del	6665	13347	6683	CAGACTACCCAGATGC*TTACACCACATGAAA	TCTATTATTCACCGCA*TTACACCCATAAAAT	TTACACC	G58R	37	Hb	2436	M
2436Ht_S24	cluster9731710	6	2402	0.2492	6668 - 6668	14763 - 14763	8095	del	6669	14763	8095	CTACCCAGATGCTTAC*ACCACATGAAACACT	GAAACAGGATCAAACA*ACCCAACAGGATTAA	ACA	G58R	37	Hb	2436	M
2436Lv_S54	cluster100937988	24	5188	0.4605	8242 - 8242	6455 - 6455	14512	dup	6456	8242	1787	CTATGTAGTAGCCCAT*TTCCACTATGTTCTA	AATCTAAGTATAGCCA*TTCCACTATGAGCTG	TTCCACTATG	G58R	37	Lv	2436	M
2436Lv_S54	cluster1011811162	8	4339	0.184	14167 - 14167	6517 - 6517	8649	dup	6518	14167	7650	GATTTGTTCACTGATT*CCCATTATTTTCAGG	ACATACGAAAAACACA*CCCATTATTTAAAAT	CCCATTATTT	G58R	37	Lv	2436	M
2436Lv_S54	cluster1122610067	5	4468	0.1118	12307 - 12307	10016 - 10016	14008	dup	10017	12307	2291	TTATAACTTCAGTAAC*TTCCCTAAACTCCAA	TAGCTATAGTTTGATT*TTCCCTAAACATAAA	TTCCCTAAAC	G58R	37	Lv	2436	M
2436Lv_S54	cluster1161110760	6	4604	0.1302	13471 - 13471	11422 - 11422	14250	dup	11423	13471	2049	CCCAACGCGGCAAACT*AACCAACCATATAAT	ACATAACCACTTTAAC*AACCAACCAAAAAGG	AACCAACCA	G58R	37	Lv	2436	M
2436Lv_S54	cluster1202212146	5	4167	0.1198	16080 - 16080	13389 - 13389	13608	dup	13390	16080	2691	AGCCTAAAAACATCCC*TAACTCTCCTAGACT	ACTCAATACCAAATTT*TAACTCTCCAAACCC	TAACTCTCC	G58R	37	Lv	2436	M
2436Lv_S54	cluster1228912154	8	3476	0.2296	16089 - 16089	14929 - 14929	15139	dup	14930	16089	1160	TACCAGCTAATCCACT*AAACACCCCACCCCA	CAAATTTTAACTCTCC*AAACCCCCCACCCCC	AAAC	G58R	37	Lv	2436	M
2436Lv_S54	cluster14104807	5	4468	0.1118	3024 - 3024	14163 - 14163	11139	dup	14164	3024	5160	ACAAACATACGAAAAA*CACACCCATTATTTA	GTTCCCCTACCAATAC*CACACCCATTAATTA	CACACCCATTA	G58R	37	Lv	2436	M
2436Lv_S54	cluster145391	5	5028	0.0993	364 - 364	4139 - 4139	3775	del	365	4139	3775	TTCGGCGTAAAACGTG*TCAACTATAAATAAA	CTCCTGGCCATCGTAC*TCAACTATAAACAAC	TCAACTATAAA	G58R	37	Lv	2436	M
2436Lv_S54	cluster1657493	8	4570	0.1747	3508 - 3508	4513 - 4513	1005	del	3509	4513	1005	ATATCAATTTACCAGA*ACTCTACTCAACTAA	TTACAACCCATCCCTC*ACTCTACTCAACCTC	ACTCTACTCAAC	G58R	37	Lv	2436	M
2436Lv_S54	cluster1680599	10	5374	0.1857	3535 - 3535	4767 - 4767	1232	del	3536	4767	1232	CTAACTTCATAATAGA*AGCTCTACTACTATC	CACTCATAGCAATAAT*AGCTCTACTAAACCT	AGCTCTACTA	G58R	37	Lv	2436	M
2436Lv_S54	cluster1731544	6	5068	0.1182	3611 - 3611	4606 - 4606	995	del	3612	4606	995	CGATCAACTTATACAT*CTTCTATGAAAAAAC	CATCAACTCAATCTCA*CTTCTATGAAATAAA	CTTCTATGAAA	G58R	37	Lv	2436	M
2436Lv_S54	cluster1804988	5	5092	0.0981	3823 - 3823	5967 - 5967	2144	dup	5968	3823	14155	CTACTAACAGACCGCA*ACCTAAACACAACTT	CAAAATTCTCCGTGCT*ACCTAAACACCTTAT	ACCTAAACAC	G58R	37	Lv	2436	M
2436Lv_S54	cluster20104243	5	5402	0.0925	4172 - 4172	13468 - 13468	9296	dup	13469	4172	7003	CAAACATAACCACTTT*AACAACCAACCAAAA	GGAACATGAATATTTC*AACAACAAACAAACG	AACAAC	G58R	37	Lv	2436	M
2436Lv_S54	cluster23695151	5	5539	0.0902	4806 - 4806	14684 - 14684	9878	dup	14685	4806	6421	GACCCGATTCTTCGCT*TTCCACTTCATCTTA	ATACTCGCCTAATTTA*TTCCACTTCACTAAC	TTCCACTTCA	G58R	37	Lv	2436	M
2436Lv_S54	cluster31264390	5	3782	0.132	6590 - 6590	13666 - 13666	7076	del	6591	13666	7076	CATATTCGTAGGAGTA*AACATAACATTCTTC	CCCAATCCCTCCTTCC*AACATAACTCCAACA	AACATAAC	G58R	37	Lv	2436	M
2436Lv_S54	cluster31322348	6	4135	0.1449	6598 - 6598	10178 - 10178	3580	del	6599	10178	3580	TAGGAGTAAACATAAC*ATTCTTCCCTCAACA	TACAATGCTAAAAATT*ATTCTTCCCTCACTA	ATTCTTCCCTCA	G58R	37	Lv	2436	M
2436Lv_S54	cluster31494117	5	4487	0.1113	6617 - 6617	13316 - 13316	6699	del	6618	13316	6699	CTTCCCTCAACATTTC*CTGGGCCTTTCAGGA	ATCCTTCTCAACTTTA*CTGGGGTTTTTCCCA	CTGGG	G58R	37	Lv	2436	M
2436Lv_S54	cluster31533785	10	4032	0.2474	6627 - 6627	12882 - 12882	6255	del	6628	12882	6255	CATTTCCTGGGCCTTT*CAGGAATACCACGAC	GGAAGCCTCGCCCTCA*CAGGAATACCATTCC	CAGGAATACCA	G58R	37	Lv	2436	M
2436Lv_S54	cluster31652439	5	4898	0.102	6646 - 6646	10336 - 10336	3690	del	6647	10336	3690	GAATACCACGACGCTA*CTCAGACTACCCAGA	TTTCAAATATATTCTC*CTCAGACCCCCTATC	CTCAGAC	G58R	37	Lv	2436	M
2436Lv_S54	cluster31693511	5	4262	0.1172	6650 - 6650	12435 - 12435	5785	del	6651	12435	5785	ACCACGACGCTACTCA*GACTACCCAGATGCT	TTTGGCCTCCACCCAT*GACTACCATCAGCAA	GACTACC	G58R	37	Lv	2436	M
2436Lv_S54	cluster31701652	5	4914	0.1016	6651 - 6651	8208 - 8208	1557	del	6652	8208	1557	CCACGACGCTACTCAG*ACTACCCAGATGCTT	ACATACATTTACACCT*ACTACCCAACTATCC	ACTACCCA	G58R	37	Lv	2436	M
2436Lv_S54	cluster31734336	6	4842	0.1238	6654 - 6654	13601 - 13601	6947	del	6655	13601	6947	CGACGCTACTCAGACT*ACCCAGATGCTTACA	CCCGCAAACAAAGATC*ACCCAGCTACTACCA	ACCCAG	G58R	37	Lv	2436	M
2436Lv_S54	cluster31734708	7	4920	0.1421	6654 - 6654	14025 - 14025	7371	del	6655	14025	7371	CGACGCTACTCAGACT*ACCCAGATGCTTACA	ATGCTAACCCAAGACA*ACCAACCAAAAATAA	AGAC	G58R	37	Lv	2436	M
2436Lv_S54	cluster31735220	11	4624	0.2373	6654 - 6654	14763 - 14763	8109	del	6655	14763	8109	CGACGCTACTCAGACT*ACCCAGATGCTTACA	GAAACAGGATCAAACA*ACCCAACAGGATTAA	ACCCA	G58R	37	Lv	2436	M
2436Lv_S54	cluster31735235	6	4677	0.1281	6654 - 6654	14778 - 14778	8124	del	6655	14778	8124	CGACGCTACTCAGACT*ACCCAGATGCTTACA	AACCCAACAGGATTAA*ACTCAGATGCAGATA	ACT	G58R	37	Lv	2436	M
2436Lv_S54	cluster31814139	6	5101	0.1175	6664 - 6664	13347 - 13347	6683	del	6665	13347	6683	CAGACTACCCAGATGC*TTACACCACATGAAA	TCTATTATTCACCGCA*TTACACCCATAAAAT	TTACACC	G58R	37	Lv	2436	M
2436Lv_S54	cluster31823214	6	5064	0.1183	6665 - 6665	11843 - 11843	5178	del	6666	11843	5178	AGACTACCCAGATGCT*TACACCACATGAAAC	CATCAACTTCCCACTG*TACACCACCACATCA	TACACCAC	G58R	37	Lv	2436	M
2436Lv_S54	cluster31833831	5	4756	0.105	6666 - 6666	12948 - 12948	6282	del	6667	12948	6282	GACTACCCAGATGCTT*ACACCACATGAAACA	GCAATTAATACCTGCA*ACACCAACGCCTGAG	ACACCA	G58R	37	Lv	2436	M
2436Lv_S54	cluster31843217	5	5182	0.0964	6667 - 6667	11848 - 11848	5181	del	6668	11848	5181	ACTACCCAGATGCTTA*CACCACATGAAACAC	ACTTCCCACTGTACAC*CACCACATCAATCAA	TACACCAC	G58R	37	Lv	2436	M
2436Lv_S54	cluster319347	5	4092	0.122	668 - 668	4013 - 4013	3345	del	669	4013	3345	CTCACCATCTCTTGCT*AATTCAGCCTATATA	ATATGAGTAGGCCTGG*AATTCAGCCTACTAG	AATTCAGCCTA	G58R	37	Lv	2436	M
2436Lv_S54	cluster32043856	10	5174	0.1929	6687 - 6687	12987 - 12987	6300	del	6688	12987	6300	ACATGAAACACTGTCT*CTTCTATAGGATCAT	ATTACACTAATCGCCA*CTTCTATAACAGCTA	CTTCTATA	G58R	37	Lv	2436	M
2436Lv_S54	cluster32085757	8	5126	0.1558	6692 - 6692	15653 - 15653	8961	dup	15654	6692	7338	TAAACTCTTCTCTTCC*ATATGACTATCCCCT	AAACACTGTCTCTTCT*ATAGGATCATTTATT	TCTCTTC	G58R	37	Lv	2436	M
2436Lv_S54	cluster32115010	6	5382	0.1114	6695 - 6695	14456 - 14456	7761	del	6696	14456	7761	CACTGTCTCTTCTATA*GGATCATTTATTTCA	ACGAGGCTTATATTAT*GGATCATATACATTT	GGATCAT	G58R	37	Lv	2436	M
2436Lv_S54	cluster32133876	6	5476	0.1094	6697 - 6697	13016 - 13016	6319	del	6698	13016	6319	CTGTCTCTTCTATAGG*ATCATTTATTTCACT	TATGTACAGCATACGA*ATCATTTACTTCGTA	ATCATTTA	G58R	37	Lv	2436	M
2436Lv_S54	cluster32191436	5	6392	0.0782	6704 - 6704	7695 - 7695	991	del	6705	7695	991	TTCTATAGGATCATTT*ATTTCACTAACAGCT	CTGCTTCAATAATTTA*ATTTCACTATGAAGC	ATTTCACTA	G58R	37	Lv	2436	M
2436Lv_S54	cluster32213881	5	5574	0.0896	6706 - 6706	13025 - 13025	6319	del	6707	13025	6319	CTATAGGATCATTTAT*TTCACTAACAGCTGT	CATACGAATCATTTAC*TTCGTAACAATAACA	ATCATTTA	G58R	37	Lv	2436	M
2436Lv_S54	cluster32221510	5	6423	0.0778	6707 - 6707	7885 - 7885	1178	del	6708	7885	1178	TATAGGATCATTTATT*TCACTAACAGCTGTT	GGCACCTTCACCAAAA*TCACTAACAACCATA	TCACTAACA	G58R	37	Lv	2436	M
2436Lv_S54	cluster32252461	5	5729	0.0872	6711 - 6711	10368 - 10368	3657	del	6712	10368	3657	GGATCATTTATTTCAC*TAACAGCTGTTCTCA	ACACCATTAATTATTT*TAACAGCCTGATTAC	TAACAGC	G58R	37	Lv	2436	M
2436Lv_S54	cluster32254928	5	5453	0.0916	6711 - 6711	14322 - 14322	7611	del	6712	14322	7611	GGATCATTTATTTCAC*TAACAGCTGTTCTCA	TACACATCAGATACAA*TAACAGCCTTTTCAT	TAACAGC	G58R	37	Lv	2436	M
2436Lv_S54	cluster32505470	5	4120	0.1212	6750 - 6750	15056 - 15056	8306	del	6751	15056	8306	TTTATAATTTGAGAGG*CCTTTGCTTCAAAAC	AATTTTAGCCCTAATA*CCTTTCCTTCATACC	CCTTT	G58R	37	Lv	2436	M
2436Lv_S54	cluster32821976	6	4641	0.1291	6809 - 6809	9196 - 9196	2387	del	6810	9196	2387	AACAAATTTAGAATGA*CTTCATGGCTGCCCT	TCTATGGTTCTACATT*CTTCATGGCTACTGG	CTTCATGGCT	G58R	37	Lv	2436	M
2436Lv_S54	cluster33005511	6	3887	0.1541	6831 - 6831	15101 - 15101	8270	del	6832	15101	8270	GGCTGCCCTCCACCAT*ATCACACATTCGAGG	CCTAATATTCCGCCCA*ATCACACAAATTTTG	ATCACACA	G58R	37	Lv	2436	M
2436Lv_S54	cluster33012980	5	4462	0.1119	6832 - 6832	11450 - 11450	4618	del	6833	11450	4618	GCTGCCCTCCACCATA*TCACACATTCGAGGA	AATTAACCTCCAACCC*TCACACACACGAGAA	TCACACA	G58R	37	Lv	2436	M
2436Lv_S54	cluster33112956	8	4472	0.1786	6846 - 6846	11422 - 11422	4576	del	6847	11422	4576	TATCACACATTCGAGG*AACCAACCTATGTAA	CCCAACGCGGCAAACT*AACCAACCATATAAT	AACCAACC	G58R	37	Lv	2436	M
2436Lv_S54	cluster33375430	8	5194	0.1538	6879 - 6879	15010 - 15010	8131	del	6880	15010	8131	GTAAAATAAGAAAGGA*AGGAATCGAACCCCC	TCCCCAATAAACTAGG*AGGTGTCCTAGCCTT	AGGA	G58R	37	Lv	2436	M
2436Lv_S54	cluster33425370	8	4630	0.1725	6888 - 6888	14938 - 14938	8050	del	6889	14938	8050	GAAAGGAAGGAATCGA*ACCCCCTAAAATTGG	ATCCACTAAACACCCC*ACCCCATATTAAACC	ACCCC	G58R	37	Lv	2436	M
2436Lv_S54	cluster33433904	7	5109	0.1368	6889 - 6889	13054 - 13054	6165	del	6890	13054	6165	AAAGGAAGGAATCGAA*CCCCCTAAAATTGGT	CAAAACCGCGTTTTCC*CCCCCTAATCTCCAT	CCCCCTAA	G58R	37	Lv	2436	M
2436Lv_S54	cluster33434581	29	5101	0.5653	6889 - 6889	13885 - 13885	6996	del	6890	13885	6996	AAAGGAAGGAATCGAA*CCCCCTAAAATTGGT	AAACACAACCAACATC*CCCCCTAAATAAATT	CCCCCTAAA	G58R	37	Lv	2436	M
2436Lv_S54	cluster33824106	5	5476	0.0912	6933 - 6933	13304 - 13304	6371	del	6934	13304	6371	CATATCCTATATGTCT*TTCTCAATAAGATAT	AAATCCATATTCATCC*TTCTCAACTTTACTG	TTCTCAA	G58R	37	Lv	2436	M
2436Lv_S54	cluster3394626	5	4022	0.1242	696 - 696	13931 - 13931	13235	dup	13932	696	3064	CCTAAAAACGATCCAC*CAAACCCTAAAACCA	ATACCGCCATCTTCAG*CAAACCCTAAAAAGG	CAAACCCTAAAA	G58R	37	Lv	2436	M
2436Lv_S54	cluster34204363	5	5172	0.0966	7009 - 7009	13636 - 13636	6627	del	7010	13636	6627	AATAATCTATATATCT*TATATGGCCTACCCA	TCAAGTAGCACAACTA*TATATTGCCGCTACC	TATAT	G58R	37	Lv	2436	M
2436Lv_S54	cluster34263891	6	5220	0.1148	7016 - 7016	13037 - 13037	6021	del	7017	13037	6021	TATATATCTTATATGG*CCTACCCATTCCAAC	TTACTTCGTAACAATA*ACAAAACCGCGTTTT		G58R	37	Lv	2436	M
2436Lv_S54	cluster34315198	6	5034	0.119	7021 - 7021	14740 - 14740	7719	del	7022	14740	7719	ATCTTATATGGCCTAC*CCATTCCAACTTGGT	TCGTTCACCTCCTCTT*CCTCCACGAAACAGG	CC	G58R	37	Lv	2436	M
2436Lv_S54	cluster34365347	7	4614	0.1515	7026 - 7026	14915 - 14915	7889	del	7027	14915	7889	ATATGGCCTACCCATT*CCAACTTGGTCTACA	CCCAGACAACTACATA*CCAGCTAATCCACTA	CAT	G58R	37	Lv	2436	M
2436Lv_S54	cluster34445358	7	4520	0.1546	7038 - 7038	14926 - 14926	7888	del	7039	14926	7888	CATTCCAACTTGGTCT*ACAAGACGCCACATC	ACATACCAGCTAATCC*ACTAAACACCCCACC	TC	G58R	37	Lv	2436	M
2436Lv_S54	cluster34534576	19	4962	0.3814	7048 - 7048	13880 - 13880	6832	del	7049	13880	6832	TGGTCTACAAGACGCC*ACATCCCCTATTATA	TATCCAAACACAACCA*ACATCCCCCCTAAAT	ACATCCCC	G58R	37	Lv	2436	M
2436Lv_S54	cluster34563247	6	5290	0.1133	7052 - 7052	11888 - 11888	4836	del	7053	11888	4836	CTACAAGACGCCACAT*CCCCTATTATAGAAG	CATTATTAGCCTCTTA*CCCCTATTAATATTT	CCCCTATTA	G58R	37	Lv	2436	M
2436Lv_S54	cluster34605376	7	4589	0.1523	7056 - 7056	14944 - 14944	7888	del	7057	14944	7888	AAGACGCCACATCCCC*TATTATAGAAGAGCT	TAAACACCCCACCCCA*TATTAAACCCGAATG	TATTA	G58R	37	Lv	2436	M
2436Lv_S54	cluster34615422	8	5249	0.1522	7057 - 7057	15000 - 15000	7943	del	7058	15000	7943	AGACGCCACATCCCCT*ATTATAGAAGAGCTA	CTACGCTCAATCCCCA*ATAAACTAGGAGGTG	ATCCCC	G58R	37	Lv	2436	M
2436Lv_S54	cluster34704588	5	5102	0.0979	7071 - 7071	13892 - 13892	6821	del	7072	13892	6821	CTATTATAGAAGAGCT*AATAAATTTCCATGA	ACCAACATCCCCCCTA*AATAAATTAAAAAAA	AATAAATT	G58R	37	Lv	2436	M
2436Lv_S54	cluster34715242	15	4928	0.3035	7072 - 7072	14790 - 14790	7718	del	7073	14790	7718	TATTATAGAAGAGCTA*ATAAATTTCCATGAT	TTAAACTCAGATGCAG*ATAAAATTCCATTTC	ATAAA	G58R	37	Lv	2436	M
2436Lv_S54	cluster34834332	6	5186	0.1156	7084 - 7084	13597 - 13597	6513	del	7085	13597	6513	GCTAATAAATTTCCAT*GATCACACACTAATA	AATACCCGCAAACAAA*GATCACCCAGCTACT	GATCAC	G58R	37	Lv	2436	M
2436Lv_S54	cluster34845511	9	4268	0.2104	7085 - 7085	15101 - 15101	8016	del	7086	15101	8016	CTAATAAATTTCCATG*ATCACACACTAATAA	CCTAATATTCCGCCCA*ATCACACAAATTTTG	ATCACACA	G58R	37	Lv	2436	M
2436Lv_S54	cluster34852980	5	4858	0.1028	7086 - 7086	11450 - 11450	4364	del	7087	11450	4364	TAATAAATTTCCATGA*TCACACACTAATAAT	AATTAACCTCCAACCC*TCACACACACGAGAA	TCACACAC	G58R	37	Lv	2436	M
2436Lv_S54	cluster34911619	8	5659	0.1412	7093 - 7093	8133 - 8133	1040	del	7094	8133	1040	TTTCCATGATCACACA*CTAATAATTGTTTTC	AGGACGAACATGAACC*CTAATAATTGTTTCC	CTAATAATTGTTT	G58R	37	Lv	2436	M
2436Lv_S54	cluster34995390	7	4486	0.1558	7104 - 7104	14962 - 14962	7858	del	7105	14962	7858	ACACACTAATAATTGT*TTTCCTAATTAGCTC	TTAAACCCGAATGATA*TTTCCTATTTGCATA	TTTCCTA	G58R	37	Lv	2436	M
2436Lv_S54	cluster35004277	11	5684	0.1932	7105 - 7105	13511 - 13511	6406	del	7106	13511	6406	CACACTAATAATTGTT*TTCCTAATTAGCTCC	ATTGTACTTTATATCA*TTCCTAATTAACATC	TTCCTAATTA	G58R	37	Lv	2436	M
2436Lv_S54	cluster35015452	9	4946	0.1816	7106 - 7106	15036 - 15036	7930	del	7107	15036	7930	ACACTAATAATTGTTT*TCCTAATTAGCTCCT	GCCTTAATCTTATCTA*TCCTAATTTTAGCCC	TCCTAATT	G58R	37	Lv	2436	M
2436Lv_S54	cluster35034509	6	5170	0.1159	7108 - 7108	13793 - 13793	6685	del	7109	13793	6685	ACTAATAATTGTTTTC*CTAATTAGCTCCTTA	ATAATCACCCCCAATA*CTAAAAAACCCAAAA	CTAA	G58R	37	Lv	2436	M
2436Lv_S54	cluster35194270	6	5598	0.1071	7129 - 7129	13504 - 13504	6375	del	7130	13504	6375	TAGCTCCTTAGTCCTC*TATATCATCTCGCTA	TAATTAAATTGTACTT*TATATCATTCCTAAT	TATATCAT	G58R	37	Lv	2436	M
2436Lv_S54	cluster35474525	6	5074	0.1181	7160 - 7160	13809 - 13809	6649	del	7161	13809	6649	ATATTAACAACAAAAC*TAACACATACAAGCA	CTAAAAAACCCAAAAT*TAATCAGTTAGATCC	CAAAA	G58R	37	Lv	2436	M
2436Lv_S54	cluster35524414	6	5046	0.1188	7165 - 7165	13691 - 13691	6526	del	7166	13691	6526	AACAACAAAACTAACA*CATACAAGCACAATA	CCAACATCATCAACCT*CATACATCAACCAAT	CATACA	G58R	37	Lv	2436	M
2436Lv_S54	cluster35945345	24	4603	0.5187	7214 - 7214	14913 - 14913	7699	del	7215	14913	7699	ACCATTTGAACTATTC*TACCAGCTGTAATCC	GACCCAGACAACTACA*TACCAGCTAATCCAC	TACCAGCT	G58R	37	Lv	2436	M
2436Lv_S54	cluster35975437	6	5063	0.1184	7218 - 7218	15019 - 15019	7801	del	7219	15019	7801	TTTGAACTATTCTACC*AGCTGTAATCCTTAT	AACTAGGAGGTGTCCT*AGCCTTAATCTTATC	AGC	G58R	37	Lv	2436	M
2436Lv_S54	cluster36085288	5	4876	0.1024	7231 - 7231	14843 - 14843	7612	del	7232	14843	7612	ACCAGCTGTAATCCTT*ATCATAATTGCTCTC	TATCCTAGGTATCCTA*ATCATATTCTTAATT	ATCATA	G58R	37	Lv	2436	M
2436Lv_S54	cluster36215507	10	4230	0.2358	7245 - 7245	15097 - 15097	7852	del	7246	15097	7852	TTATCATAATTGCTCT*CCCCTCTCTACGCAT	GAAGCCTAATATTCCG*CCCAATCACACAAAT	TCC	G58R	37	Lv	2436	M
2436Lv_S54	cluster36404794	5	5104	0.0979	7269 - 7269	14150 - 14150	6881	del	7270	14150	6881	TACGCATTCTATATAT*AATAGACGAAATCAA	GAAACACCTAATGACA*AACATACGAAAAACA	AA	G58R	37	Lv	2436	M
2436Lv_S54	cluster36461576	7	5598	0.1249	7278 - 7278	8036 - 8036	758	del	7279	8036	758	TATATATAATAGACGA*AATCAACAACCCCGT	CATCCTCAAAACGCCT*AATCAACAACCGTCT	AATCAACAACC	G58R	37	Lv	2436	M
2436Lv_S54	cluster36494623	5	5108	0.0978	7281 - 7281	13928 - 13928	6647	del	7282	13928	6647	ATATAATAGACGAAAT*CAACAACCCCGTATT	AAACCTAAAAACGATC*CACCAAACCCTAAAA	ATC	G58R	37	Lv	2436	M
2436Lv_S54	cluster36495797	5	4490	0.1112	7281 - 7281	15707 - 15707	8426	dup	15708	7281	7873	CCATCCTCCGTGAAAC*CAACAACCCGCCCAC	ATATAATAGACGAAAT*CAACAACCCCGTATT	CAACAACCC	G58R	37	Lv	2436	M
2436Lv_S54	cluster36505217	9	4884	0.1839	7282 - 7282	14759 - 14759	7477	del	7283	14759	7477	TATAATAGACGAAATC*AACAACCCCGTATTA	CCACGAAACAGGATCA*AACAACCCAACAGGA	AACAACCC	G58R	37	Lv	2436	M
2436Lv_S54	cluster36545370	21	4386	0.4765	7286 - 7286	14938 - 14938	7652	del	7287	14938	7652	ATAGACGAAATCAACA*ACCCCGTATTAACCG	ATCCACTAAACACCCC*ACCCCATATTAAACC	ACCCC	G58R	37	Lv	2436	M
2436Lv_S54	cluster36595376	10	4314	0.2313	7292 - 7292	14944 - 14944	7652	del	7293	14944	7652	GAAATCAACAACCCCG*TATTAACCGTTAAAA	TAAACACCCCACCCCA*TATTAAACCCGAATG	TATTAA	G58R	37	Lv	2436	M
2436Lv_S54	cluster36625379	5	4294	0.1163	7296 - 7296	14949 - 14949	7653	del	7297	14949	7653	TCAACAACCCCGTATT*AACCGTTAAAACCAT	ACCCCACCCCATATTA*AACCCGAATGATATT	TATTAA	G58R	37	Lv	2436	M
2436Lv_S54	cluster36654640	10	4896	0.2038	7301 - 7301	13946 - 13946	6645	del	7302	13946	6645	AACCCCGTATTAACCG*TTAAAACCATAGGGC	CCAAACCCTAAAACCA*TTAAACAACCAACAA	TTAAA	G58R	37	Lv	2436	M
2436Lv_S54	cluster36664633	13	4922	0.2634	7302 - 7302	13938 - 13938	6636	del	7303	13938	6636	ACCCCGTATTAACCGT*TAAAACCATAGGGCA	ACGATCCACCAAACCC*TAAAACCATTAAACA	TAAAACCAT	G58R	37	Lv	2436	M
2436Lv_S54	cluster36962372	7	4971	0.1406	7343 - 7343	10210 - 10210	2867	del	7344	10210	2867	TGAAGCTACGAATATA*CTGACTATGAAGACC	TGCTACTACCACTAAC*CTGACTATCAAGCCC	CTGACTAT	G58R	37	Lv	2436	M
2436Lv_S54	cluster37183934	7	4790	0.1459	7375 - 7375	13091 - 13091	5716	del	7376	13091	5716	ATGCTTTGATTCATAT*ATAATCCCAACAAAC	AAATGACCCAGACCTC*ATAAACCCAATCAAA	TCATA	G58R	37	Lv	2436	M
2436Lv_S54	cluster37192552	7	5036	0.1388	7376 - 7376	10542 - 10542	3166	del	7377	10542	3166	TGCTTTGATTCATATA*TAATCCCAACAAACG	TTATTTGAAGCAACCT*TAATCCCAACACTTA	TAATCCCAACA	G58R	37	Lv	2436	M
2436Lv_S54	cluster37262391	7	5052	0.1384	7383 - 7383	10237 - 10237	2854	del	7384	10237	2854	ATTCATATATAATCCC*AACAAACGACCTAAA	GCCCTAAAAAAACCTG*AACAAACGTAACCTC	AACAAACG	G58R	37	Lv	2436	M
2436Lv_S54	cluster37294059	5	4802	0.104	7386 - 7386	13252 - 13252	5866	del	7387	13252	5866	CATATATAATCCCAAC*AAACGACCTAAAACC	TAATCGCACTAGAACT*AAACAACCTAACCAT	AAAC	G58R	37	Lv	2436	M
2436Lv_S54	cluster37344631	18	4788	0.3745	7392 - 7392	13936 - 13936	6544	del	7393	13936	6544	TAATCCCAACAAACGA*CCTAAAACCTGGTGA	AAACGATCCACCAAAC*CCTAAAACCATTAAA	CCTAAAACC	G58R	37	Lv	2436	M
2436Lv_S54	cluster37625508	7	4035	0.1732	7444 - 7444	15098 - 15098	7654	del	7445	15098	7654	TAACCGAGTCGTTCTG*CCAATAGAACTTCCA	AAGCCTAATATTCCGC*CCAATCACACAAATT	CCAAT	G58R	37	Lv	2436	M
2436Lv_S54	cluster37625555	6	2634	0.2273	7444 - 7444	15167 - 15167	7723	del	7445	15167	7723	TAACCGAGTCGTTCTG*CCAATAGAACTTCCA	CTGAATTGGGGGCCAA*CCAGTAGAACACCCA	GCCAA	G58R	37	Lv	2436	M
2436Lv_S54	cluster37793147	5	5131	0.0974	7466 - 7466	11766 - 11766	4300	del	7467	11766	4300	GAACTTCCAATCCGTA*TATTAATTTCATCTG	TTCACAACCTCAATCT*TATTAATCTTCATTC	TATTAAT	G58R	37	Lv	2436	M
2436Lv_S54	cluster37935197	5	4638	0.1077	7487 - 7487	14739 - 14739	7252	del	7488	14739	7252	ATTTCATCTGAAGACG*TCCTCCACTCATGAG	ATCGTTCACCTCCTCT*TCCTCCACGAAACAG	TCCTCCAC	G58R	37	Lv	2436	M
2436Lv_S54	cluster38014582	27	4684	0.5731	7506 - 7506	13886 - 13886	6380	del	7507	13886	6380	TCCACTCATGAGCAGT*CCCCTCCCTAGGACT	AACACAACCAACATCC*CCCCTAAATAAATTA	TCCCC	G58R	37	Lv	2436	M
2436Lv_S54	cluster38175097	12	4826	0.248	7531 - 7531	14597 - 14597	7066	del	7532	14597	7066	AGGACTTAAAACTGAT*GCCATCCCAGGCCGA	TACAAACCTCCTATCA*GCCATCCCATATATT	GCCATCCCA	G58R	37	Lv	2436	M
2436Lv_S54	cluster38245116	6	4838	0.1239	7538 - 7538	14619 - 14619	7081	del	7539	14619	7081	AAAACTGATGCCATCC*CAGGCCGACTAAATC	CCATATATTGGAACAA*CCCTAGTCGAATGAA	CCC	G58R	37	Lv	2436	M
2436Lv_S54	cluster39345338	5	4849	0.103	7770 - 7770	14904 - 14904	7134	del	7771	14904	7134	TCCATAGTGATATGCC*ACAACTAGATACATC	ATACTAGGAGACCCAG*ACAACTACATACCAG	ACAACTA	G58R	37	Lv	2436	M
2436Lv_S54	cluster39384415	5	5227	0.0956	7778 - 7778	13692 - 13692	5914	del	7779	13692	5914	GATATGCCACAACTAG*ATACATCAACATGAT	CAACATCATCAACCTC*ATACATCAACCAATC	ATACATCAAC	G58R	37	Lv	2436	M
2436Lv_S54	cluster39744772	5	5392	0.0926	7835 - 7835	14124 - 14124	6289	del	7836	14124	6289	ACCCTATTTATCTTAT*TTCAACTAAAAGTCT	AAAATCATCGTTGTAA*TTCAACTACAGAAAC	TTCAACTA	G58R	37	Lv	2436	M
2436Lv_S54	cluster39864202	8	5438	0.1469	7850 - 7850	13423 - 13423	5573	del	7851	13423	5573	TTTCAACTAAAAGTCT*CATCACAAACATTCC	TCTGGTTAGAAAAAAC*CATCCCAAAATCCAC	CATC	G58R	37	Lv	2436	M
2436Lv_S54	cluster39894226	11	5517	0.199	7853 - 7853	13450 - 13450	5597	del	7854	13450	5597	CAACTAAAAGTCTCAT*CACAAACATTCCCAC	CCACCTCAACTCTTCA*CACAAACATAACCAC	CACAAACAT	G58R	37	Lv	2436	M
2436Lv_S54	cluster39934575	5	5046	0.099	7857 - 7857	13879 - 13879	6022	del	7858	13879	6022	TAAAAGTCTCATCACA*AACATTCCCACTGGC	ATATCCAAACACAACC*AACATCCCCCCTAAA	AACAT	G58R	37	Lv	2436	M
2436Lv_S54	cluster39953206	6	5265	0.1138	7861 - 7861	11834 - 11834	3973	del	7862	11834	3973	AGTCTCATCACAAACA*TTCCCACTGGCACCT	AATTAAACACATCAAC*TTCCCACTGTACACC	TTCCCACTG	G58R	37	Lv	2436	M
2436Lv_S54	cluster39984237	5	5622	0.0889	7864 - 7864	13461 - 13461	5597	del	7865	13461	5597	CTCATCACAAACATTC*CCACTGGCACCTTCA	CTTCACACAAACATAA*CCACTTTAACAACCA	CCACT	G58R	37	Lv	2436	M
2436Lv_S54	cluster40014585	5	5214	0.0958	7867 - 7867	13889 - 13889	6022	del	7868	13889	6022	ATCACAAACATTCCCA*CTGGCACCTTCACCA	ACAACCAACATCCCCC*CTAAATAAATTAAAA	CCC	G58R	37	Lv	2436	M
2436Lv_S54	cluster40104623	6	5420	0.1106	7877 - 7877	13928 - 13928	6051	del	7878	13928	6051	TTCCCACTGGCACCTT*CACCAAAATCACTAA	AAACCTAAAAACGATC*CACCAAACCCTAAAA	CACCAAA	G58R	37	Lv	2436	M
2436Lv_S54	cluster40204242	14	5692	0.2454	7889 - 7889	13467 - 13467	5578	del	7890	13467	5578	CCTTCACCAAAATCAC*TAACAACCATAAAAG	ACAAACATAACCACTT*TAACAACCAACCAAA	TAACAACCA	G58R	37	Lv	2436	M
2436Lv_S54	cluster40215217	5	5242	0.0953	7890 - 7890	14759 - 14759	6869	del	7891	14759	6869	CTTCACCAAAATCACT*AACAACCATAAAAGT	CCACGAAACAGGATCA*AACAACCCAACAGGA	AACAACC	G58R	37	Lv	2436	M
2436Lv_S54	cluster40224791	7	5450	0.1283	7891 - 7891	14147 - 14147	6256	del	7892	14147	6256	TTCACCAAAATCACTA*ACAACCATAAAAGTA	ACAGAAACACCTAATG*ACAAACATACGAAAA	ACAA	G58R	37	Lv	2436	M
2436Lv_S54	cluster40244067	5	5496	0.0909	7893 - 7893	13261 - 13261	5368	del	7894	13261	5368	CACCAAAATCACTAAC*AACCATAAAAGTAAA	TAGAACTAAACAACCT*AACCATAAAACTATC	AACCATAAAA	G58R	37	Lv	2436	M
2436Lv_S54	cluster40283122	5	5753	0.0868	7897 - 7897	11732 - 11732	3835	del	7898	11732	3835	AAAATCACTAACAACC*ATAAAAGTAAAAACC	CTTGGTGCAAATCCAA*ATAAAAGTAATCAAT	ATAAAAGTAA	G58R	37	Lv	2436	M
2436Lv_S54	cluster40314642	7	5551	0.1259	7900 - 7900	13948 - 13948	6048	del	7901	13948	6048	ATCACTAACAACCATA*AAAGTAAAAACCCCT	AAACCCTAAAACCATT*AAACAACCAACAAAC	AACCAT	G58R	37	Lv	2436	M
2436Lv_S54	cluster40344169	5	5732	0.0872	7904 - 7904	13377 - 13377	5473	del	7905	13377	5473	CTAACAACCATAAAAG*TAAAAACCCCTTGAG	TCTCTCAACCTAAGCC*TAAAAACATCCCTAA	TAAAAAC	G58R	37	Lv	2436	M
2436Lv_S54	cluster40354512	5	5606	0.0891	7905 - 7905	13796 - 13796	5891	del	7906	13796	5891	TAACAACCATAAAAGT*AAAAACCCCTTGAGA	ATCACCCCCAATACTA*AAAAACCCAAAATTA	AAAAACCC	G58R	37	Lv	2436	M
2436Lv_S54	cluster40364653	5	5603	0.0892	7907 - 7907	13959 - 13959	6052	del	7908	13959	6052	ACAACCATAAAAGTAA*AAACCCCTTGAGAAT	CCATTAAACAACCAAC*AAACCCACTAACAAT	AAACCC	G58R	37	Lv	2436	M
2436Lv_S54	cluster40464665	11	5565	0.1973	7919 - 7919	13971 - 13971	6052	del	7920	13971	6052	GTAAAAACCCCTTGAG*AATTAAAATGAACGA	CAACAAACCCACTAAC*AATTAAACCTAAACC	AATTAAA	G58R	37	Lv	2436	M
2436Lv_S54	cluster40664832	9	5387	0.1668	7946 - 7946	14191 - 14191	6245	del	7947	14191	6245	ACGAAAATCTATTTGC*CTCATTCATTACCCC	TTAAAATTATTAACCA*CTCATTCATTGACCT	CTCATTCATT	G58R	37	Lv	2436	M
2436Lv_S54	cluster40864038	6	5458	0.1098	7969 - 7969	13227 - 13227	5258	del	7970	13227	5258	ATTACCCCAACAATAA*TAGGATTCCCAATCG	CTAATTATTTCAGTAT*TAGGATTCCTAATCG	TAGGATTCC	G58R	37	Lv	2436	M
2436Lv_S54	cluster40944046	6	5461	0.1097	7979 - 7979	13237 - 13237	5258	del	7980	13237	5258	CAATAATAGGATTCCC*AATCGTTGTAGCCAT	CAGTATTAGGATTCCT*AATCGCACTAGAACT	TAGGATTCC	G58R	37	Lv	2436	M
2436Lv_S54	cluster40954763	7	5489	0.1274	7980 - 7980	14114 - 14114	6134	del	7981	14114	6134	AATAATAGGATTCCCA*ATCGTTGTAGCCATC	AATGACATGAAAAATC*ATCGTTGTAATTCAA	ATCGTTGTA	G58R	37	Lv	2436	M
2436Lv_S54	cluster41005460	8	5074	0.1574	7987 - 7987	15045 - 15045	7058	del	7988	15045	7058	GGATTCCCAATCGTTG*TAGCCATCATTATAT	TTATCTATCCTAATTT*TAGCCCTAATACCTT	TAGCC	G58R	37	Lv	2436	M
2436Lv_S54	cluster41015096	5	5322	0.0939	7988 - 7988	14596 - 14596	6608	del	7989	14596	6608	GATTCCCAATCGTTGT*AGCCATCATTATATT	TTACAAACCTCCTATC*AGCCATCCCATATAT	AGCCATC	G58R	37	Lv	2436	M
2436Lv_S54	cluster41125472	11	4882	0.2248	8001 - 8001	15058 - 15058	7057	del	8002	15058	7057	TGTAGCCATCATTATA*TTTCCTTCAATCCTA	TTTTAGCCCTAATACC*TTTCCTTCATACCTC	TTTCCTTCA	G58R	37	Lv	2436	M
2436Lv_S54	cluster41455510	7	4308	0.1622	8036 - 8036	15100 - 15100	7064	del	8037	15100	7064	CATCCTCAAAACGCCT*AATCAACAACCGTCT	GCCTAATATTCCGCCC*AATCACACAAATTTT	AATCA	G58R	37	Lv	2436	M
2436Lv_S54	cluster41514408	6	5038	0.119	8042 - 8042	13685 - 13685	5643	del	8043	13685	5643	CAAAACGCCTAATCAA*CAACCGTCTCCATTC	ATAACTCCAACATCAT*CAACCTCATACATCA	ATCAAC	G58R	37	Lv	2436	M
2436Lv_S54	cluster41634386	7	4815	0.1452	8058 - 8058	13662 - 13662	5604	del	8059	13662	5604	CAACCGTCTCCATTCT*TTCCAACACTGACTA	CTACCCCAATCCCTCC*TTCCAACATAACTCC	TTCCAACA	G58R	37	Lv	2436	M
2436Lv_S54	cluster41934692	13	5044	0.2571	8095 - 8095	14007 - 14007	5912	del	8096	14007	5912	CTTATTATCAAACAAA*TAATGCTAATCCACA	AAATAGGTGAAGGCTT*TAATGCTAACCCAAG	TAATGCTAA	G58R	37	Lv	2436	M
2436Lv_S54	cluster41975350	33	4468	0.7332	8099 - 8099	14918 - 14918	6819	del	8100	14918	6819	TTATCAAACAAATAAT*GCTAATCCACACACC	AGACAACTACATACCA*GCTAATCCACTAAAC	GCTAATCCAC	G58R	37	Lv	2436	M
2436Lv_S54	cluster42004092	7	5237	0.1335	8102 - 8102	13289 - 13289	5187	del	8103	13289	5187	TCAAACAAATAATGCT*AATCCACACACCAAA	ATCAATAAATAAAGCA*AATCCATATTCATCC	AATCCA	G58R	37	Lv	2436	M
2436Lv_S54	cluster42013106	5	5188	0.0963	8103 - 8103	11703 - 11703	3600	del	8104	11703	3600	CAAACAAATAATGCTA*ATCCACACACCAAAA	GTAATCCATTGGTCTT*AGGAACCAAAAACCT	CT	G58R	37	Lv	2436	M
2436Lv_S54	cluster42034700	8	5086	0.157	8105 - 8105	14017 - 14017	5912	del	8106	14017	5912	AACAAATAATGCTAAT*CCACACACCAAAAGG	AGGCTTTAATGCTAAC*CCAAGACAACCAACC	TAATGCTAA	G58R	37	Lv	2436	M
2436Lv_S54	cluster42054806	7	5088	0.1374	8107 - 8107	14162 - 14162	6055	del	8108	14162	6055	CAAATAATGCTAATCC*ACACACCAAAAGGAC	GACAAACATACGAAAA*ACACACCCATTATTT	ACACACC	G58R	37	Lv	2436	M
2436Lv_S54	cluster42133407	7	4803	0.1455	8118 - 8118	12218 - 12218	4100	del	8119	12218	4100	AATCCACACACCAAAA*GGACGAACATGAACC	AATTGGATGATGGTAC*GGACGAACAGACGCA	GGACGAACA	G58R	37	Lv	2436	M
2436Lv_S54	cluster42174794	11	5068	0.2166	8123 - 8123	14150 - 14150	6027	del	8124	14150	6027	ACACACCAAAAGGACG*AACATGAACCCTAAT	GAAACACCTAATGACA*AACATACGAAAAACA	AACAT	G58R	37	Lv	2436	M
2436Lv_S54	cluster42355284	20	4892	0.4072	8147 - 8147	14839 - 14839	6692	del	8148	14839	6692	CCCTAATAATTGTTTC*CCTAATCATATTTAT	AAGATATCCTAGGTAT*CCTAATCATATTCTT	CCTAATCATATT	G58R	37	Lv	2436	M
2436Lv_S54	cluster42411984	5	5039	0.0991	8158 - 8158	9231 - 9231	1073	del	8159	9231	1073	GTTTCCCTAATCATAT*TTATTGGATCAACAA	CATGGACTCCATGTAA*TTATTGGATCAACAT	TTATTGGATCAACA	G58R	37	Lv	2436	M
2436Lv_S54	cluster42495082	10	4969	0.2008	8169 - 8169	14582 - 14582	6413	del	8170	14582	6413	CATATTTATTGGATCA*ACAAATCTCCTAGGC	AGGTGCCACAGTTATT*ACAAACCTCCTATCA	ACAAA	G58R	37	Lv	2436	M
2436Lv_S54	cluster42815257	10	4566	0.2185	8205 - 8205	14808 - 14808	6603	del	8206	14808	6603	ACCACATACATTTACA*CCTACTACCCAACTA	AAAATTCCATTTCACC*CCTACTATACAATCA	CCTACTA	G58R	37	Lv	2436	M
2436Lv_S54	cluster42832939	5	4454	0.1121	8207 - 8207	11401 - 11401	3194	del	8208	11401	3194	CACATACATTTACACC*TACTACCCAACTATC	CAATATACATAATTAT*TACCACCCAACGCGG	TAC	G58R	37	Lv	2436	M
2436Lv_S54	cluster42845218	5	4578	0.1091	8208 - 8208	14760 - 14760	6552	del	8209	14760	6552	ACATACATTTACACCT*ACTACCCAACTATCC	CACGAAACAGGATCAA*ACAACCCAACAGGAT	AC	G58R	37	Lv	2436	M
2436Lv_S54	cluster42964677	7	4748	0.1472	8220 - 8220	13986 - 13986	5766	del	8221	13986	5766	ACCTACTACCCAACTA*TCCATAAATCTAAGT	CAATTAAACCTAAACC*TCCATAAATAGGTGA	TCCATAAAT	G58R	37	Lv	2436	M
2436Lv_S54	cluster43195103	5	4792	0.1042	8244 - 8244	14603 - 14603	6359	del	8245	14603	6359	TCTAAGTATAGCCATT*CCACTATGAGCTGGA	CCTCCTATCAGCCATC*CCATATATTGGAACA	AGCCAT	G58R	37	Lv	2436	M
2436Lv_S54	cluster43534383	8	4498	0.1775	8308 - 8308	13659 - 13659	5351	del	8309	13659	5351	AGCTCACTTGCCCACT*TCCTTCCACAAGGAA	CCGCTACCCCAATCCC*TCCTTCCAACATAAC	TCCTTCCA	G58R	37	Lv	2436	M
2436Lv_S54	cluster43614394	7	4544	0.1538	8321 - 8321	13671 - 13671	5350	del	8322	13671	5350	ACTTCCTTCCACAAGG*AACTCCAATTTCACT	TCCCTCCTTCCAACAT*AACTCCAACATCATC	AACTCCAA	G58R	37	Lv	2436	M
2436Lv_S54	cluster43783814	6	4522	0.1325	8352 - 8352	12923 - 12923	4571	del	8353	12923	4571	AATTCCAATACTTATT*ATTATTGAAACAATT	CTACTCAAAAGACCTA*ATTATTGAAGCAATT	ATTATTGAA	G58R	37	Lv	2436	M
2436Lv_S54	cluster43924420	5	4723	0.1058	8378 - 8378	13697 - 13697	5319	del	8379	13697	5319	CAATTAGCCTATTTAT*TCAACCAATGGCATT	TCATCAACCTCATACA*TCAACCAATCTCCCA	TCAACCAAT	G58R	37	Lv	2436	M
2436Lv_S54	cluster44575016	7	4463	0.1566	8498 - 8498	14464 - 14464	5966	del	8499	14464	5966	CACCAACAGCTACCAT*TACATTTATTATTTT	TATATTATGGATCATA*TACATTTATAGAAAC	TACATTTAT	G58R	37	Lv	2436	M
2436Lv_S54	cluster44905494	9	3850	0.2332	8554 - 8554	15082 - 15082	6528	del	8555	15082	6528	GCAGTAGCATTAATTC*AAGCCTACGTATTCA	ATACCTCAAAGCAACG*AAGCCTAATATTCCG	AAGCCTA	G58R	37	Lv	2436	M
2436Lv_S54	cluster45293921	10	4424	0.2255	8605 - 8605	13076 - 13076	4471	del	8606	13076	4471	CTACATGATAATACAT*AATGACCCACCAAAC	AATCTCCATTAACGAA*AATGACCCAGACCTC	AATGACCCA	G58R	37	Lv	2436	M
2436Lv_S54	cluster45344622	7	4494	0.1555	8611 - 8611	13927 - 13927	5316	del	8612	13927	5316	GATAATACATAATGAC*CCACCAAACTCATGC	TAAACCTAAAAACGAT*CCACCAAACCCTAAA	CCACCAAAC	G58R	37	Lv	2436	M
2436Lv_S54	cluster45714931	13	4146	0.3126	8665 - 8665	14326 - 14326	5661	del	8666	14326	5661	CATGACCATTAACTGG*AGCCTTTTCAGCCCT	CATCAGATACAATAAC*AGCCTTTTCATCAGT	AGCCTTTTCA	G58R	37	Lv	2436	M
2436Lv_S54	cluster45764380	6	4212	0.1422	8676 - 8676	13656 - 13656	4980	del	8677	13656	4980	ACTGGAGCCTTTTCAG*CCCTCCTTCTAACAT	TTGCCGCTACCCCAAT*CCCTCCTTCCAACAT	CCCTCCTTC	G58R	37	Lv	2436	M
2436Lv_S54	cluster45844917	5	4260	0.1172	8687 - 8687	14309 - 14309	5622	del	8688	14309	5622	TTCAGCCCTCCTTCTA*ACATCAGGTCTAGTA	CTTAGCCATACACTAC*ACATCAGATACAATA	ACATCAG	G58R	37	Lv	2436	M
2436Lv_S54	cluster46273997	5	4450	0.1122	8757 - 8757	13176 - 13176	4419	del	8758	13176	4419	GGCCTACTCACCAATA*TCCTCACAATATATC	CCAACCAGCATTCCAG*TCCTCACAATACCAT	TCCTCACAATA	G58R	37	Lv	2436	M
2436Lv_S54	cluster46394952	13	4268	0.3037	8780 - 8780	14354 - 14354	5574	del	8781	14354	5574	AATATATCAATGATGA*CGAGACGTAATTCGT	AGTAACACACATTTGT*CGAGACGTAAATTAC	CGAGACGTAA	G58R	37	Lv	2436	M
2436Lv_S54	cluster46763959	8	4514	0.1769	8883 - 8883	13125 - 13125	4242	del	8884	13125	4242	GTCTCGGAAGTATTTT*TCTTTGCAGGATTCT	CTAGCATTCGGAAGCA*TCTTTGCAGGATTTG	TCTTTGCAGGATT	G58R	37	Lv	2436	M
2436Lv_S54	cluster47104874	17	4157	0.4073	8947 - 8947	14260 - 14260	5313	del	8948	14260	5313	CACATGATCTAGGAGG*CTGCTGACCTCCAAC	GGTCCCTTCTAGGAGT*CTGCCTAATAGTCCA	TCTAGGAG	G58R	37	Lv	2436	M
2436Lv_S54	cluster47225251	5	4162	0.12	8966 - 8966	14800 - 14800	5834	del	8967	14800	5834	CTGACCTCCAACAGGA*ATTTCACCACTTAAC	ATGCAGATAAAATTCC*ATTTCACCCCTACTA	ATTTCACC	G58R	37	Lv	2436	M
2436Lv_S54	cluster47605436	5	4324	0.1155	9052 - 9052	15018 - 15018	5966	del	9053	15018	5966	TTACATGAGCTCATCA*TAGCCTTATAGAAGG	AAACTAGGAGGTGTCC*TAGCCTTAATCTTAT	TAGCCTTA	G58R	37	Lv	2436	M
2436Lv_S54	cluster47762377	8	4478	0.1783	9084 - 9084	10216 - 10216	1132	del	9085	10216	1132	AAACGAAACCACATAA*ATCAAGCCCTACTAA	TACCACTAACCTGACT*ATCAAGCCCTAAAAA	ATCAAGCCCTA	G58R	37	Lv	2436	M
2436Lv_S54	cluster47773840	7	4082	0.1712	9088 - 9088	12961 - 12961	3873	del	9089	12961	3873	GAAACCACATAAATCA*AGCCCTACTAATTAC	GCAACACCAACGCCTG*AGCCCTACTAATTAC	AGCCCTACTAATTA	G58R	37	Lv	2436	M
2436Lv_S54	cluster48005781	5	3924	0.1273	9125 - 9125	15690 - 15690	6565	dup	15691	9125	9734	TTTGGTCTATTAATCT*ACCATCCTCCGTGAA	ACTAGGACTTTACTTC*ACCATCCTCCAAGCT	ACCATCCTCC	G58R	37	Lv	2436	M
2436Lv_S54	cluster48095488	5	3794	0.1316	9135 - 9135	15074 - 15074	5939	del	9136	15074	5939	TACTTCACCATCCTCC*AAGCTTCAGAATACT	TTTCCTTCATACCTCA*AAGCAACGAAGCCTA	CCTC	G58R	37	Lv	2436	M
2436Lv_S54	cluster48595243	5	4265	0.1171	9273 - 9273	14791 - 14791	5518	del	9274	14791	5518	TGCCTACTACGACAAC*TAAAATTTCACTTCA	TAAACTCAGATGCAGA*TAAAATTCCATTTCA	TAAAATT	G58R	37	Lv	2436	M
2436Lv_S54	cluster48745049	5	4304	0.116	9313 - 9313	14515 - 14515	5202	del	9314	14515	5202	ATCACTTCGGATTTGA*AGCCGCAGCATGATA	TACTGTTCGCAGTCAT*AGCCACAGCATTTAT	AGCC	G58R	37	Lv	2436	M
2436Lv_S54	cluster49594088	15	4964	0.3013	9554 - 9554	13283 - 13283	3729	del	9555	13283	3729	AAATCTGTACTCAGAA*AAAGCAAATCCATAT	AAAACTATCAATAAAT*AAAGCAAATCCATAT	AAAGCAAATCCATA	G58R	37	Lv	2436	M
2436Lv_S54	cluster51035501	7	3910	0.1787	9936 - 9936	15089 - 15089	5153	del	9937	15089	5153	ACTTCTAGGGACACTT*ATATTTCGCTCTCAC	AAAGCAACGAAGCCTA*ATATTCCGCCCAATC	ATATT	G58R	37	Lv	2436	M
2436Lv_S54	cluster512682	6	4988	0.1201	1104 - 1104	4925 - 4925	3821	del	1105	4925	3821	TCTGAACTAATCCTAG*CCCTAGCCCTACACA	AGCACAATAACCCTAC*CCCTAGCCCCCCAAC	CCCTAGCCC	G58R	37	Lv	2436	M
2436Lv_S54	cluster51445357	10	3995	0.2497	10018 - 10018	14925 - 14925	4907	del	10019	14925	4907	ATAACTTCAGTAACTT*CCCTAAACTCCAACT	TACATACCAGCTAATC*CACTAAACACCCCAC	TCC	G58R	37	Lv	2436	M
2436Lv_S54	cluster51474394	6	4410	0.1359	10023 - 10023	13671 - 13671	3648	del	10024	13671	3648	TTCAGTAACTTCCCTA*AACTCCAACTCCATA	TCCCTCCTTCCAACAT*AACTCCAACATCATC	AACTCCAAC	G58R	37	Lv	2436	M
2436Lv_S54	cluster51655414	6	3893	0.1539	10048 - 10048	14991 - 14991	4943	del	10049	14991	4943	TCCATAAGCTCCATAC*CAATCCCCATCACCA	TACGCCATTCTACGCT*CAATCCCCAATAAAC	CAATCCCCA	G58R	37	Lv	2436	M
2436Lv_S54	cluster52084155	10	4649	0.2146	10151 - 10151	13363 - 13363	3212	del	10152	13363	3212	CAGATTACGTCCAAAA*TCTCAACCTACTACA	TTACACCCATAAAATC*TCTCAACCTAAGCCT	TCTCAACCTA	G58R	37	Lv	2436	M
2436Lv_S54	cluster52344341	8	4647	0.1719	10195 - 10195	13606 - 13606	3411	del	10196	13606	3411	TTCTTCCCTCACTAAT*GCTACTACCACTAAC	AAACAAAGATCACCCA*GCTACTACCATCATT	GCTACTACCA	G58R	37	Lv	2436	M
2436Lv_S54	cluster52654234	5	5184	0.0964	10245 - 10245	13458 - 13458	3213	del	10246	13458	3213	AAAACCTGAACAAACG*TAACCTCATATAGTT	ACTCTTCACACAAACA*TAACCACTTTAACAA	ACAAAC	G58R	37	Lv	2436	M
2436Lv_S54	cluster52675482	5	4368	0.1143	10247 - 10247	15068 - 15068	4821	del	10248	15068	4821	AACCTGAACAAACGTA*ACCTCATATAGTTTT	AATACCTTTCCTTCAT*ACCTCAAAGCAACGA	ACCTCA	G58R	37	Lv	2436	M
2436Lv_S54	cluster52794780	6	4906	0.1221	10282 - 10282	14136 - 14136	3854	del	10283	14136	3854	TTAGTTTAACCAGCCT*AACACTTCTATGACA	GTAATTCAACTACAGA*AACACCTAATGACAA	AACAC	G58R	37	Lv	2436	M
2436Lv_S54	cluster52864788	5	4920	0.1015	10291 - 10291	14144 - 14144	3853	del	10292	14144	3853	CCAGCCTAACACTTCT*ATGACAAACCGACGA	ACTACAGAAACACCTA*ATGACAAACATACGA	ATGACAAAC	G58R	37	Lv	2436	M
2436Lv_S54	cluster52964598	6	4776	0.1255	10313 - 10313	13902 - 13902	3589	del	10314	13902	3589	AACCGACGAAAATTAT*AAAAACTTTTCAAAT	CCCCTAAATAAATTAA*AAAAACTATTAAACC	AAAAACT	G58R	37	Lv	2436	M
2436Lv_S54	cluster53744504	7	4768	0.1466	10455 - 10455	13788 - 13788	3333	del	10456	13788	3333	CAAAAACTCTACATCT*CAATACTAATCAGCT	CCTCTATAATCACCCC*CAATACTAAAAAACC	CAATACTAA	G58R	37	Lv	2436	M
2436Lv_S54	cluster54123816	6	4584	0.1307	10530 - 10530	12927 - 12927	2397	del	10531	12927	2397	ATATTTTATATTTTAT*TTGAAGCAACCTTAA	TCAAAAGACCTAATTA*TTGAAGCAATTAATA	TTGAAGCAA	G58R	37	Lv	2436	M
2436Lv_S54	cluster54495388	8	3843	0.2077	10607 - 10607	14960 - 14960	4353	del	10608	14960	4353	CCTAAACGCAGGGATT*TATTTCCTATTTTAT	TATTAAACCCGAATGA*TATTTCCTATTTGCA	TATTTCCTATTT	G58R	37	Lv	2436	M
2436Lv_S54	cluster56043849	10	4010	0.2488	11016 - 11016	12975 - 12975	1959	del	11017	12975	1959	CAAACAGATTTAAAAT*CACTAATCGCCTACT	TGAGCCCTACTAATTA*CACTAATCGCCACTT	CACTAATCGCC	G58R	37	Lv	2436	M
2436Lv_S54	cluster57804882	12	4194	0.2853	11513 - 11513	14269 - 14269	2756	del	11514	14269	2756	TATTCTTCTAACTACC*AGTCCAAAACTAATT	TAGGAGTCTGCCTAAT*AGTCCAAATCATTAC	AGTCCAAA	G58R	37	Lv	2436	M
2436Lv_S54	cluster58785356	5	4066	0.1228	11837 - 11837	14924 - 14924	3087	del	11838	14924	3087	TAAACACATCAACTTC*CCACTGTACACCACC	CTACATACCAGCTAAT*CCACTAAACACCCCA	CCACT	G58R	37	Lv	2436	M
2436Lv_S54	cluster62775358	5	4070	0.1227	13249 - 13249	14926 - 14926	1677	del	13250	14926	1677	TCCTAATCGCACTAGA*ACTAAACAACCTAAC	ACATACCAGCTAATCC*ACTAAACACCCCACC	ACTAAACA	G58R	37	Lv	2436	M
2436Lv_S54	cluster63424705	6	4993	0.12	13469 - 13469	14022 - 14022	553	del	13470	14022	553	AAACATAACCACTTTA*ACAACCAACCAAAAA	TTAATGCTAACCCAAG*ACAACCAACCAAAAA	ACAACCAACCAAAA	G58R	37	Lv	2436	M
2436Lv_S54	cluster64465216	5	4388	0.1138	13948 - 13948	14758 - 14758	810	del	13949	14758	810	AAACCCTAAAACCATT*AAACAACCAACAAAC	TCCACGAAACAGGATC*AAACAACCCAACAGG	AAACAACC	G58R	37	Lv	2436	M
2436Lv_S54	cluster69618163	5	4302	0.1161	8566 - 8566	912 - 912	8645	del	8567	912	8645	ATTCAAGCCTACGTAT*TCACCCTCCTAGTAA	ACGCACACACCGCCCG*TCACCCTCCTCAAAT	TCACCCTCCT	G58R	37	Lv	2436	M
2436Lv_S54	cluster71147169	5	5338	0.0936	6858 - 6858	1238 - 1238	10679	del	6859	1238	10679	GAGGAACCAACCTATG*TAAAAGTAAAATAAG	AAGATGAAAGACTAAT*TAAAAGTAAGAACAA	TAAAAGTAA	G58R	37	Lv	2436	M
2436Lv_S54	cluster72127343	6	5794	0.1034	7149 - 7149	1492 - 1492	10642	del	7150	1492	10642	TCATCTCGCTAATATT*AACAACAAAACTAAC	TTAAACTTGCTAAAAA*AACAACAAAATCAAA	AACAACAAAA	G58R	37	Lv	2436	M
2436Lv_S54	cluster72977953	6	5088	0.1178	8198 - 8198	1671 - 1671	9772	del	8199	1671	9772	GCCTTTTACCACATAC*ATTTACACCTACTAC	TTCAATTAATTCCATA*ATTTACACCAACTTC	ATTTACACC	G58R	37	Lv	2436	M
2436Lv_S54	cluster75667222	5	5558	0.0899	6949 - 6949	2311 - 2311	11661	del	6950	2311	11661	TTCTCAATAAGATATT*AGTAAAATCAATTAC	TAGACTTACAAGTCAA*AGTAAAATCAACATA	AGTAAAATCAA	G58R	37	Lv	2436	M
2436Lv_S54	cluster77087565	6	4658	0.1286	7517 - 7517	2706 - 2706	11488	del	7518	2706	11488	GCAGTCCCCTCCCTAG*GACTTAAAACTGATG	CCAGGAAATTGCGTAA*GACTTAAAACCTTGT	GACTTAAAAC	G58R	37	Lv	2436	M
2436Lv_S54	cluster782010686	6	4418	0.1356	13353 - 13353	2904 - 2904	5850	del	13354	2904	5850	ATTCACCGCATTACAC*CCATAAAATCTCTCA	CAACCATTTGCAGACG*CCATAAAATTATTTA	CCATAAAAT	G58R	37	Lv	2436	M
2436Lv_S54	cluster78368734	8	4414	0.1809	9870 - 9870	2926 - 2926	9355	del	9871	2926	9355	GATGATGTTCATAATT*ACCAATATGCCATCT	AATTATTTATAAAAGA*ACCAATACGCCCTTT	ACCAATA	G58R	37	Lv	2436	M
2436Lv_S54	cluster784410755	7	4684	0.1492	13464 - 13464	2937 - 2937	5772	del	13465	2937	5772	CACACAAACATAACCA*CTTTAACAACCAACC	AAAGAACCAATACGCC*CTTTAACAACCTCTA	CTTTAACAACC	G58R	37	Lv	2436	M
2436Lv_S54	cluster78537324	8	4908	0.1627	7125 - 7125	2946 - 2946	12120	del	7126	2946	12120	TAATTAGCTCCTTAGT*CCTCTATATCATCTC	ATACGCCCTTTAACAA*CCTCTATATCCTTAT	CCTCTATATC	G58R	37	Lv	2436	M
2436Lv_S54	cluster78588807	9	4387	0.2047	9988 - 9988	2952 - 2952	9263	del	9989	2952	9263	CTGGAAGGCATAGTAT*TATCCTTATTTATTA	CCTTTAACAACCTCTA*TATCCTTATTTATTA	TATCCTTATTTATT	G58R	37	Lv	2436	M
2436Lv_S54	cluster79088290	11	4185	0.2622	8802 - 8802	3013 - 3013	10510	del	8803	3013	10510	GTAATTCGTGAAGGAA*CCTACCAAGGCCACC	TAAGTCTATGAGTTCC*CCTACCAATACCACA	CCTACCAA	G58R	37	Lv	2436	M
2436Lv_S54	cluster791811159	6	4468	0.1341	14163 - 14163	3024 - 3024	5160	del	14164	3024	5160	ACAAACATACGAAAAA*CACACCCATTATTTA	GTTCCCCTACCAATAC*CACACCCATTAATTA	CACACCCATTA	G58R	37	Lv	2436	M
2436Lv_S54	cluster79239013	8	4436	0.18	10355 - 10355	3029 - 3029	8973	del	10356	3029	8973	AGACCCCCTATCCACA*CCATTAATTATTTTA	CCTACCAATACCACAC*CCATTAATTAATTTA	CCATTAATTA	G58R	37	Lv	2436	M
2436Lv_S54	cluster80247397	7	4958	0.141	7218 - 7218	3187 - 3187	12268	del	7219	3187	12268	TTTGAACTATTCTACC*AGCTGTAATCCTTAT	CATATGAAGTAACCAT*AGCTATTATCCTTTT	ACCA	G58R	37	Lv	2436	M
2436Lv_S54	cluster81777832	5	4966	0.1006	8028 - 8028	3451 - 3451	11722	del	8029	3451	11722	CCTATTCCCATCCTCA*AAACGCCTAATCAAC	CTAACATTATTCTAAT*AAACGCCCTAACAAC	AAACGCC	G58R	37	Lv	2436	M
2436Lv_S54	cluster81957034	7	4102	0.1704	6614 - 6614	3473 - 3473	13158	del	6615	3473	13158	ATTCTTCCCTCAACAT*TTCCTGGGCCTTTCA	CCTAACAACTATTATC*TTCCTAGGACCCCTA	TTCCT	G58R	37	Lv	2436	M
2436Lv_S54	cluster82027275	6	5076	0.1181	7052 - 7052	3482 - 3482	12729	del	7053	3482	12729	CTACAAGACGCCACAT*CCCCTATTATAGAAG	TATTATCTTCCTAGGA*CCCCTATACTATATC	CCCCTAT	G58R	37	Lv	2436	M
2436Lv_S54	cluster82247050	10	4500	0.2217	6643 - 6643	3511 - 3511	13167	del	6644	3511	13167	CAGGAATACCACGACG*CTACTCAGACTACCC	TCAATTTACCAGAACT*CTACTCAACTAACTT	CTACTCA	G58R	37	Lv	2436	M
2436Lv_S54	cluster82937082	5	5478	0.0912	6686 - 6686	3610 - 3610	13223	del	6687	3610	13223	CACATGAAACACTGTC*TCTTCTATAGGATCA	ACGATCAACTTATACA*TCTTCTATGAAAAAA	TCTTCTAT	G58R	37	Lv	2436	M
2436Lv_S54	cluster84588258	5	4502	0.1109	8735 - 8735	3925 - 3925	11489	del	8736	3925	11489	TTCAATTACACTATTA*ACCCTTGGCCTACTC	ACTAATAAATCCTATC*ACCCTTGCCATCATC	ACCCTTG	G58R	37	Lv	2436	M
2436Lv_S54	cluster84647807	6	5450	0.11	7989 - 7989	3931 - 3931	12241	del	7990	3931	12241	ATTCCCAATCGTTGTA*GCCATCATTATATTT	AAATCCTATCACCCTT*GCCATCATCTACTTC	GCCATCAT	G58R	37	Lv	2436	M
2436Lv_S54	cluster84837025	5	4174	0.1196	6600 - 6600	3950 - 3950	13649	del	6601	3950	13649	GGAGTAAACATAACAT*TCTTCCCTCAACATT	ATCATCTACTTCACAA*TCTTCTTAGGTCCTG	TCTTC	G58R	37	Lv	2436	M
2436Lv_S54	cluster84917707	5	5315	0.094	7849 - 7849	3965 - 3965	12415	del	7850	3965	12415	ATTTCAACTAAAAGTC*TCATCACAAACATTC	ATCTTCTTAGGTCCTG*TAATCACAATATCCA	GT	G58R	37	Lv	2436	M
2436Lv_S54	cluster84937153	6	4786	0.1252	6831 - 6831	3967 - 3967	13435	del	6832	3967	13435	GGCTGCCCTCCACCAT*ATCACACATTCGAGG	CTTCTTAGGTCCTGTA*ATCACAATATCCAGC	ATCACA	G58R	37	Lv	2436	M
2436Lv_S54	cluster85047163	5	4862	0.1027	6847 - 6847	3982 - 3982	13434	del	6848	3982	13434	ATCACACATTCGAGGA*ACCAACCTATGTAAA	AATCACAATATCCAGC*ACCAACCTAATACTA	ACCAACCTA	G58R	37	Lv	2436	M
2436Lv_S54	cluster85056574	5	5586	0.0894	4877 - 4877	3983 - 3983	15405	dup	3984	4877	894	ATCACAATATCCAGCA*CCAACCTAATACTAA	CAAACAAAAACTAAAC*CCAACCTAATATTTT	CCAACCTAATA	G58R	37	Lv	2436	M
2436Lv_S54	cluster85449787	9	4960	0.1811	11787 - 11787	4032 - 4032	8544	del	11788	4032	8544	ATCTTCATTCTTCTAC*TATCCCCAATCCTAA	TCAGCCTACTAGCAAT*TATCCCCATACTAAT	TATCCCCA	G58R	37	Lv	2436	M
2436Lv_S54	cluster85519090	11	4994	0.2198	10457 - 10457	4039 - 4039	9881	del	10458	4039	9881	AAAACTCTACATCTCA*ATACTAATCAGCTTA	ACTAGCAATTATCCCC*ATACTAATCAACAAA	ATACTAATCA	G58R	37	Lv	2436	M
2436Lv_S54	cluster85537836	6	5310	0.1129	8034 - 8034	4042 - 4042	12307	del	8035	4042	12307	CCCATCCTCAAAACGC*CTAATCAACAACCGT	AGCAATTATCCCCATA*CTAATCAACAAAAAA	CTAATCAACAA	G58R	37	Lv	2436	M
2436Lv_S54	cluster85557437	10	5222	0.1911	7278 - 7278	4044 - 4044	13065	del	7279	4044	13065	TATATATAATAGACGA*AATCAACAACCCCGT	CAATTATCCCCATACT*AATCAACAAAAAAAA	AATCAACAA	G58R	37	Lv	2436	M
2436Lv_S54	cluster85587345	7	5298	0.132	7151 - 7151	4047 - 4047	13195	del	7152	4047	13195	ATCTCGCTAATATTAA*CAACAAAACTAACAC	TTATCCCCATACTAAT*CAACAAAAAAAACCC	CAACAAAA	G58R	37	Lv	2436	M
2436Lv_S54	cluster85638942	8	4923	0.1622	10226 - 10226	4052 - 4052	10125	del	10227	4052	10125	CTGACTATCAAGCCCT*AAAAAAACCTGAACA	CCCATACTAATCAACA*AAAAAAACCCACGAT	AAAAAAACC	G58R	37	Lv	2436	M
2436Lv_S54	cluster856410934	8	4756	0.1679	13795 - 13795	4053 - 4053	6557	del	13796	4053	6557	AATCACCCCCAATACT*AAAAAACCCAAAATT	CCATACTAATCAACAA*AAAAAACCCACGATC	AAAAAACCCA	G58R	37	Lv	2436	M
2436Lv_S54	cluster85657747	9	5748	0.1563	7905 - 7905	4054 - 4054	12448	del	7906	4054	12448	TAACAACCATAAAAGT*AAAAACCCCTTGAGA	CATACTAATCAACAAA*AAAAACCCACGATCA	AAAAACCC	G58R	37	Lv	2436	M
2436Lv_S54	cluster85797466	11	5094	0.2155	7325 - 7325	4069 - 4069	13043	del	7326	4069	13043	ATAGGGCACCAATGAT*ACTGAAGCTACGAAT	AAAAAACCCACGATCA*ACTGAAGCAGCAACA	ACTGAAGC	G58R	37	Lv	2436	M
2436Lv_S54	cluster859210034	6	4706	0.1273	12232 - 12232	4084 - 4084	8151	del	12233	4084	8151	ACGGACGAACAGACGC*AAATACTGCAGCCCT	AACTGAAGCAGCAACA*AAATACTTCGTCACA	AAATACT	G58R	37	Lv	2436	M
2436Lv_S54	cluster86057360	10	5609	0.178	7168 - 7168	4098 - 4098	13229	del	7169	4098	13229	AACAAAACTAACACAT*ACAAGCACAATAGAT	CAAAATACTTCGTCAC*ACAAGCAACAGCCTC	ACAAGCA	G58R	37	Lv	2436	M
2436Lv_S54	cluster86067582	16	5360	0.2976	7552 - 7552	4099 - 4099	12846	del	7553	4099	12846	CCCAGGCCGACTAAAT*CAAGCAACAGTAACA	AAAATACTTCGTCACA*CAAGCAACAGCCTCA	CAAGCAACAG	G58R	37	Lv	2436	M
2436Lv_S54	cluster861311295	7	4961	0.1409	14401 - 14401	4107 - 4107	6005	del	14402	4107	6005	ATATACACGCAAACGG*AGCCTCAATATTTTT	TCGTCACACAAGCAAC*AGCCTCAATAATTAT	AGCCTCAATA	G58R	37	Lv	2436	M
2436Lv_S54	cluster86177684	10	5958	0.1676	7810 - 7810	4111 - 4111	12600	del	7811	4111	12600	TATCACAATTATCTCA*TCAATAATTACCCTA	CACACAAGCAACAGCC*TCAATAATTATCCTC	TCAATAATTA	G58R	37	Lv	2436	M
2436Lv_S54	cluster86317601	11	5659	0.194	7590 - 7590	4127 - 4127	12836	del	7591	4127	12836	GACCAGGGTTATTCTA*TGGCCAATGCTCTGA	TCAATAATTATCCTCC*TGGCCATCGTACTCA	TGGCCA	G58R	37	Lv	2436	M
2436Lv_S54	cluster86319478	5	4708	0.1061	11196 - 11196	4127 - 4127	9230	del	11197	4127	9230	AGCCGTACTATAATCA*TGGCCCGAGGACTTC	TCAATAATTATCCTCC*TGGCCATCGTACTCA	TGGCC	G58R	37	Lv	2436	M
2436Lv_S54	cluster866011898	6	4808	0.1246	15560 - 15560	4160 - 4160	4899	dup	4161	15560	11400	TATAAACAACTAGGAA*CATGAATATTTCAAC	AAATCAATATATATAC*CATGAATATTATCTT	CATGAATATT	G58R	37	Lv	2436	M
2436Lv_S54	cluster86667695	12	5868	0.2041	7832 - 7832	4166 - 4166	12633	del	7833	4166	12633	ATTACCCTATTTATCT*TATTTCAACTAAAAG	CAACTAGGAACATGAA*TATTTCAACAACAAA	TATTTCAAC	G58R	37	Lv	2436	M
2436Lv_S54	cluster867111023	5	5088	0.0982	13949 - 13949	4172 - 4172	6522	del	13950	4172	6522	AACCCTAAAACCATTA*AACAACCAACAAACC	GGAACATGAATATTTC*AACAACAAACAAACG	AACAAC	G58R	37	Lv	2436	M
2436Lv_S54	cluster86717343	13	5599	0.2316	7149 - 7149	4172 - 4172	13322	del	7150	4172	13322	TCATCTCGCTAATATT*AACAACAAAACTAAC	GGAACATGAATATTTC*AACAACAAACAAACG	AACAACAAA	G58R	37	Lv	2436	M
2436Lv_S54	cluster86747102	5	6206	0.0805	6712 - 6712	4175 - 4175	13762	del	6713	4175	13762	GATCATTTATTTCACT*AACAGCTGTTCTCAT	ACATGAATATTTCAAC*AACAAACAAACGGTC	AACA	G58R	37	Lv	2436	M
2436Lv_S54	cluster86788947	5	5312	0.094	10237 - 10237	4179 - 4179	10241	del	10238	4179	10241	GCCCTAAAAAAACCTG*AACAAACGTAACCTC	GAATATTTCAACAACA*AACAAACGGTCTTAT	AACAAACG	G58R	37	Lv	2436	M
2436Lv_S54	cluster86927017	16	4382	0.3638	6590 - 6590	4198 - 4198	13907	del	6591	4198	13907	CATATTCGTAGGAGTA*AACATAACATTCTTC	AAACGGTCTTATCCTT*AACATAACATTAATA	AACATAACATT	G58R	37	Lv	2436	M
2436Lv_S54	cluster87019635	6	4778	0.1254	11472 - 11472	4208 - 4208	9035	del	11473	4208	9035	ACACGAGAACTAACAC*TAATAGCCCTTCACA	ATCCTTAACATAACAT*TAATAGCCCTATCCA	TAATAGCCCT	G58R	37	Lv	2436	M
2436Lv_S54	cluster87087968	17	5098	0.3324	8217 - 8217	4216 - 4216	12298	del	8218	4216	12298	TACACCTACTACCCAA*CTATCCATAAATCTA	CATAACATTAATAGCC*CTATCCATAAAACTA	CTATCCATAAA	G58R	37	Lv	2436	M
2436Lv_S54	cluster87187248	5	5480	0.0912	7014 - 7014	4231 - 4231	13516	del	7015	4231	13516	TCTATATATCTTATAT*GGCCTACCCATTCCA	CCTATCCATAAAACTA*GGCCTCGCCCCATTC	GGCCT	G58R	37	Lv	2436	M
2436Lv_S54	cluster871910388	6	4376	0.1369	12870 - 12870	4232 - 4232	7661	del	12871	4232	7661	TGCCTAGTAATCGGAA*GCCTCGCCCTCACAG	CTATCCATAAAACTAG*GCCTCGCCCCATTCC	GCCTCGCCC	G58R	37	Lv	2436	M
2436Lv_S54	cluster87237253	9	5524	0.1627	7020 - 7020	4239 - 4239	13518	del	7021	4239	13518	TATCTTATATGGCCTA*CCCATTCCAACTTGG	TAAAACTAGGCCTCGC*CCCATTCCACTTCTG	CCCATTCCA	G58R	37	Lv	2436	M
2436Lv_S54	cluster87407714	9	5523	0.1627	7862 - 7862	4277 - 4277	12714	del	7863	4277	12714	GTCTCATCACAAACAT*TCCCACTGGCACCTT	GAAGTAACTCAAGGGA*TCCCACTGCACATAG	TCCCACTG	G58R	37	Lv	2436	M
2436Lv_S54	cluster87529650	13	4672	0.2775	11494 - 11494	4293 - 4293	9098	del	11495	4293	9098	CCCTTCACATAATTCC*ACTTATTCTTCTAAC	TCCCACTGCACATAGG*ACTTATTCTTCTTAC	ACTTATTCTTCT	G58R	37	Lv	2436	M
2436Lv_S54	cluster87897049	31	5060	0.6089	6641 - 6641	4352 - 4352	14010	del	6642	4352	14010	TTCAGGAATACCACGA*CGCTACTCAGACTAC	TTAATTCAAATTTACC*CGCTACTCAACTCTA	CGCTACTCA	G58R	37	Lv	2436	M
2436Lv_S54	cluster88158637	8	5276	0.1514	9630 - 9630	4382 - 4382	11051	del	9631	4382	11051	ATAAAATTTTTCTTGG*TAGCAATTACATTTC	ACTATCATTTTAATAC*TAGCAATTACTTCTA	TAGCAATTAC	G58R	37	Lv	2436	M
2436Lv_S54	cluster883211243	5	4534	0.1102	14293 - 14293	4420 - 4420	6426	del	14294	4420	6426	TCATTACAGGTCTTTT*CTTAGCCATACACTA	AGGGGCATGAGGAGGA*CTTAACCAAACACAA	CTTA	G58R	37	Lv	2436	M
2436Lv_S54	cluster88548674	5	4790	0.1043	9721 - 9721	4443 - 4443	11021	del	9722	4443	11021	AAACCTCTACTATAAT*AATTATAGCCTTTAT	AAACACAAATACGAAA*AATTATAGCCTATTC	AATTATAGCCT	G58R	37	Lv	2436	M
2436Lv_S54	cluster888010426	5	4342	0.115	12931 - 12931	4485 - 4485	7853	del	12932	4485	7853	AAGACCTAATTATTGA*AGCAATTAATACCTG	ACATAGGATGAATATT*AGCAATTCTTCCTTA	AGCAATT	G58R	37	Lv	2436	M
2436Lv_S54	cluster88847023	11	4110	0.2669	6598 - 6598	4489 - 4489	14190	del	6599	4489	14190	TAGGAGTAAACATAAC*ATTCTTCCCTCAACA	AGGATGAATATTAGCA*ATTCTTCCTTACAAC	ATTCTTCC	G58R	37	Lv	2436	M
2436Lv_S54	cluster88887813	10	5353	0.1865	8002 - 8002	4493 - 4493	12790	del	8003	4493	12790	GTAGCCATCATTATAT*TTCCTTCAATCCTAT	TGAATATTAGCAATTC*TTCCTTACAACCCAT	TTCCTT	G58R	37	Lv	2436	M
2436Lv_S54	cluster88897401	5	5106	0.0978	7226 - 7226	4494 - 4494	13567	del	7227	4494	13567	ATTCTACCAGCTGTAA*TCCTTATCATAATTG	GAATATTAGCAATTCT*TCCTTACAACCCATC	TCCTTA	G58R	37	Lv	2436	M
2436Lv_S54	cluster889410344	5	4330	0.1153	12799 - 12799	4499 - 4499	7999	del	12800	4499	7999	ATAGCCTGGCAGACGA*ACAAGACATCCGAAA	TTAGCAATTCTTCCTT*ACAACCCATCCCTCA	ACAA	G58R	37	Lv	2436	M
2436Lv_S54	cluster88977252	6	5282	0.1135	7019 - 7019	4502 - 4502	13782	del	7020	4502	13782	ATATCTTATATGGCCT*ACCCATTCCAACTTG	GCAATTCTTCCTTACA*ACCCATCCCTCACTC	ACCCAT	G58R	37	Lv	2436	M
2436Lv_S54	cluster89007026	5	4128	0.121	6601 - 6601	4505 - 4505	14203	del	6602	4505	14203	GAGTAAACATAACATT*CTTCCCTCAACATTT	ATTCTTCCTTACAACC*CATCCCTCACTCTAC	CAT	G58R	37	Lv	2436	M
2436Lv_S54	cluster89028908	7	4710	0.1484	10183 - 10183	4507 - 4507	10623	del	10184	4507	10623	TGCTAAAAATTATTCT*TCCCTCACTAATGCT	TCTTCCTTACAACCCA*TCCCTCACTCTACTC	TCCCTCACT	G58R	37	Lv	2436	M
2436Lv_S54	cluster89097421	8	5146	0.1552	7250 - 7250	4514 - 4514	13563	del	7251	4514	13563	ATAATTGCTCTCCCCT*CTCTACGCATTCTAT	TACAACCCATCCCTCA*CTCTACTCAACCTCA	CTCTAC	G58R	37	Lv	2436	M
2436Lv_S54	cluster89117050	12	4737	0.2527	6643 - 6643	4516 - 4516	14172	del	6644	4516	14172	CAGGAATACCACGACG*CTACTCAGACTACCC	CAACCCATCCCTCACT*CTACTCAACCTCATA	CTACTCA	G58R	37	Lv	2436	M
2436Lv_S54	cluster891410693	8	4824	0.1656	13364 - 13364	4519 - 4519	7454	del	13365	4519	7454	TACACCCATAAAATCT*CTCAACCTAAGCCTA	CCCATCCCTCACTCTA*CTCAACCTCATAATC	CTCAACCT	G58R	37	Lv	2436	M
2436Lv_S54	cluster89157840	6	5323	0.1126	8038 - 8038	4520 - 4520	12781	del	8039	4520	12781	TCCTCAAAACGCCTAA*TCAACAACCGTCTCC	CCATCCCTCACTCTAC*TCAACCTCATAATCT	TCAAC	G58R	37	Lv	2436	M
2436Lv_S54	cluster89158749	9	4786	0.1877	9892 - 9892	4520 - 4520	10927	del	9893	4520	10927	ATGCCATCTACCTTCT*TCAACCTCACCATAG	CCATCCCTCACTCTAC*TCAACCTCATAATCT	TCAACCTCA	G58R	37	Lv	2436	M
2436Lv_S54	cluster89178951	9	5088	0.1766	10246 - 10246	4522 - 4522	10575	del	10247	4522	10575	AAACCTGAACAAACGT*AACCTCATATAGTTT	ATCCCTCACTCTACTC*AACCTCATAATCTAT	AACCTCATA	G58R	37	Lv	2436	M
2436Lv_S54	cluster89179228	7	4652	0.1502	10688 - 10688	4522 - 4522	10133	del	10689	4522	10133	CCATGTAGGAACCCTA*AACCTCATAATTTTA	ATCCCTCACTCTACTC*AACCTCATAATCTAT	AACCTCATAAT	G58R	37	Lv	2436	M
2436Lv_S54	cluster89237241	7	5584	0.1252	6994 - 6994	4528 - 4528	13833	del	6995	4528	13833	GTTAAATTATAGATCA*ATAATCTATATATCT	CACTCTACTCAACCTC*ATAATCTATATTATT	ATAATCTATAT	G58R	37	Lv	2436	M
2436Lv_S54	cluster89377067	5	5175	0.0965	6663 - 6663	4543 - 4543	14179	del	6664	4543	14179	TCAGACTACCCAGATG*CTTACACCACATGAA	CATAATCTATATTATT*CTTACAGCCCCTATA	CTTACA	G58R	37	Lv	2436	M
2436Lv_S54	cluster89389031	7	4844	0.1443	10379 - 10379	4544 - 4544	10464	del	10380	4544	10464	TATTTTAACAGCCTGA*TTACTGCCACTAATA	ATAATCTATATTATTC*TTACAGCCCCTATAT	TTAC	G58R	37	Lv	2436	M
2436Lv_S54	cluster89437275	7	5439	0.1285	7052 - 7052	4550 - 4550	13797	del	7053	4550	13797	CTACAAGACGCCACAT*CCCCTATTATAGAAG	TATATTATTCTTACAG*CCCCTATATTCATAG	CCCCTAT	G58R	37	Lv	2436	M
2436Lv_S54	cluster89529385	10	4446	0.2244	11044 - 11044	4560 - 4560	9815	del	11045	4560	9815	ACTCCTCAGTTAGCCA*CATAGCACTTGTTAT	TTACAGCCCCTATATT*CATAGCACTTATACT	CATAGCACTT	G58R	37	Lv	2436	M
2436Lv_S54	cluster898910885	7	5012	0.1395	13702 - 13702	4598 - 4598	7195	del	13703	4598	7195	AACCTCATACATCAAC*CAATCTCCCAAACCA	TCTATAACCATCAACT*CAATCTCACTTCTAT	CATCAAC	G58R	37	Lv	2436	M
2436Lv_S54	cluster89948770	5	5041	0.0991	9918 - 9918	4603 - 4603	10984	del	9919	4603	10984	CATAGCCTTCTCACTA*TCACTTCTAGGGACA	AACCATCAACTCAATC*TCACTTCTATGAAAT	TCACTTCTA	G58R	37	Lv	2436	M
2436Lv_S54	cluster89958973	6	5207	0.1151	10284 - 10284	4604 - 4604	10619	del	10285	4604	10619	AGTTTAACCAGCCTAA*CACTTCTATGACAAA	ACCATCAACTCAATCT*CACTTCTATGAAATA	CACTTCTATGA	G58R	37	Lv	2436	M
2436Lv_S54	cluster89967083	5	5807	0.086	6687 - 6687	4606 - 4606	14218	del	6688	4606	14218	ACATGAAACACTGTCT*CTTCTATAGGATCAT	CATCAACTCAATCTCA*CTTCTATGAAATAAA	CTTCTAT	G58R	37	Lv	2436	M
2436Lv_S54	cluster90179416	7	4697	0.1488	11103 - 11103	4628 - 4628	9824	del	11104	4628	9824	AGCTTCATAGGAGCAA*CAATACTAATAATCG	TGAAATAAAACTCCAG*CAATACTAACTATAA	CAATACTAA	G58R	37	Lv	2436	M
2436Lv_S54	cluster90247476	5	5290	0.0944	7346 - 7346	4636 - 4636	13589	del	7347	4636	13589	AGCTACGAATATACTG*ACTATGAAGACCTAT	AACTCCAGCAATACTA*ACTATAATCTCACTG	ATACT	G58R	37	Lv	2436	M
2436Lv_S54	cluster90447559	7	5216	0.134	7510 - 7510	4660 - 4660	13449	del	7511	4660	13449	CTCATGAGCAGTCCCC*TCCCTAGGACTTAAA	CTCACTGATATTACTA*TCCCTAGGAGGCCTT	TCCCTAGGA	G58R	37	Lv	2436	M
2436Lv_S54	cluster90507939	5	5332	0.0937	8180 - 8180	4668 - 4668	12787	del	8181	4668	12787	GATCAACAAATCTCCT*AGGCCTTTTACCACA	TATTACTATCCCTAGG*AGGCCTTCCACCACT	AGGCCTT	G58R	37	Lv	2436	M
2436Lv_S54	cluster906310404	5	4628	0.1079	12896 - 12896	4681 - 4681	8084	del	12897	4681	8084	CACAGGAATACCATTC*CTAACAGGGTTCTAC	AGGAGGCCTTCCACCA*CTAACAGGATTCTTA	CTAACAGG	G58R	37	Lv	2436	M
2436Lv_S54	cluster90687794	5	5746	0.0869	7970 - 7970	4686 - 4686	13015	del	7971	4686	13015	TTACCCCAACAATAAT*AGGATTCCCAATCGT	GCCTTCCACCACTAAC*AGGATTCTTACCAAA	AGGATTC	G58R	37	Lv	2436	M
2436Lv_S54	cluster91057077	12	5934	0.2018	6680 - 6680	4733 - 4733	14352	del	6681	4733	14352	TTACACCACATGAAAC*ACTGTCTCTTCTATA	GAACTTATAAAAAACA*ACTGTCTAATTATAG	ACTGTCT	G58R	37	Lv	2436	M
2436Lv_S54	cluster91557834	5	6082	0.0821	8031 - 8031	4795 - 4795	13063	del	8032	4795	13063	ATTCCCATCCTCAAAA*CGCCTAATCAACAAC	CCTATTCTTTTATACT*CGCCTAATTTATTCC	CGCCTAAT	G58R	37	Lv	2436	M
2436Lv_S54	cluster91617091	7	6556	0.1067	6700 - 6700	4801 - 4801	14400	del	6701	4801	14400	TCTCTTCTATAGGATC*ATTTATTTCACTAAC	CTTTTATACTCGCCTA*ATTTATTCCACTTCA	ATTTATT	G58R	37	Lv	2436	M
2436Lv_S54	cluster91618061	7	5694	0.1228	8372 - 8372	4801 - 4801	12728	del	8373	4801	12728	TTGAAACAATTAGCCT*ATTTATTCAACCAAT	CTTTTATACTCGCCTA*ATTTATTCCACTTCA	ATTTATTC	G58R	37	Lv	2436	M
2436Lv_S54	cluster916510109	6	5336	0.1123	12371 - 12371	4805 - 4805	8733	del	12372	4805	8733	CAACAACGACAATCTA*ATTCCACTTATAGGC	TATACTCGCCTAATTT*ATTCCACTTCACTAA	ATTCCACTT	G58R	37	Lv	2436	M
2436Lv_S54	cluster916611419	6	5539	0.1082	14684 - 14684	4806 - 4806	6421	del	14685	4806	6421	GACCCGATTCTTCGCT*TTCCACTTCATCTTA	ATACTCGCCTAATTTA*TTCCACTTCACTAAC	TTCCACTTCA	G58R	37	Lv	2436	M
2436Lv_S54	cluster91697098	19	6654	0.2847	6708 - 6708	4809 - 4809	14400	del	6709	4809	14400	ATAGGATCATTTATTT*CACTAACAGCTGTTC	CTCGCCTAATTTATTC*CACTTCACTAACAAT	ATTTATT	G58R	37	Lv	2436	M
2436Lv_S54	cluster91708816	6	5612	0.1068	10005 - 10005	4810 - 4810	11104	del	10006	4810	11104	ATCCTTATTTATTATA*ACTTCAGTAACTTCC	TCGCCTAATTTATTCC*ACTTCACTAACAATA	ACTTCA	G58R	37	Lv	2436	M
2436Lv_S54	cluster91727096	31	6620	0.4661	6706 - 6706	4812 - 4812	14405	del	6707	4812	14405	CTATAGGATCATTTAT*TTCACTAACAGCTGT	GCCTAATTTATTCCAC*TTCACTAACAATATT	TTCACTAACA	G58R	37	Lv	2436	M
2436Lv_S54	cluster91737732	9	6330	0.142	7885 - 7885	4813 - 4813	13227	del	7886	4813	13227	GGCACCTTCACCAAAA*TCACTAACAACCATA	CCTAATTTATTCCACT*TCACTAACAATATTT	TCACTAACAA	G58R	37	Lv	2436	M
2436Lv_S54	cluster91747300	7	6144	0.1138	7091 - 7091	4814 - 4814	14022	del	7092	4814	14022	AATTTCCATGATCACA*CACTAATAATTGTTT	CTAATTTATTCCACTT*CACTAACAATATTTC	CACTAA	G58R	37	Lv	2436	M
2436Lv_S54	cluster91757351	5	6090	0.082	7158 - 7158	4815 - 4815	13956	del	7159	4815	13956	TAATATTAACAACAAA*ACTAACACATACAAG	TAATTTATTCCACTTC*ACTAACAATATTTCC	ACTAACA	G58R	37	Lv	2436	M
2436Lv_S54	cluster91817306	7	6152	0.1137	7098 - 7098	4821 - 4821	14022	del	7099	4821	14022	ATGATCACACACTAAT*AATTGTTTTCCTAAT	ATTCCACTTCACTAAC*AATATTTCCAACCAA	CACTAA	G58R	37	Lv	2436	M
2436Lv_S54	cluster91847289	6	6086	0.0985	7076 - 7076	4824 - 4824	14047	del	7077	4824	14047	ATAGAAGAGCTAATAA*ATTTCCATGATCACA	CCACTTCACTAACAAT*ATTTCCAACCAACAA	ATTTCCA	G58R	37	Lv	2436	M
2436Lv_S54	cluster91857855	8	6011	0.1329	8057 - 8057	4825 - 4825	13067	del	8058	4825	13067	ACAACCGTCTCCATTC*TTTCCAACACTGACT	CACTTCACTAACAATA*TTTCCAACCAACAAT	TTTCCAAC	G58R	37	Lv	2436	M
2436Lv_S54	cluster918911024	6	5607	0.1069	13951 - 13951	4829 - 4829	7177	del	13952	4829	7177	CCCTAAAACCATTAAA*CAACCAACAAACCCA	TCACTAACAATATTTC*CAACCAACAATAACT	CAACCAACAA	G58R	37	Lv	2436	M
2436Lv_S54	cluster91927785	8	6428	0.1243	7959 - 7959	4832 - 4832	13172	del	7960	4832	13172	TGCCTCATTCATTACC*CCAACAATAATAGGA	CTAACAATATTTCCAA*CCAACAATAACTCAA	CCAACAATAA	G58R	37	Lv	2436	M
2436Lv_S54	cluster919410488	5	5488	0.091	13030 - 13030	4834 - 4834	8103	del	13031	4834	8103	GAATCATTTACTTCGT*AACAATAACAAAACC	AACAATATTTCCAACC*AACAATAACTCAAAA	AACAATAAC	G58R	37	Lv	2436	M
2436Lv_S54	cluster91957365	5	6226	0.0802	7174 - 7174	4835 - 4835	13960	del	7175	4835	13960	ACTAACACATACAAGC*ACAATAGATGCACAA	ACAATATTTCCAACCA*ACAATAACTCAAAAA	ACAATA	G58R	37	Lv	2436	M
2436Lv_S54	cluster921312146	6	4934	0.1215	16080 - 16080	4853 - 4853	5072	dup	4854	16080	11227	AATAACTCAAAAATAA*TAACTCACCAAACAA	ACTCAATACCAAATTT*TAACTCTCCAAACCC	TAACTC	G58R	37	Lv	2436	M
2436Lv_S54	cluster92177725	8	6283	0.1272	7876 - 7876	4857 - 4857	13280	del	7877	4857	13280	ATTCCCACTGGCACCT*TCACCAAAATCACTA	ACTCAAAAATAATAAC*TCACCAAACAAAAAC	TCACCAAA	G58R	37	Lv	2436	M
2436Lv_S54	cluster92188191	6	5366	0.1117	8612 - 8612	4858 - 4858	12545	del	8613	4858	12545	ATAATACATAATGACC*CACCAAACTCATGCA	CTCAAAAATAATAACT*CACCAAACAAAAACT	CACCAAAC	G58R	37	Lv	2436	M
2436Lv_S54	cluster92217875	7	5964	0.1172	8087 - 8087	4861 - 4861	13073	del	8088	4861	13073	TAGTTAAACTTATTAT*CAAACAAATAATGCT	AAAAATAATAACTCAC*CAAACAAAAACTAAA	CAAACAAA	G58R	37	Lv	2436	M
2436Lv_S54	cluster92249076	7	5700	0.1227	10438 - 10438	4864 - 4864	10725	del	10439	4864	10725	AAGATAATAACGTACT*ACAAAAACTCTACAT	AATAATAACTCACCAA*ACAAAAACTAAACCC	ACAAAAACT	G58R	37	Lv	2436	M
2436Lv_S54	cluster92667362	14	5908	0.2364	7170 - 7170	4908 - 4908	14037	del	7171	4908	14037	CAAAACTAACACATAC*AAGCACAATAGATGC	CCACCCTAGCTATCAT*AAGCACAATAACCCT	AAGCACAATA	G58R	37	Lv	2436	M
2436Lv_S54	cluster92897963	14	5356	0.2607	8212 - 8212	4934 - 4934	13021	del	8213	4934	13021	ACATTTACACCTACTA*CCCAACTATCCATAA	ACCCTACCCCTAGCCC*CCCAACTAATTACCT	CCCAACTA	G58R	37	Lv	2436	M
2436Lv_S54	cluster93208936	7	5254	0.1331	10219 - 10219	4983 - 4983	11063	del	10220	4983	11063	CACTAACCTGACTATC*AAGCCCTAAAAAAAC	AGTCCGCGAGCCTTCA*AAGCCCTAAGAAAAC	AAGCCCTAA	G58R	37	Lv	2436	M
2436Lv_S54	cluster938011040	5	4972	0.1005	13971 - 13971	5101 - 5101	7429	del	13972	5101	7429	CAACAAACCCACTAAC*AATTAAACCTAAACC	CAACTAGATTGGCAGG*AATTAAACCTACGAA	AATTAAACCTA	G58R	37	Lv	2436	M
2436Lv_S54	cluster93838982	7	5247	0.1332	10296 - 10296	5105 - 5105	11108	del	10297	5105	11108	CTAACACTTCTATGAC*AAACCGACGAAAATT	TAGATTGGCAGGAATT*AAACCTACGAAAATT	AAACC	G58R	37	Lv	2436	M
2436Lv_S54	cluster95327131	7	5351	0.1306	6795 - 6795	5480 - 5480	14984	dup	5481	6795	1315	ACTTTTAGGAGATGAC*CAAATTTACAATGTT	GTATCGTATGCTTCAA*CAAATTTAGAATGAC	CAAATTTA	G58R	37	Lv	2436	M
2436Lv_S54	cluster95808023	5	5236	0.0954	8302 - 8302	5575 - 5575	13572	dup	5576	8302	2727	TTGGAAACTGACTTGT*CCCACTAATAATCGG	CTAAAAAGCTCACTTG*CCCACTTCCTTCCAC	CCCACT	G58R	37	Lv	2436	M
2436Lv_S54	cluster95827300	5	5732	0.0872	7091 - 7091	5577 - 5577	14785	dup	5578	7091	1514	GGAAACTGACTTGTCC*CACTAATAATCGGAG	AATTTCCATGATCACA*CACTAATAATTGTTT	CACTAATAAT	G58R	37	Lv	2436	M
2436Lv_S54	cluster95839419	8	4794	0.1666	11107 - 11107	5578 - 5578	10770	dup	5579	11107	5529	GAAACTGACTTGTCCC*ACTAATAATCGGAGC	TCATAGGAGCAACAAT*ACTAATAATCGCACA	ACTAATAATCG	G58R	37	Lv	2436	M
2436Lv_S54	cluster959010215	5	4953	0.1008	12579 - 12579	5586 - 5586	9306	dup	5587	12579	6993	CTTGTCCCACTAATAA*TCGGAGCCCCAGATA	ACAACTATACTTTGCC*TCGGAGCCCTAACCA	TCGGAGCCC	G58R	37	Lv	2436	M
2436Lv_S54	cluster96047712	7	5759	0.1214	7859 - 7859	5604 - 5604	14044	dup	5605	7859	2255	GGAGCCCCAGATATAG*CATTCCCACGAATAA	AAAGTCTCATCACAAA*CATTCCCACTGGCAC	CATTCCCAC	G58R	37	Lv	2436	M
2436Lv_S54	cluster96737960	5	5148	0.097	8209 - 8209	5710 - 5710	13800	dup	5711	8209	2499	GAACAGGATGAACAGT*CTACCCACCTCTAGC	CATACATTTACACCTA*CTACCCAACTATCCA	CTACCCA	G58R	37	Lv	2436	M
2436Lv_S54	cluster96849497	5	4670	0.107	11229 - 11229	5721 - 5721	10791	dup	5722	11229	5508	ACAGTCTACCCACCTC*TAGCCGGAAATCTAG	ATGGTCTTCCCACTTA*TAGCCACATGATGAC	TAGCC	G58R	37	Lv	2436	M
2436Lv_S54	cluster97417635	6	5869	0.1021	7688 - 7688	5812 - 5812	14423	dup	5813	7688	1876	CTATTTTAGGTGCAAT*TAATTTTATTACCAC	AACTGATCTGCTTCAA*TAATTTAATTTCACT	TAATTT	G58R	37	Lv	2436	M
2436Lv_S54	cluster97449583	11	4781	0.2295	11397 - 11397	5817 - 5817	10719	dup	5818	11397	5580	TTAGGTGCAATTAATT*TTATTACCACTATTA	TACTCAATATACATAA*TTATTACCACCCAAC	TTATTACCAC	G58R	37	Lv	2436	M
2436Lv_S54	cluster97627072	12	5720	0.2094	6671 - 6671	5835 - 5835	15463	dup	5836	6671	836	ATTACCACTATTATCA*ACATGAAACCCCCAG	CCCAGATGCTTACACC*ACATGAAACACTGTC	ACATGAAAC	G58R	37	Lv	2436	M
2436Lv_S54	cluster97917989	6	5312	0.1128	8243 - 8243	5869 - 5869	13925	dup	5870	8243	2374	TAACACAGTATCAAAC*TCCACTATTTGTCTG	ATCTAAGTATAGCCAT*TCCACTATGAGCTGG	TCCACTAT	G58R	37	Lv	2436	M
2436Lv_S54	cluster98079469	5	4674	0.1069	11178 - 11178	5897 - 5897	11018	dup	5898	11178	5281	CTGATCCGTACTTATT*ACAGCCGTACTGCTC	AACTACGAACGGATCC*ACAGCCGTACTATAA	ACAGCCGTACT	G58R	37	Lv	2436	M
2436Lv_S54	cluster98368921	5	5044	0.099	10200 - 10200	5949 - 5949	12048	dup	5950	10200	4251	GCCGCAGGCATTACTA*TACTACTAACAGACC	CCCTCACTAATGCTAC*TACCACTAACCTGAC	TACTAC	G58R	37	Lv	2436	M
2436Lv_S54	cluster98379459	5	4529	0.1103	11163 - 11163	5950 - 5950	11086	dup	5951	11163	5213	CCGCAGGCATTACTAT*ACTACTAACAGACCG	TGCCTAGCAAACTCCA*ACTACGAACGGATCC	ACTAC	G58R	37	Lv	2436	M
2436Lv_S54	cluster98637024	8	4602	0.1735	6599 - 6599	5981 - 5981	15681	dup	5982	6599	618	CAACCTAAACACAACT*TTCTTTGATCCCGCT	AGGAGTAAACATAACA*TTCTTCCCTCAACAT	TTCTT	G58R	37	Lv	2436	M
2436Lv_S54	cluster98867458	5	5588	0.0894	7312 - 7312	6041 - 6041	15028	dup	6042	7312	1271	TCTGTTCTGATTCTTT*GGGCACCCAGAAGTT	AACCGTTAAAACCATA*GGGCACCAATGATAC	GGGCACC	G58R	37	Lv	2436	M
2436Lv_S54	cluster98887061	10	5582	0.1788	6654 - 6654	6045 - 6045	15690	dup	6046	6654	609	TTCTGATTCTTTGGGC*ACCCAGAAGTTTATA	CGACGCTACTCAGACT*ACCCAGATGCTTACA	ACCCAGA	G58R	37	Lv	2436	M
2436Lv_S54	cluster99147093	18	6502	0.2761	6702 - 6702	6084 - 6084	15681	dup	6085	6702	618	CTCCCAGGATTTGGAA*TTATTTCACATGTAG	TCTTCTATAGGATCAT*TTATTTCACTAACAG	TTATTTCAC	G58R	37	Lv	2436	M
2436Lv_S54	cluster99578120	7	5078	0.1377	8478 - 8478	6190 - 6190	14011	dup	6191	8478	2288	TAGGCTTTATTGTATG*AGCCCACCACATATT	AGTATTAATAAATATT*AGCCCACCAACAGCT	AGCCCACCA	G58R	37	Lv	2436	M
2436Lv_S54	cluster99697154	5	5076	0.0984	6832 - 6832	6204 - 6204	15671	dup	6205	6832	628	TGAGCCCACCACATAT*TCACAGTAGGATTAG	GCTGCCCTCCACCATA*TCACACATTCGAGGA	CATAT	G58R	37	Lv	2436	M
2436Lv_S54	cluster997010233	5	4764	0.1048	12602 - 12602	6206 - 6206	9903	dup	6207	12602	6396	AGCCCACCACATATTC*ACAGTAGGATTAGAT	CCTAACCACATTATTT*ACAGCTATTTGTGCT	TATT	G58R	37	Lv	2436	M
2436Sc_S20	cluster10903834	5	3522	0.1418	3024 - 3024	14163 - 14163	11139	dup	14164	3024	5160	ACAAACATACGAAAAA*CACACCCATTATTTA	GTTCCCCTACCAATAC*CACACCCATTAATTA	CACACCCATTA	G58R	37	Sc	2436	M
2436Sc_S20	cluster1185339	5	3484	0.1433	3246 - 3246	4497 - 4497	1251	del	3247	4497	1251	TCTCTACAAACACTTA*TTACAACCCAAGAAC	TATTAGCAATTCTTCC*TTACAACCCATCCCT	TTACAACCCA	G58R	37	Sc	2436	M
2436Sc_S20	cluster1330371	6	3952	0.1516	3611 - 3611	4606 - 4606	995	del	3612	4606	995	CGATCAACTTATACAT*CTTCTATGAAAAAAC	CATCAACTCAATCTCA*CTTCTATGAAATAAA	CTTCTATGAAA	G58R	37	Sc	2436	M
2436Sc_S20	cluster15882213	6	4023	0.1489	4208 - 4208	11472 - 11472	7264	dup	11473	4208	9035	ACACGAGAACTAACAC*TAATAGCCCTTCACA	ATCCTTAACATAACAT*TAATAGCCCTATCCA	TAATAGCCCT	G58R	37	Sc	2436	M
2436Sc_S20	cluster19302955	5	4116	0.1213	4938 - 4938	12967 - 12967	8029	dup	12968	4938	8270	CCAACGCCTGAGCCCT*ACTAATTACACTAAT	TACCCCTAGCCCCCCA*ACTAATTACCTAGAA	ACTAATTAC	G58R	37	Sc	2436	M
2436Sc_S20	cluster204420	7	2838	0.246	78 - 78	15014 - 15014	14936	dup	15015	78	1363	CAATAAACTAGGAGGT*GTCCTAGCCTTAATC	TAAACACAAAGGTTTG*GTCCTGGCCTTATAA	GTCCT	G58R	37	Sc	2436	M
2436Sc_S20	cluster24181672	13	3586	0.3612	6598 - 6598	10178 - 10178	3580	del	6599	10178	3580	TAGGAGTAAACATAAC*ATTCTTCCCTCAACA	TACAATGCTAAAAATT*ATTCTTCCCTCACTA	ATTCTTCCCTCA	G58R	37	Sc	2436	M
2436Sc_S20	cluster24352900	11	3448	0.318	6627 - 6627	12882 - 12882	6255	del	6628	12882	6255	CATTTCCTGGGCCTTT*CAGGAATACCACGAC	GGAAGCCTCGCCCTCA*CAGGAATACCATTCC	CAGGAATACCA	G58R	37	Sc	2436	M
2436Sc_S20	cluster24531166	8	4070	0.1962	6651 - 6651	8208 - 8208	1557	del	6652	8208	1557	CCACGACGCTACTCAG*ACTACCCAGATGCTT	ACATACATTTACACCT*ACTACCCAACTATCC	ACTACCCA	G58R	37	Sc	2436	M
2436Sc_S20	cluster24532918	5	3747	0.1333	6651 - 6651	12915 - 12915	6264	del	6652	12915	6264	CCACGACGCTACTCAG*ACTACCCAGATGCTT	ACAGGGTTCTACTCAA*AAGACCTAATTATTG	CTACTCA	G58R	37	Sc	2436	M
2436Sc_S20	cluster24554215	7	3708	0.1884	6654 - 6654	14763 - 14763	8109	del	6655	14763	8109	CGACGCTACTCAGACT*ACCCAGATGCTTACA	GAAACAGGATCAAACA*ACCCAACAGGATTAA	ACCCA	G58R	37	Sc	2436	M
2436Sc_S20	cluster24554322	8	3412	0.2339	6654 - 6654	14898 - 14898	8244	del	6655	14898	8244	CGACGCTACTCAGACT*ACCCAGATGCTTACA	CCAGACATACTAGGAG*ACCCAGACAACTACA	ACCCAGA	G58R	37	Sc	2436	M
2436Sc_S20	cluster24574230	5	3762	0.1327	6657 - 6657	14781 - 14781	8124	del	6658	14781	8124	CGCTACTCAGACTACC*CAGATGCTTACACCA	CCAACAGGATTAAACT*CAGATGCAGATAAAA	CAGATGC	G58R	37	Sc	2436	M
2436Sc_S20	cluster24773891	5	4113	0.1214	6683 - 6683	14245 - 14245	7562	del	6684	14245	7562	CACCACATGAAACACT*GTCTCTTCTATAGGA	CATGATGAAACTTTGG*GTCCCTTCTAGGAGT	GTC	G58R	37	Sc	2436	M
2436Sc_S20	cluster24813894	5	4176	0.1196	6687 - 6687	14249 - 14249	7562	del	6688	14249	7562	ACATGAAACACTGTCT*CTTCTATAGGATCAT	ATGAAACTTTGGGTCC*CTTCTAGGAGTCTGC	CTTCTA	G58R	37	Sc	2436	M
2436Sc_S20	cluster24864020	5	4298	0.1162	6695 - 6695	14456 - 14456	7761	del	6696	14456	7761	CACTGTCTCTTCTATA*GGATCATTTATTTCA	ACGAGGCTTATATTAT*GGATCATATACATTT	GGATCAT	G58R	37	Sc	2436	M
2436Sc_S20	cluster24941201	10	4771	0.2092	6704 - 6704	8328 - 8328	1624	del	6705	8328	1624	TTCTATAGGATCATTT*ATTTCACTAACAGCT	TCCACAAGGAACTCCA*ATTTCACTAATTCCA	ATTTCACTAA	G58R	37	Sc	2436	M
2436Sc_S20	cluster24952996	7	4734	0.1476	6706 - 6706	13025 - 13025	6319	del	6707	13025	6319	CTATAGGATCATTTAT*TTCACTAACAGCTGT	CATACGAATCATTTAC*TTCGTAACAATAACA	ATCATTTA	G58R	37	Sc	2436	M
2436Sc_S20	cluster24973940	6	4333	0.1383	6708 - 6708	14319 - 14319	7611	del	6709	14319	7611	ATAGGATCATTTATTT*CACTAACAGCTGTTC	CACTACACATCAGATA*CAATAACAGCCTTTT	CA	G58R	37	Sc	2436	M
2436Sc_S20	cluster25611052	5	4468	0.1118	6821 - 6821	7873 - 7873	1052	del	6822	7873	1052	ATGACTTCATGGCTGC*CCTCCACCATATCAC	AACATTCCCACTGGCA*CCTTCACCAAAATCA	CCT	G58R	37	Sc	2436	M
2436Sc_S20	cluster25714498	8	3111	0.2565	6831 - 6831	15101 - 15101	8270	del	6832	15101	8270	GGCTGCCCTCCACCAT*ATCACACATTCGAGG	CCTAATATTCCGCCCA*ATCACACAAATTTTG	ATCACACA	G58R	37	Sc	2436	M
2436Sc_S20	cluster26043622	14	4254	0.328	6889 - 6889	13885 - 13885	6996	del	6890	13885	6996	AAAGGAAGGAATCGAA*CCCCCTAAAATTGGT	AAACACAACCAACATC*CCCCCTAAATAAATT	CCCCCTAAA	G58R	37	Sc	2436	M
2436Sc_S20	cluster26744334	5	3702	0.1349	7022 - 7022	14911 - 14911	7889	del	7023	14911	7889	TCTTATATGGCCTACC*CATTCCAACTTGGTC	GAGACCCAGACAACTA*CATACCAGCTAATCC	CTAC	G58R	37	Sc	2436	M
2436Sc_S20	cluster26752695	5	4028	0.124	7024 - 7024	12512 - 12512	5488	del	7025	12512	5488	TTATATGGCCTACCCA*TTCCAACTTGGTCTA	AGTAGTTGCAGGAATT*TTCCTACTGGTCCGA	TTCC	G58R	37	Sc	2436	M
2436Sc_S20	cluster26943617	9	4178	0.215	7048 - 7048	13880 - 13880	6832	del	7049	13880	6832	TGGTCTACAAGACGCC*ACATCCCCTATTATA	TATCCAAACACAACCA*ACATCCCCCCTAAAT	ACATCCCC	G58R	37	Sc	2436	M
2436Sc_S20	cluster26972434	5	4487	0.1113	7052 - 7052	11888 - 11888	4836	del	7053	11888	4836	CTACAAGACGCCACAT*CCCCTATTATAGAAG	CATTATTAGCCTCTTA*CCCCTATTAATATTT	CCCCTATTA	G58R	37	Sc	2436	M
2436Sc_S20	cluster27014412	10	4310	0.2315	7057 - 7057	15000 - 15000	7943	del	7058	15000	7943	AGACGCCACATCCCCT*ATTATAGAAGAGCTA	CTACGCTCAATCCCCA*ATAAACTAGGAGGTG	ATCCCC	G58R	37	Sc	2436	M
2436Sc_S20	cluster27124237	5	4024	0.1241	7072 - 7072	14790 - 14790	7718	del	7073	14790	7718	TATTATAGAAGAGCTA*ATAAATTTCCATGAT	TTAAACTCAGATGCAG*ATAAAATTCCATTTC	ATAAA	G58R	37	Sc	2436	M
2436Sc_S20	cluster27184243	8	4017	0.1988	7078 - 7078	14796 - 14796	7718	del	7079	14796	7718	AGAAGAGCTAATAAAT*TTCCATGATCACACA	TCAGATGCAGATAAAA*TTCCATTTCACCCCT	TTCCAT	G58R	37	Sc	2436	M
2436Sc_S20	cluster27223396	9	4294	0.2092	7084 - 7084	13597 - 13597	6513	del	7085	13597	6513	GCTAATAAATTTCCAT*GATCACACACTAATA	AATACCCGCAAACAAA*GATCACCCAGCTACT	GATCAC	G58R	37	Sc	2436	M
2436Sc_S20	cluster27234498	7	3564	0.196	7085 - 7085	15101 - 15101	8016	del	7086	15101	8016	CTAATAAATTTCCATG*ATCACACACTAATAA	CCTAATATTCCGCCCA*ATCACACAAATTTTG	ATCACACA	G58R	37	Sc	2436	M
2436Sc_S20	cluster27311136	5	4768	0.1048	7093 - 7093	8133 - 8133	1040	del	7094	8133	1040	TTTCCATGATCACACA*CTAATAATTGTTTTC	AGGACGAACATGAACC*CTAATAATTGTTTCC	CTAATAATTGTTT	G58R	37	Sc	2436	M
2436Sc_S20	cluster27413351	5	4696	0.1064	7105 - 7105	13511 - 13511	6406	del	7106	13511	6406	CACACTAATAATTGTT*TTCCTAATTAGCTCC	ATTGTACTTTATATCA*TTCCTAATTAACATC	TTCCTAATTA	G58R	37	Sc	2436	M
2436Sc_S20	cluster27424441	11	4082	0.2688	7106 - 7106	15036 - 15036	7930	del	7107	15036	7930	ACACTAATAATTGTTT*TCCTAATTAGCTCCT	GCCTTAATCTTATCTA*TCCTAATTTTAGCCC	TCCTAATT	G58R	37	Sc	2436	M
2436Sc_S20	cluster27583544	6	4281	0.14	7125 - 7125	13772 - 13772	6647	del	7126	13772	6647	TAATTAGCTCCTTAGT*CCTCTATATCATCTC	ACACAAATTAAAAAAA*CCTCTATAATCACCC	CCTCTATA	G58R	37	Sc	2436	M
2436Sc_S20	cluster27673369	6	4382	0.1367	7135 - 7135	13564 - 13564	6429	del	7136	13564	6429	CTTAGTCCTCTATATC*ATCTCGCTAATATTA	CAATTAATCTCGAGTA*ATCTCGATAATAATA	ATCTCG	G58R	37	Sc	2436	M
2436Sc_S20	cluster27793318	5	4504	0.1109	7147 - 7147	13466 - 13466	6319	del	7148	13466	6319	TATCATCTCGCTAATA*TTAACAACAAAACTA	CACAAACATAACCACT*TTAACAACCAACCAA	TTAACAAC	G58R	37	Sc	2436	M
2436Sc_S20	cluster27943931	5	3996	0.125	7162 - 7162	14307 - 14307	7145	del	7163	14307	7145	ATTAACAACAAAACTA*ACACATACAAGCACA	TTCTTAGCCATACACT*ACACATCAGATACAA	ACACAT	G58R	37	Sc	2436	M
2436Sc_S20	cluster28294336	11	3682	0.2979	7214 - 7214	14913 - 14913	7699	del	7215	14913	7699	ACCATTTGAACTATTC*TACCAGCTGTAATCC	GACCCAGACAACTACA*TACCAGCTAATCCAC	TACCAGCT	G58R	37	Sc	2436	M
2436Sc_S20	cluster28403196	6	4390	0.1365	7225 - 7225	13300 - 13300	6075	del	7226	13300	6075	TATTCTACCAGCTGTA*ATCCTTATCATAATT	AAGCAAATCCATATTC*ATCCTTCTCAACTTT	ATCCTT	G58R	37	Sc	2436	M
2436Sc_S20	cluster28454439	5	4034	0.1238	7230 - 7230	15034 - 15034	7804	del	7231	15034	7804	TACCAGCTGTAATCCT*TATCATAATTGCTCT	TAGCCTTAATCTTATC*TATCCTAATTTTAGC	CTTATC	G58R	37	Sc	2436	M
2436Sc_S20	cluster28464283	5	3886	0.1285	7231 - 7231	14843 - 14843	7612	del	7232	14843	7612	ACCAGCTGTAATCCTT*ATCATAATTGCTCTC	TATCCTAGGTATCCTA*ATCATATTCTTAATT	ATCATA	G58R	37	Sc	2436	M
2436Sc_S20	cluster28652811	6	4151	0.1443	7254 - 7254	12735 - 12735	5481	del	7255	12735	5481	TTGCTCTCCCCTCTCT*ACGCATTCTATATAT	CTACACATCTGTACCC*ACGCATTCTTCAAAG	ACGCATTCT	G58R	37	Sc	2436	M
2436Sc_S20	cluster28781107	6	4714	0.1271	7278 - 7278	8036 - 8036	758	del	7279	8036	758	TATATATAATAGACGA*AATCAACAACCCCGT	CATCCTCAAAACGCCT*AATCAACAACCGTCT	AATCAACAACC	G58R	37	Sc	2436	M
2436Sc_S20	cluster28813615	6	4178	0.1434	7281 - 7281	13878 - 13878	6597	del	7282	13878	6597	ATATAATAGACGAAAT*CAACAACCCCGTATT	TATATCCAAACACAAC*CAACATCCCCCCTAA	CAACA	G58R	37	Sc	2436	M
2436Sc_S20	cluster28824211	6	4037	0.1484	7282 - 7282	14759 - 14759	7477	del	7283	14759	7477	TATAATAGACGAAATC*AACAACCCCGTATTA	CCACGAAACAGGATCA*AACAACCCAACAGGA	AACAACCC	G58R	37	Sc	2436	M
2436Sc_S20	cluster28854361	16	3618	0.4403	7286 - 7286	14938 - 14938	7652	del	7287	14938	7652	ATAGACGAAATCAACA*ACCCCGTATTAACCG	ATCCACTAAACACCCC*ACCCCATATTAAACC	ACCCC	G58R	37	Sc	2436	M
2436Sc_S20	cluster28914367	14	3559	0.3918	7292 - 7292	14944 - 14944	7652	del	7293	14944	7652	GAAATCAACAACCCCG*TATTAACCGTTAAAA	TAAACACCCCACCCCA*TATTAAACCCGAATG	TATTAA	G58R	37	Sc	2436	M
2436Sc_S20	cluster28983674	5	4236	0.1179	7302 - 7302	13938 - 13938	6636	del	7303	13938	6636	ACCCCGTATTAACCGT*TAAAACCATAGGGCA	ACGATCCACCAAACCC*TAAAACCATTAAACA	TAAAACCAT	G58R	37	Sc	2436	M
2436Sc_S20	cluster29413548	7	4084	0.1711	7374 - 7374	13776 - 13776	6402	del	7375	13776	6402	TATGCTTTGATTCATA*TATAATCCCAACAAA	AAATTAAAAAAACCTC*TATAATCACCCCCAA	TATAATC	G58R	37	Sc	2436	M
2436Sc_S20	cluster29483663	8	4158	0.192	7381 - 7381	13927 - 13927	6546	del	7382	13927	6546	TGATTCATATATAATC*CCAACAAACGACCTA	TAAACCTAAAAACGAT*CCACCAAACCCTAAA	ATCC	G58R	37	Sc	2436	M
2436Sc_S20	cluster29491703	5	4396	0.1136	7383 - 7383	10237 - 10237	2854	del	7384	10237	2854	ATTCATATATAATCCC*AACAAACGACCTAAA	GCCCTAAAAAAACCTG*AACAAACGTAACCTC	AACAAACG	G58R	37	Sc	2436	M
2436Sc_S20	cluster29583672	13	4096	0.3164	7392 - 7392	13936 - 13936	6544	del	7393	13936	6544	TAATCCCAACAAACGA*CCTAAAACCTGGTGA	AAACGATCCACCAAAC*CCTAAAACCATTAAA	CCTAAAACC	G58R	37	Sc	2436	M
2436Sc_S20	cluster30083361	6	4542	0.1319	7474 - 7474	13524 - 13524	6050	del	7475	13524	6050	AATCCGTATATTAATT*TCATCTGAAGACGTC	TCATTCCTAATTAACA*TCATCTTAATTATTA	TCATCT	G58R	37	Sc	2436	M
2436Sc_S20	cluster30494096	9	4134	0.2172	7531 - 7531	14597 - 14597	7066	del	7532	14597	7066	AGGACTTAAAACTGAT*GCCATCCCAGGCCGA	TACAAACCTCCTATCA*GCCATCCCATATATT	GCCATCCCA	G58R	37	Sc	2436	M
2436Sc_S20	cluster30763328	7	4594	0.1521	7575 - 7575	13476 - 13476	5901	del	7576	13476	5901	CAGTAACATCAAACCG*ACCAGGGTTATTCTA	ACCACTTTAACAACCA*ACCAAAAAGGCTTAA	AACC	G58R	37	Sc	2436	M
2436Sc_S20	cluster30814224	5	4094	0.122	7582 - 7582	14774 - 14774	7192	del	7583	14774	7192	ATCAAACCGACCAGGG*TTATTCTATGGCCAA	AAACAACCCAACAGGA*TTAAACTCAGATGCA	CAGG	G58R	37	Sc	2436	M
2436Sc_S20	cluster30953157	5	4422	0.1129	7616 - 7616	13259 - 13259	5643	del	7617	13259	5643	TCTGAAATTTGTGGAT*CTAACCATAGCTTTA	ACTAGAACTAAACAAC*CTAACCATAAAACTA	CTAACCATA	G58R	37	Sc	2436	M
2436Sc_S20	cluster31504327	5	3894	0.1282	7770 - 7770	14904 - 14904	7134	del	7771	14904	7134	TCCATAGTGATATGCC*ACAACTAGATACATC	ATACTAGGAGACCCAG*ACAACTACATACCAG	ACAACTA	G58R	37	Sc	2436	M
2436Sc_S20	cluster31553473	11	4368	0.2512	7778 - 7778	13692 - 13692	5914	del	7779	13692	5914	GATATGCCACAACTAG*ATACATCAACATGAT	CAACATCATCAACCTC*ATACATCAACCAATC	ATACATCAAC	G58R	37	Sc	2436	M
2436Sc_S20	cluster31893295	6	4638	0.1292	7836 - 7836	13439 - 13439	5603	del	7837	13439	5603	CCCTATTTATCTTATT*TCAACTAAAAGTCTC	CATCCCAAAATCCACC*TCAACTCTTCACACA	TCAACT	G58R	37	Sc	2436	M
2436Sc_S20	cluster32033304	13	4627	0.2802	7853 - 7853	13450 - 13450	5597	del	7854	13450	5597	CAACTAAAAGTCTCAT*CACAAACATTCCCAC	CCACCTCAACTCTTCA*CACAAACATAACCAC	CACAAACAT	G58R	37	Sc	2436	M
2436Sc_S20	cluster32073616	8	4315	0.1851	7857 - 7857	13879 - 13879	6022	del	7858	13879	6022	TAAAAGTCTCATCACA*AACATTCCCACTGGC	ATATCCAAACACAACC*AACATCCCCCCTAAA	AACAT	G58R	37	Sc	2436	M
2436Sc_S20	cluster32082395	11	4588	0.2392	7861 - 7861	11834 - 11834	3973	del	7862	11834	3973	AGTCTCATCACAAACA*TTCCCACTGGCACCT	AATTAAACACATCAAC*TTCCCACTGTACACC	TTCCCACTG	G58R	37	Sc	2436	M
2436Sc_S20	cluster32263237	7	4596	0.1521	7881 - 7881	13357 - 13357	5476	del	7882	13357	5476	CACTGGCACCTTCACC*AAAATCACTAACAAC	ACCGCATTACACCCAT*AAAATCTCTCAACCT	AAAATC	G58R	37	Sc	2436	M
2436Sc_S20	cluster32263675	5	4577	0.1091	7881 - 7881	13939 - 13939	6058	del	7882	13939	6058	CACTGGCACCTTCACC*AAAATCACTAACAAC	CGATCCACCAAACCCT*AAAACCATTAAACAA	AAAA	G58R	37	Sc	2436	M
2436Sc_S20	cluster32323319	8	4785	0.1669	7889 - 7889	13467 - 13467	5578	del	7890	13467	5578	CCTTCACCAAAATCAC*TAACAACCATAAAAG	ACAAACATAACCACTT*TAACAACCAACCAAA	TAACAACCA	G58R	37	Sc	2436	M
2436Sc_S20	cluster32333685	5	4584	0.109	7890 - 7890	13949 - 13949	6059	del	7891	13949	6059	CTTCACCAAAATCACT*AACAACCATAAAAGT	AACCCTAAAACCATTA*AACAACCAACAAACC	AACAACCA	G58R	37	Sc	2436	M
2436Sc_S20	cluster32334211	5	4317	0.1157	7890 - 7890	14759 - 14759	6869	del	7891	14759	6869	CTTCACCAAAATCACT*AACAACCATAAAAGT	CCACGAAACAGGATCA*AACAACCCAACAGGA	AACAACC	G58R	37	Sc	2436	M
2436Sc_S20	cluster32363159	6	4652	0.1288	7893 - 7893	13261 - 13261	5368	del	7894	13261	5368	CACCAAAATCACTAAC*AACCATAAAAGTAAA	TAGAACTAAACAACCT*AACCATAAAACTATC	AACCATAAAA	G58R	37	Sc	2436	M
2436Sc_S20	cluster32433684	7	4691	0.149	7900 - 7900	13948 - 13948	6048	del	7901	13948	6048	ATCACTAACAACCATA*AAAGTAAAAACCCCT	AAACCCTAAAACCATT*AAACAACCAACAAAC	AACCAT	G58R	37	Sc	2436	M
2436Sc_S20	cluster32503695	5	4740	0.1054	7907 - 7907	13959 - 13959	6052	del	7908	13959	6052	ACAACCATAAAAGTAA*AAACCCCTTGAGAAT	CCATTAAACAACCAAC*AAACCCACTAACAAT	AAACCC	G58R	37	Sc	2436	M
2436Sc_S20	cluster32533572	5	4726	0.1057	7911 - 7911	13801 - 13801	5890	del	7912	13801	5890	CCATAAAAGTAAAAAC*CCCTTGAGAATTAAA	CCCCAATACTAAAAAA*CCCAAAATTAATCAG	AAAAACCC	G58R	37	Sc	2436	M
2436Sc_S20	cluster32743857	10	4488	0.2223	7946 - 7946	14191 - 14191	6245	del	7947	14191	6245	ACGAAAATCTATTTGC*CTCATTCATTACCCC	TTAAAATTATTAACCA*CTCATTCATTGACCT	CTCATTCATT	G58R	37	Sc	2436	M
2436Sc_S20	cluster32813432	7	4418	0.1582	7955 - 7955	13647 - 13647	5692	del	7956	13647	5692	TATTTGCCTCATTCAT*TACCCCAACAATAAT	AACTATATATTGCCGC*TACCCCAATCCCTCC	TACCCCAA	G58R	37	Sc	2436	M
2436Sc_S20	cluster32872448	5	4704	0.1062	7962 - 7962	11907 - 11907	3945	del	7963	11907	3945	CTCATTCATTACCCCA*ACAATAATAGGATTC	CTATTAATATTTTTCC*ACAATAATATAGAAT	ACAATAATA	G58R	37	Sc	2436	M
2436Sc_S20	cluster32913134	8	4569	0.1748	7969 - 7969	13227 - 13227	5258	del	7970	13227	5258	ATTACCCCAACAATAA*TAGGATTCCCAATCG	CTAATTATTTCAGTAT*TAGGATTCCTAATCG	TAGGATTCC	G58R	37	Sc	2436	M
2436Sc_S20	cluster33034448	6	4238	0.1414	7987 - 7987	15045 - 15045	7058	del	7988	15045	7058	GGATTCCCAATCGTTG*TAGCCATCATTATAT	TTATCTATCCTAATTT*TAGCCCTAATACCTT	TAGCC	G58R	37	Sc	2436	M
2436Sc_S20	cluster33144460	12	4064	0.2944	8001 - 8001	15058 - 15058	7057	del	8002	15058	7057	TGTAGCCATCATTATA*TTTCCTTCAATCCTA	TTTTAGCCCTAATACC*TTTCCTTCATACCTC	TTTCCTTCA	G58R	37	Sc	2436	M
2436Sc_S20	cluster33403052	5	4400	0.1135	8028 - 8028	13103 - 13103	5075	del	8029	13103	5075	CCTATTCCCATCCTCA*AAACGCCTAATCAAC	CCTCATAAACCCAATC*AAACGCCTAGCATTC	AAACGCCTA	G58R	37	Sc	2436	M
2436Sc_S20	cluster33403809	6	4314	0.1389	8028 - 8028	14135 - 14135	6107	del	8029	14135	6107	CCTATTCCCATCCTCA*AAACGCCTAATCAAC	TGTAATTCAACTACAG*AAACACCTAATGACA	AAAC	G58R	37	Sc	2436	M
2436Sc_S20	cluster33424476	5	3768	0.1325	8031 - 8031	15077 - 15077	7046	del	8032	15077	7046	ATTCCCATCCTCAAAA*CGCCTAATCAACAAC	CCTTCATACCTCAAAG*CAACGAAGCCTAATA	CCTCAAA	G58R	37	Sc	2436	M
2436Sc_S20	cluster33434482	8	3700	0.2157	8032 - 8032	15084 - 15084	7052	del	8033	15084	7052	TTCCCATCCTCAAAAC*GCCTAATCAACAACC	ACCTCAAAGCAACGAA*GCCTAATATTCCGCC	GCCTAAT	G58R	37	Sc	2436	M
2436Sc_S20	cluster33464497	15	3582	0.417	8036 - 8036	15100 - 15100	7064	del	8037	15100	7064	CATCCTCAAAACGCCT*AATCAACAACCGTCT	GCCTAATATTCCGCCC*AATCACACAAATTTT	AATCA	G58R	37	Sc	2436	M
2436Sc_S20	cluster33551672	5	4442	0.1124	8053 - 8053	10178 - 10178	2125	del	8054	10178	2125	ATCAACAACCGTCTCC*ATTCTTTCCAACACT	TACAATGCTAAAAATT*ATTCTTCCCTCACTA	ATTCTT	G58R	37	Sc	2436	M
2436Sc_S20	cluster33893728	6	4292	0.1396	8095 - 8095	14007 - 14007	5912	del	8096	14007	5912	CTTATTATCAAACAAA*TAATGCTAATCCACA	AAATAGGTGAAGGCTT*TAATGCTAACCCAAG	TAATGCTAA	G58R	37	Sc	2436	M
2436Sc_S20	cluster33924341	25	3680	0.6748	8099 - 8099	14918 - 14918	6819	del	8100	14918	6819	TTATCAAACAAATAAT*GCTAATCCACACACC	AGACAACTACATACCA*GCTAATCCACTAAAC	GCTAATCCAC	G58R	37	Sc	2436	M
2436Sc_S20	cluster33963737	7	4309	0.1622	8105 - 8105	14017 - 14017	5912	del	8106	14017	5912	AACAAATAATGCTAAT*CCACACACCAAAAGG	AGGCTTTAATGCTAAC*CCAAGACAACCAACC	TAATGCTAA	G58R	37	Sc	2436	M
2436Sc_S20	cluster34284279	16	4048	0.3937	8147 - 8147	14839 - 14839	6692	del	8148	14839	6692	CCCTAATAATTGTTTC*CCTAATCATATTTAT	AAGATATCCTAGGTAT*CCTAATCATATTCTT	CCTAATCATATT	G58R	37	Sc	2436	M
2436Sc_S20	cluster34351385	5	4284	0.1166	8158 - 8158	9231 - 9231	1073	del	8159	9231	1073	GTTTCCCTAATCATAT*TTATTGGATCAACAA	CATGGACTCCATGTAA*TTATTGGATCAACAT	TTATTGGATCAACA	G58R	37	Sc	2436	M
2436Sc_S20	cluster34744254	8	3754	0.2127	8205 - 8205	14808 - 14808	6603	del	8206	14808	6603	ACCACATACATTTACA*CCTACTACCCAACTA	AAAATTCCATTTCACC*CCTACTATACAATCA	CCTACTA	G58R	37	Sc	2436	M
2436Sc_S20	cluster34794215	6	3780	0.1585	8211 - 8211	14763 - 14763	6552	del	8212	14763	6552	TACATTTACACCTACT*ACCCAACTATCCATA	GAAACAGGATCAAACA*ACCCAACAGGATTAA	ACCCAAC	G58R	37	Sc	2436	M
2436Sc_S20	cluster34883174	7	4231	0.1652	8223 - 8223	13277 - 13277	5054	del	8224	13277	5054	TACTACCCAACTATCC*ATAAATCTAAGTATA	AACCATAAAACTATCA*ATAAATAAAGCAAAT	AACTATC	G58R	37	Sc	2436	M
2436Sc_S20	cluster35413443	10	3856	0.2587	8308 - 8308	13659 - 13659	5351	del	8309	13659	5351	AGCTCACTTGCCCACT*TCCTTCCACAAGGAA	CCGCTACCCCAATCCC*TCCTTCCAACATAAC	TCCTTCCA	G58R	37	Sc	2436	M
2436Sc_S20	cluster35463454	5	3894	0.1282	8321 - 8321	13671 - 13671	5350	del	8322	13671	5350	ACTTCCTTCCACAAGG*AACTCCAATTTCACT	TCCCTCCTTCCAACAT*AACTCCAACATCATC	AACTCCAA	G58R	37	Sc	2436	M
2436Sc_S20	cluster35642924	7	3969	0.1761	8352 - 8352	12923 - 12923	4571	del	8353	12923	4571	AATTCCAATACTTATT*ATTATTGAAACAATT	CTACTCAAAAGACCTA*ATTATTGAAGCAATT	ATTATTGAA	G58R	37	Sc	2436	M
2436Sc_S20	cluster35793781	7	4146	0.1686	8381 - 8381	14095 - 14095	5714	del	8382	14095	5714	TTAGCCTATTTATTCA*ACCAATGGCATTAGC	ACAGCATTCAACTGCG*ACCAATGACATGAAA	ACCAATG	G58R	37	Sc	2436	M
2436Sc_S20	cluster36304165	5	3922	0.1273	8500 - 8500	14700 - 14700	6200	del	8501	14700	6200	CCAACAGCTACCATTA*CATTTATTATTTTAC	TTCCACTTCATCTTAC*CATTTATTATCGCGG	CATTTATTAT	G58R	37	Sc	2436	M
2436Sc_S20	cluster36534480	5	3308	0.1509	8554 - 8554	15082 - 15082	6528	del	8555	15082	6528	GCAGTAGCATTAATTC*AAGCCTACGTATTCA	ATACCTCAAAGCAACG*AAGCCTAATATTCCG	AAGCCTA	G58R	37	Sc	2436	M
2436Sc_S20	cluster36873032	10	3944	0.2529	8605 - 8605	13076 - 13076	4471	del	8606	13076	4471	CTACATGATAATACAT*AATGACCCACCAAAC	AATCTCCATTAACGAA*AATGACCCAGACCTC	AATGACCCA	G58R	37	Sc	2436	M
2436Sc_S20	cluster36974226	7	3622	0.1929	8616 - 8616	14776 - 14776	6160	del	8617	14776	6160	TACATAATGACCCACC*AAACTCATGCATATC	ACAACCCAACAGGATT*AAACTCAGATGCAGA	AAACTCA	G58R	37	Sc	2436	M
2436Sc_S20	cluster37223947	10	3526	0.2828	8665 - 8665	14326 - 14326	5661	del	8666	14326	5661	CATGACCATTAACTGG*AGCCTTTTCAGCCCT	CATCAGATACAATAAC*AGCCTTTTCATCAGT	AGCCTTTTCA	G58R	37	Sc	2436	M
2436Sc_S20	cluster37303441	12	3640	0.3286	8676 - 8676	13656 - 13656	4980	del	8677	13656	4980	ACTGGAGCCTTTTCAG*CCCTCCTTCTAACAT	TTGCCGCTACCCCAAT*CCCTCCTTCCAACAT	CCCTCCTTC	G58R	37	Sc	2436	M
2436Sc_S20	cluster37383450	7	3683	0.1897	8686 - 8686	13666 - 13666	4980	del	8687	13666	4980	TTTCAGCCCTCCTTCT*AACATCAGGTCTAGT	CCCAATCCCTCCTTCC*AACATAACTCCAACA	CCCTCCTTC	G58R	37	Sc	2436	M
2436Sc_S20	cluster37623733	5	3726	0.134	8733 - 8733	14013 - 14013	5280	del	8734	14013	5280	AATTCAATTACACTAT*TAACCCTTGGCCTAC	GTGAAGGCTTTAATGC*TAACCCAAGACAACC	TAACCC	G58R	37	Sc	2436	M
2436Sc_S20	cluster37783096	5	3713	0.1345	8757 - 8757	13176 - 13176	4419	del	8758	13176	4419	GGCCTACTCACCAATA*TCCTCACAATATATC	CCAACCAGCATTCCAG*TCCTCACAATACCAT	TCCTCACAATA	G58R	37	Sc	2436	M
2436Sc_S20	cluster37863968	6	3506	0.1708	8780 - 8780	14354 - 14354	5574	del	8781	14354	5574	AATATATCAATGATGA*CGAGACGTAATTCGT	AGTAACACACATTTGT*CGAGACGTAAATTAC	CGAGACGTAA	G58R	37	Sc	2436	M
2436Sc_S20	cluster38443895	5	3463	0.1442	8938 - 8938	14251 - 14251	5313	del	8939	14251	5313	TCGTACCAACACATGA*TCTAGGAGGCTGCTG	GAAACTTTGGGTCCCT*TCTAGGAGTCTGCCT	TCTAGGAG	G58R	37	Sc	2436	M
2436Sc_S20	cluster38524217	7	3442	0.203	8957 - 8957	14765 - 14765	5808	del	8958	14765	5808	AGGAGGCTGCTGACCT*CCAACAGGAATTTCA	AACAGGATCAAACAAC*CCAACAGGATTAAAC	CCAACAGGA	G58R	37	Sc	2436	M
2436Sc_S20	cluster39062950	6	3624	0.1653	9088 - 9088	12961 - 12961	3873	del	9089	12961	3873	GAAACCACATAAATCA*AGCCCTACTAATTAC	GCAACACCAACGCCTG*AGCCCTACTAATTAC	AGCCCTACTAATTA	G58R	37	Sc	2436	M
2436Sc_S20	cluster40693180	8	4148	0.1925	9554 - 9554	13283 - 13283	3729	del	9555	13283	3729	AAATCTGTACTCAGAA*AAAGCAAATCCATAT	AAAACTATCAATAAAT*AAAGCAAATCCATAT	AAAGCAAATCCATA	G58R	37	Sc	2436	M
2436Sc_S20	cluster42264348	5	3344	0.1493	10018 - 10018	14925 - 14925	4907	del	10019	14925	4907	ATAACTTCAGTAACTT*CCCTAAACTCCAACT	TACATACCAGCTAATC*CACTAAACACCCCAC	TCC	G58R	37	Sc	2436	M
2436Sc_S20	cluster42303454	5	3820	0.1307	10023 - 10023	13671 - 13671	3648	del	10024	13671	3648	TTCAGTAACTTCCCTA*AACTCCAACTCCATA	TCCCTCCTTCCAACAT*AACTCCAACATCATC	AACTCCAAC	G58R	37	Sc	2436	M
2436Sc_S20	cluster42622672	5	3617	0.138	10101 - 10101	12456 - 12456	2355	del	10102	12456	2355	AGCAGCTGTAGGACTA*GCCCTACTAGTAAAA	CCATCAGCAATAGAAG*GCCCTACACCAGTTT	GCCCTAC	G58R	37	Sc	2436	M
2436Sc_S20	cluster43643817	9	4144	0.2167	10291 - 10291	14144 - 14144	3853	del	10292	14144	3853	CCAGCCTAACACTTCT*ATGACAAACCGACGA	ACTACAGAAACACCTA*ATGACAAACATACGA	ATGACAAAC	G58R	37	Sc	2436	M
2436Sc_S20	cluster44063943	5	3776	0.1322	10368 - 10368	14322 - 14322	3954	del	10369	14322	3954	ACACCATTAATTATTT*TAACAGCCTGATTAC	TACACATCAGATACAA*TAACAGCCTTTTCAT	TAACAGCCT	G58R	37	Sc	2436	M
2436Sc_S20	cluster44674278	11	3848	0.285	10479 - 10479	14838 - 14838	4359	del	10480	14838	4359	ATCAGCTTACAAATTC*TCCTAATCATAACCT	AAAGATATCCTAGGTA*TCCTAATCATATTCT	TCCTAATCATA	G58R	37	Sc	2436	M
2436Sc_S20	cluster44994358	5	3558	0.1403	10546 - 10546	14935 - 14935	4389	del	10547	14935	4389	TTGAAGCAACCTTAAT*CCCAACACTTATTAT	CTAATCCACTAAACAC*CCCACCCCATATTAA	CCCA	G58R	37	Sc	2436	M
2436Sc_S20	cluster45194380	5	3229	0.1546	10607 - 10607	14960 - 14960	4353	del	10608	14960	4353	CCTAAACGCAGGGATT*TATTTCCTATTTTAT	TATTAAACCCGAATGA*TATTTCCTATTTGCA	TATTTCCTATTT	G58R	37	Sc	2436	M
2436Sc_S20	cluster45393675	5	3801	0.1314	10668 - 10668	13939 - 13939	3271	del	10669	13939	3271	GCCCTCATCTTAATCC*AAAACCATGTAGGAA	CGATCCACCAAACCCT*AAAACCATTAAACAA	AAAACCAT	G58R	37	Sc	2436	M
2436Sc_S20	cluster46432963	8	3621	0.2204	11016 - 11016	12975 - 12975	1959	del	11017	12975	1959	CAAACAGATTTAAAAT*CACTAATCGCCTACT	TGAGCCCTACTAATTA*CACTAATCGCCACTT	CACTAATCGCC	G58R	37	Sc	2436	M
2436Sc_S20	cluster48263906	8	3666	0.2177	11513 - 11513	14269 - 14269	2756	del	11514	14269	2756	TATTCTTCTAACTACC*AGTCCAAAACTAATT	TAGGAGTCTGCCTAAT*AGTCCAAATCATTAC	AGTCCAAA	G58R	37	Sc	2436	M
2436Sc_S20	cluster48803434	6	3992	0.1501	11790 - 11790	13649 - 13649	1859	del	11791	13649	1859	TTCATTCTTCTACTAT*CCCCAATCCTAATTT	CTATATATTGCCGCTA*CCCCAATCCCTCCTT	CCCCAATCC	G58R	37	Sc	2436	M
2436Sc_S20	cluster49663983	5	3670	0.1361	12057 - 12057	14382 - 14382	2325	del	12058	14382	2325	ATACAATTCTCTTCAT*GATATATACACTCAG	TACGGGTGACTAATCC*GATATATACACGCAA	GATATATACAC	G58R	37	Sc	2436	M
2436Sc_S20	cluster51404158	5	3748	0.1332	12833 - 12833	14693 - 14693	1860	del	12834	14693	1860	AGGAAACATCACAAAA*ATCATACCATTCACA	CTTCGCTTTCCACTTC*ATCTTACCATTTATT	ATC	G58R	37	Sc	2436	M
2436Sc_S20	cluster52384210	7	3642	0.1918	13252 - 13252	14758 - 14758	1506	del	13253	14758	1506	TAATCGCACTAGAACT*AAACAACCTAACCAT	TCCACGAAACAGGATC*AAACAACCCAACAGG	AAACAACC	G58R	37	Sc	2436	M
2436Sc_S20	cluster52794421	8	4020	0.1986	13395 - 13395	15015 - 15015	1620	del	13396	15015	1620	AAAACATCCCTAACTC*TCCTAGACTTGATCT	AATAAACTAGGAGGTG*TCCTAGCCTTAATCT	TCCTAG	G58R	37	Sc	2436	M
2436Sc_S20	cluster52963741	7	4158	0.1681	13469 - 13469	14022 - 14022	553	del	13470	14022	553	AAACATAACCACTTTA*ACAACCAACCAAAAA	TTAATGCTAACCCAAG*ACAACCAACCAAAAA	ACAACCAACCAAAA	G58R	37	Sc	2436	M
2436Sc_S20	cluster64835850	6	3986	0.1503	7125 - 7125	2946 - 2946	12120	del	7126	2946	12120	TAATTAGCTCCTTAGT*CCTCTATATCATCTC	ATACGCCCTTTAACAA*CCTCTATATCCTTAT	CCTCTATATC	G58R	37	Sc	2436	M
2436Sc_S20	cluster64887049	9	3612	0.2486	9988 - 9988	2952 - 2952	9263	del	9989	2952	9263	CTGGAAGGCATAGTAT*TATCCTTATTTATTA	CCTTTAACAACCTCTA*TATCCTTATTTATTA	TATCCTTATTTATT	G58R	37	Sc	2436	M
2436Sc_S20	cluster65346632	5	3378	0.1478	8802 - 8802	3013 - 3013	10510	del	8803	3013	10510	GTAATTCGTGAAGGAA*CCTACCAAGGCCACC	TAAGTCTATGAGTTCC*CCTACCAATACCACA	CCTACCAA	G58R	37	Sc	2436	M
2436Sc_S20	cluster65449144	5	3522	0.1418	14163 - 14163	3024 - 3024	5160	del	14164	3024	5160	ACAAACATACGAAAAA*CACACCCATTATTTA	GTTCCCCTACCAATAC*CACACCCATTAATTA	CACACCCATTA	G58R	37	Sc	2436	M
2436Sc_S20	cluster65539151	7	3518	0.1986	14175 - 14175	3036 - 3036	5160	del	14176	3036	5160	AAAACACACCCATTAT*TTAAAATTATTAACC	ATACCACACCCATTAA*TTAATTTAAACCTAG	CACACCCATTA	G58R	37	Sc	2436	M
2436Sc_S20	cluster65567244	5	3705	0.1348	10366 - 10366	3040 - 3040	8973	del	10367	3040	8973	CCACACCATTAATTAT*TTTAACAGCCTGATT	CACACCCATTAATTAA*TTTAAACCTAGGGAT	CCATTAATTA	G58R	37	Sc	2436	M
2436Sc_S20	cluster66116081	8	4109	0.1943	7617 - 7617	3180 - 3180	11862	del	7618	3180	11862	CTGAAATTTGTGGATC*TAACCATAGCTTTAT	ACAATTTCATATGAAG*TAACCATAGCTATTA	TAACCATAGCT	G58R	37	Sc	2436	M
2436Sc_S20	cluster67755641	13	3630	0.3568	6643 - 6643	3511 - 3511	13167	del	6644	3511	13167	CAGGAATACCACGACG*CTACTCAGACTACCC	TCAATTTACCAGAACT*CTACTCAACTAACTT	CTACTCA	G58R	37	Sc	2436	M
2436Sc_S20	cluster69455907	5	4195	0.119	7224 - 7224	3916 - 3916	12991	del	7225	3916	12991	CTATTCTACCAGCTGT*AATCCTTATCATAAT	CCTTCCCGTACTAATA*AATCCTATCACCCTT	AATCCT	G58R	37	Sc	2436	M
2436Sc_S20	cluster69955734	5	3833	0.1303	6847 - 6847	3982 - 3982	13434	del	6848	3982	13434	ATCACACATTCGAGGA*ACCAACCTATGTAAA	AATCACAATATCCAGC*ACCAACCTAATACTA	ACCAACCTA	G58R	37	Sc	2436	M
2436Sc_S20	cluster70367302	10	4182	0.2385	10457 - 10457	4039 - 4039	9881	del	10458	4039	9881	AAAACTCTACATCTCA*ATACTAATCAGCTTA	ACTAGCAATTATCCCC*ATACTAATCAACAAA	ATACTAATCA	G58R	37	Sc	2436	M
2436Sc_S20	cluster70415943	10	4284	0.2329	7278 - 7278	4044 - 4044	13065	del	7279	4044	13065	TATATATAATAGACGA*AATCAACAACCCCGT	CAATTATCCCCATACT*AATCAACAAAAAAAA	AATCAACAA	G58R	37	Sc	2436	M
2436Sc_S20	cluster70466159	5	4398	0.1136	7854 - 7854	4049 - 4049	12494	del	7855	4049	12494	AACTAAAAGTCTCATC*ACAAACATTCCCACT	ATCCCCATACTAATCA*ACAAAAAAAACCCAC	ACAAA	G58R	37	Sc	2436	M
2436Sc_S20	cluster70477311	7	4142	0.1687	10468 - 10468	4050 - 4050	9881	del	10469	4050	9881	TCTCAATACTAATCAG*CTTACAAATTCTCCT	TCCCCATACTAATCAA*CAAAAAAAACCCACG	ATACTAATCA	G58R	37	Sc	2436	M
2436Sc_S20	cluster70498926	5	3857	0.1295	13765 - 13765	4052 - 4052	6586	del	13766	4052	6586	ATTAAGCACACAAATT*AAAAAAACCTCTATA	CCCATACTAATCAACA*AAAAAAACCCACGAT	AAAAAAACC	G58R	37	Sc	2436	M
2436Sc_S20	cluster70516189	8	4676	0.1708	7905 - 7905	4054 - 4054	12448	del	7906	4054	12448	TAACAACCATAAAAGT*AAAAACCCCTTGAGA	CATACTAATCAACAAA*AAAAACCCACGATCA	AAAAACCC	G58R	37	Sc	2436	M
2436Sc_S20	cluster70845879	10	4414	0.226	7168 - 7168	4098 - 4098	13229	del	7169	4098	13229	AACAAAACTAACACAT*ACAAGCACAATAGAT	CAAAATACTTCGTCAC*ACAAGCAACAGCCTC	ACAAGCA	G58R	37	Sc	2436	M
2436Sc_S20	cluster70848113	6	3829	0.1565	12247 - 12247	4098 - 4098	8150	del	12248	4098	8150	CAAATACTGCAGCCCT*ACAAGCAATCCTCTA	CAAAATACTTCGTCAC*ACAAGCAACAGCCTC	ACAAGCAA	G58R	37	Sc	2436	M
2436Sc_S20	cluster70856055	13	4348	0.2981	7552 - 7552	4099 - 4099	12846	del	7553	4099	12846	CCCAGGCCGACTAAAT*CAAGCAACAGTAACA	AAAATACTTCGTCACA*CAAGCAACAGCCTCA	CAAGCAACAG	G58R	37	Sc	2436	M
2436Sc_S20	cluster70966137	9	4706	0.1909	7810 - 7810	4111 - 4111	12600	del	7811	4111	12600	TATCACAATTATCTCA*TCAATAATTACCCTA	CACACAAGCAACAGCC*TCAATAATTATCCTC	TCAATAATTA	G58R	37	Sc	2436	M
2436Sc_S20	cluster71106071	9	4564	0.1968	7590 - 7590	4127 - 4127	12836	del	7591	4127	12836	GACCAGGGTTATTCTA*TGGCCAATGCTCTGA	TCAATAATTATCCTCC*TGGCCATCGTACTCA	TGGCCA	G58R	37	Sc	2436	M
2436Sc_S20	cluster71465867	13	4434	0.2923	7149 - 7149	4172 - 4172	13322	del	7150	4172	13322	TCATCTCGCTAATATT*AACAACAAAACTAAC	GGAACATGAATATTTC*AACAACAAACAAACG	AACAACAAA	G58R	37	Sc	2436	M
2436Sc_S20	cluster71665616	5	3464	0.1441	6590 - 6590	4198 - 4198	13907	del	6591	4198	13907	CATATTCGTAGGAGTA*AACATAACATTCTTC	AAACGGTCTTATCCTT*AACATAACATTAATA	AACATAACATT	G58R	37	Sc	2436	M
2436Sc_S20	cluster71737775	7	4023	0.1737	11472 - 11472	4208 - 4208	9035	del	11473	4208	9035	ACACGAGAACTAACAC*TAATAGCCCTTCACA	ATCCTTAACATAACAT*TAATAGCCCTATCCA	TAATAGCCCT	G58R	37	Sc	2436	M
2436Sc_S20	cluster71806365	13	4182	0.3099	8217 - 8217	4216 - 4216	12298	del	8218	4216	12298	TACACCTACTACCCAA*CTATCCATAAATCTA	CATAACATTAATAGCC*CTATCCATAAAACTA	CTATCCATAAA	G58R	37	Sc	2436	M
2436Sc_S20	cluster71946383	7	4156	0.1681	8239 - 8239	4240 - 4240	12300	del	8240	4240	12300	ATAAATCTAAGTATAG*CCATTCCACTATGAG	AAAACTAGGCCTCGCC*CCATTCCACTTCTGA	CCATTCCACT	G58R	37	Sc	2436	M
2436Sc_S20	cluster72036164	8	4522	0.1766	7862 - 7862	4277 - 4277	12714	del	7863	4277	12714	GTCTCATCACAAACAT*TCCCACTGGCACCTT	GAAGTAACTCAAGGGA*TCCCACTGCACATAG	TCCCACTG	G58R	37	Sc	2436	M
2436Sc_S20	cluster72127789	8	4033	0.198	11494 - 11494	4293 - 4293	9098	del	11495	4293	9098	CCCTTCACATAATTCC*ACTTATTCTTCTAAC	TCCCACTGCACATAGG*ACTTATTCTTCTTAC	ACTTATTCTTCT	G58R	37	Sc	2436	M
2436Sc_S20	cluster72485640	12	4034	0.2966	6641 - 6641	4352 - 4352	14010	del	6642	4352	14010	TTCAGGAATACCACGA*CGCTACTCAGACTAC	TTAATTCAAATTTACC*CGCTACTCAACTCTA	CGCTACTCA	G58R	37	Sc	2436	M
2436Sc_S20	cluster72706904	8	4248	0.188	9630 - 9630	4382 - 4382	11051	del	9631	4382	11051	ATAAAATTTTTCTTGG*TAGCAATTACATTTC	ACTATCATTTTAATAC*TAGCAATTACTTCTA	TAGCAATTAC	G58R	37	Sc	2436	M
2436Sc_S20	cluster73376236	5	4322	0.1156	8002 - 8002	4493 - 4493	12790	del	8003	4493	12790	GTAGCCATCATTATAT*TTCCTTCAATCCTAT	TGAATATTAGCAATTC*TTCCTTACAACCCAT	TTCCTT	G58R	37	Sc	2436	M
2436Sc_S20	cluster73385909	5	4091	0.1221	7226 - 7226	4494 - 4494	13567	del	7227	4494	13567	ATTCTACCAGCTGTAA*TCCTTATCATAATTG	GAATATTAGCAATTCT*TCCTTACAACCCATC	TCCTTA	G58R	37	Sc	2436	M
2436Sc_S20	cluster73477755	5	3671	0.136	11443 - 11443	4504 - 4504	9360	del	11444	4504	9360	ACCATATAATTAACCT*CCAACCCTCACACAC	AATTCTTCCTTACAAC*CCATCCCTCACTCTA	AACC	G58R	37	Sc	2436	M
2436Sc_S20	cluster73595641	11	3776	0.2905	6643 - 6643	4516 - 4516	14172	del	6644	4516	14172	CAGGAATACCACGACG*CTACTCAGACTACCC	CAACCCATCCCTCACT*CTACTCAACCTCATA	CTACTCA	G58R	37	Sc	2436	M
2436Sc_S20	cluster73638876	5	3763	0.1327	13684 - 13684	4520 - 4520	7135	del	13685	4520	7135	CATAACTCCAACATCA*TCAACCTCATACATC	CCATCCCTCACTCTAC*TCAACCTCATAATCT	TCAACCTCATA	G58R	37	Sc	2436	M
2436Sc_S20	cluster73657420	5	3833	0.1303	10688 - 10688	4522 - 4522	10133	del	10689	4522	10133	CCATGTAGGAACCCTA*AACCTCATAATTTTA	ATCCCTCACTCTACTC*AACCTCATAATCTAT	AACCTCATAAT	G58R	37	Sc	2436	M
2436Sc_S20	cluster73705782	8	4368	0.1828	6994 - 6994	4528 - 4528	13833	del	6995	4528	13833	GTTAAATTATAGATCA*ATAATCTATATATCT	CACTCTACTCAACCTC*ATAATCTATATTATT	ATAATCTATAT	G58R	37	Sc	2436	M
2436Sc_S20	cluster73857251	9	3994	0.2248	10379 - 10379	4544 - 4544	10464	del	10380	4544	10464	TATTTTAACAGCCTGA*TTACTGCCACTAATA	ATAATCTATATTATTC*TTACAGCCCCTATAT	TTAC	G58R	37	Sc	2436	M
2436Sc_S20	cluster73997553	5	3628	0.1376	11044 - 11044	4560 - 4560	9815	del	11045	4560	9815	ACTCCTCAGTTAGCCA*CATAGCACTTGTTAT	TTACAGCCCCTATATT*CATAGCACTTATACT	CATAGCACTT	G58R	37	Sc	2436	M
2436Sc_S20	cluster74187292	5	4196	0.119	10443 - 10443	4579 - 4579	10435	del	10444	4579	10435	AATAACGTACTACAAA*AACTCTACATCTCAA	AGCACTTATACTAAAT*AACTCTATAACCATC	AACTCTA	G58R	37	Sc	2436	M
2436Sc_S20	cluster74198119	8	3853	0.2072	12257 - 12257	4581 - 4581	8623	del	12258	4581	8623	AGCCCTACAAGCAATC*CTCTATAACCGCATC	CACTTATACTAAATAA*CTCTATAACCATCAA	CTCTATAACC	G58R	37	Sc	2436	M
2436Sc_S20	cluster74198932	5	3962	0.126	13773 - 13773	4581 - 4581	7107	del	13774	4581	7107	CACAAATTAAAAAAAC*CTCTATAATCACCCC	CACTTATACTAAATAA*CTCTATAACCATCAA	CTCTATAA	G58R	37	Sc	2436	M
2436Sc_S20	cluster74288886	6	3941	0.152	13695 - 13695	4590 - 4590	7194	del	13696	4590	7194	CATCATCAACCTCATA*CATCAACCAATCTCC	TAAATAACTCTATAAC*CATCAACTCAATCTC	CATCAAC	G58R	37	Sc	2436	M
2436Sc_S20	cluster74368893	9	3992	0.2249	13702 - 13702	4598 - 4598	7195	del	13703	4598	7195	AACCTCATACATCAAC*CAATCTCCCAAACCA	TCTATAACCATCAACT*CAATCTCACTTCTAT	CATCAAC	G58R	37	Sc	2436	M
2436Sc_S20	cluster74427193	6	4238	0.1414	10284 - 10284	4604 - 4604	10619	del	10285	4604	10619	AGTTTAACCAGCCTAA*CACTTCTATGACAAA	ACCATCAACTCAATCT*CACTTCTATGAAATA	CACTTCTATGA	G58R	37	Sc	2436	M
2436Sc_S20	cluster74516017	6	4224	0.1418	7446 - 7446	4615 - 4615	13468	del	7447	4615	13468	ACCGAGTCGTTCTGCC*AATAGAACTTCCAAT	AATCTCACTTCTATGA*AATAAAACTCCAGCA	AATA	G58R	37	Sc	2436	M
2436Sc_S20	cluster74637582	8	3783	0.211	11103 - 11103	4628 - 4628	9824	del	11104	4628	9824	AGCTTCATAGGAGCAA*CAATACTAATAATCG	TGAAATAAAACTCCAG*CAATACTAACTATAA	CAATACTAA	G58R	37	Sc	2436	M
2436Sc_S20	cluster74695978	7	4308	0.1622	7346 - 7346	4636 - 4636	13589	del	7347	4636	13589	AGCTACGAATATACTG*ACTATGAAGACCTAT	AACTCCAGCAATACTA*ACTATAATCTCACTG	ATACT	G58R	37	Sc	2436	M
2436Sc_S20	cluster74817888	5	4417	0.1131	11784 - 11784	4655 - 4655	9170	del	11785	4655	9170	TTAATCTTCATTCTTC*TACTATCCCCAATCC	ATAATCTCACTGATAT*TACTATCCCTAGGAG	TACTATCCC	G58R	37	Sc	2436	M
2436Sc_S20	cluster74956423	5	4154	0.1202	8309 - 8309	4671 - 4671	12661	del	8310	4671	12661	GCTCACTTGCCCACTT*CCTTCCACAAGGAAC	TACTATCCCTAGGAGG*CCTTCCACCACTAAC	CCTTCCAC	G58R	37	Sc	2436	M
2436Sc_S20	cluster74995658	5	4279	0.1167	6667 - 6667	4676 - 4676	14308	del	6668	4676	14308	ACTACCCAGATGCTTA*CACCACATGAAACAC	TCCCTAGGAGGCCTTC*CACCACTAACAGGAT	CACCAC	G58R	37	Sc	2436	M
2436Sc_S20	cluster75016032	6	4270	0.1403	7491 - 7491	4678 - 4678	13486	del	7492	4678	13486	CATCTGAAGACGTCCT*CCACTCATGAGCAGT	CCTAGGAGGCCTTCCA*CCACTAACAGGATTC	TCCAC	G58R	37	Sc	2436	M
2436Sc_S20	cluster75096222	5	4667	0.107	7970 - 7970	4686 - 4686	13015	del	7971	4686	13015	TTACCCCAACAATAAT*AGGATTCCCAATCGT	GCCTTCCACCACTAAC*AGGATTCTTACCAAA	AGGATTC	G58R	37	Sc	2436	M
2436Sc_S20	cluster75405666	9	4696	0.1913	6680 - 6680	4733 - 4733	14352	del	6681	4733	14352	TTACACCACATGAAAC*ACTGTCTCTTCTATA	GAACTTATAAAAAACA*ACTGTCTAATTATAG	ACTGTCT	G58R	37	Sc	2436	M
2436Sc_S20	cluster75797383	8	4432	0.1802	10616 - 10616	4786 - 4786	10469	del	10617	4786	10469	AGGGATTTATTTCCTA*TTTTATACCCTAATC	TCTACTAAACCTATTC*TTTTATACTCGCCTA	TTTTATAC	G58R	37	Sc	2436	M
2436Sc_S20	cluster75927390	5	4390	0.1138	10636 - 10636	4804 - 4804	10467	del	10637	4804	10467	ATACCCTAATCGGTTC*TATTCCACTGCTAAT	TTATACTCGCCTAATT*TATTCCACTTCACTA	TATTCCACT	G58R	37	Sc	2436	M
2436Sc_S20	cluster75938178	6	4444	0.1348	12371 - 12371	4805 - 4805	8733	del	12372	4805	8733	CAACAACGACAATCTA*ATTCCACTTATAGGC	TATACTCGCCTAATTT*ATTCCACTTCACTAA	ATTCCACTT	G58R	37	Sc	2436	M
2436Sc_S20	cluster75975684	6	5232	0.1145	6708 - 6708	4809 - 4809	14400	del	6709	4809	14400	ATAGGATCATTTATTT*CACTAACAGCTGTTC	CTCGCCTAATTTATTC*CACTTCACTAACAAT	ATTTATT	G58R	37	Sc	2436	M
2436Sc_S20	cluster76005682	17	5221	0.3246	6706 - 6706	4812 - 4812	14405	del	6707	4812	14405	CTATAGGATCATTTAT*TTCACTAACAGCTGT	GCCTAATTTATTCCAC*TTCACTAACAATATT	TTCACTAACA	G58R	37	Sc	2436	M
2436Sc_S20	cluster76029033	5	4491	0.1112	13964 - 13964	4814 - 4814	7149	del	13965	4814	7149	AAACAACCAACAAACC*CACTAACAATTAAAC	CTAATTTATTCCACTT*CACTAACAATATTTC	CACTAACAAT	G58R	37	Sc	2436	M
2436Sc_S20	cluster76136273	5	4940	0.1011	8057 - 8057	4825 - 4825	13067	del	8058	4825	13067	ACAACCGTCTCCATTC*TTTCCAACACTGACT	CACTTCACTAACAATA*TTTCCAACCAACAAT	TTTCCAAC	G58R	37	Sc	2436	M
2436Sc_S20	cluster76179023	6	4605	0.1301	13951 - 13951	4829 - 4829	7177	del	13952	4829	7177	CCCTAAAACCATTAAA*CAACCAACAAACCCA	TCACTAACAATATTTC*CAACCAACAATAACT	CAACCAACAA	G58R	37	Sc	2436	M
2436Sc_S20	cluster76206214	7	5264	0.1328	7959 - 7959	4832 - 4832	13172	del	7960	4832	13172	TGCCTCATTCATTACC*CCAACAATAATAGGA	CTAACAATATTTCCAA*CCAACAATAACTCAA	CCAACAATAA	G58R	37	Sc	2436	M
2436Sc_S20	cluster76235884	5	5033	0.0992	7174 - 7174	4835 - 4835	13960	del	7175	4835	13960	ACTAACACATACAAGC*ACAATAGATGCACAA	ACAATATTTCCAACCA*ACAATAACTCAAAAA	ACAATA	G58R	37	Sc	2436	M
2436Sc_S20	cluster76337281	8	4728	0.1689	10421 - 10421	4845 - 4845	10723	del	10422	4845	10723	CCAAAACCACCTAAAA*AAAGATAATAACGTA	CAACCAACAATAACTC*AAAAATAATAACTCA	AAAAA	G58R	37	Sc	2436	M
2436Sc_S20	cluster76376549	9	4542	0.1978	8603 - 8603	4849 - 4849	12545	del	8604	4849	12545	ATCTACATGATAATAC*ATAATGACCCACCAA	CAACAATAACTCAAAA*ATAATAACTCACCAA	ATAATA	G58R	37	Sc	2436	M
2436Sc_S20	cluster76377282	5	4804	0.104	10425 - 10425	4849 - 4849	10723	del	10426	4849	10723	AACCACCTAAAAAAAG*ATAATAACGTACTAC	CAACAATAACTCAAAA*ATAATAACTCACCAA	ATAATAAC	G58R	37	Sc	2436	M
2436Sc_S20	cluster76456554	10	4449	0.2243	8612 - 8612	4858 - 4858	12545	del	8613	4858	12545	ATAATACATAATGACC*CACCAAACTCATGCA	CTCAAAAATAATAACT*CACCAAACAAAAACT	CACCAAAC	G58R	37	Sc	2436	M
2436Sc_S20	cluster76499083	6	4654	0.1288	14048 - 14048	4862 - 4862	7113	del	14049	4862	7113	AAAAATAATGAACTTA*AAACAAAAATATAAT	AAAATAATAACTCACC*AAACAAAAACTAAAC	AAACAAAAA	G58R	37	Sc	2436	M
2436Sc_S20	cluster76508530	5	4555	0.1096	13070 - 13070	4863 - 4863	8092	del	13071	4863	8092	CCCCCTAATCTCCATT*AACGAAAATGACCCA	AAATAATAACTCACCA*AACAAAAACTAAACC	AAC	G58R	37	Sc	2436	M
2436Sc_S20	cluster76517288	10	4752	0.21	10438 - 10438	4864 - 4864	10725	del	10439	4864	10725	AAGATAATAACGTACT*ACAAAAACTCTACAT	AATAATAACTCACCAA*ACAAAAACTAAACCC	ACAAAAACT	G58R	37	Sc	2436	M
2436Sc_S20	cluster76545871	5	4851	0.103	7155 - 7155	4867 - 4867	14011	del	7156	4867	14011	CGCTAATATTAACAAC*AAAACTAACACATAC	AATAACTCACCAAACA*AAAACTAAACCCAAC	AAAACTAA	G58R	37	Sc	2436	M
2436Sc_S20	cluster76945881	12	4736	0.2527	7170 - 7170	4908 - 4908	14037	del	7171	4908	14037	CAAAACTAACACATAC*AAGCACAATAGATGC	CCACCCTAGCTATCAT*AAGCACAATAACCCT	AAGCACAATA	G58R	37	Sc	2436	M
2436Sc_S20	cluster77136361	5	4410	0.1133	8212 - 8212	4934 - 4934	13021	del	8213	4934	13021	ACATTTACACCTACTA*CCCAACTATCCATAA	ACCCTACCCCTAGCCC*CCCAACTAATTACCT	CCCAACTA	G58R	37	Sc	2436	M
2436Sc_S20	cluster77407155	5	4435	0.1126	10219 - 10219	4983 - 4983	11063	del	10220	4983	11063	CACTAACCTGACTATC*AAGCCCTAAAAAAAC	AGTCCGCGAGCCTTCA*AAGCCCTAAGAAAAC	AAGCCCTAA	G58R	37	Sc	2436	M
2436Sc_S20	cluster77467162	7	4480	0.156	10229 - 10229	4993 - 4993	11063	del	10230	4993	11063	ACTATCAAGCCCTAAA*AAAACCTGAACAAAC	CCTTCAAAGCCCTAAG*AAAACACACAAGTTT	AAGCCCTAA	G58R	37	Sc	2436	M
2436Sc_S20	cluster77799039	6	4079	0.1469	13971 - 13971	5101 - 5101	7429	del	13972	5101	7429	CAACAAACCCACTAAC*AATTAAACCTAAACC	CAACTAGATTGGCAGG*AATTAAACCTACGAA	AATTAAACCTA	G58R	37	Sc	2436	M
2436Sc_S20	cluster79377987	7	4336	0.1612	11982 - 11982	5563 - 5563	9880	dup	5564	11982	6419	TAATTGGAGGCTTTGG*AAACTGACTTGTCCC	CTTAAAATAAGCTTCA*AAACTGACTTTTTCT	AAACTGACTT	G58R	37	Sc	2436	M
2436Sc_S20	cluster79465833	8	4634	0.1723	7091 - 7091	5577 - 5577	14785	dup	5578	7091	1514	GGAAACTGACTTGTCC*CACTAATAATCGGAG	AATTTCCATGATCACA*CACTAATAATTGTTT	CACTAATAAT	G58R	37	Sc	2436	M
2436Sc_S20	cluster80166035	5	4227	0.1181	7497 - 7497	5701 - 5701	14503	dup	5702	7497	1796	CAGGAGCAGGAACAGG*ATGAACAGTCTACCC	AAGACGTCCTCCACTC*ATGAGCAGTCCCCTC	ATGA	G58R	37	Sc	2436	M
2436Sc_S20	cluster80807729	9	4038	0.2224	11397 - 11397	5817 - 5817	10719	dup	5818	11397	5580	TTAGGTGCAATTAATT*TTATTACCACTATTA	TACTCAATATACATAA*TTATTACCACCCAAC	TTATTACCAC	G58R	37	Sc	2436	M
2436Sc_S20	cluster80905863	9	4581	0.1961	7145 - 7145	5827 - 5827	14981	dup	5828	7145	1318	TTAATTTTATTACCAC*TATTATCAACATGAA	TATATCATCTCGCTAA*TATTAACAACAAAAC	TATTA	G58R	37	Sc	2436	M
2436Sc_S20	cluster80936541	6	4254	0.1408	8586 - 8586	5830 - 5830	13543	dup	5831	8586	2756	ATTTTATTACCACTAT*TATCAACATGAAACC	CCTCCTAGTAAGCCTA*TATCTACATGATAAT	CTAT	G58R	37	Sc	2436	M
2436Sc_S20	cluster80985660	10	4580	0.2179	6671 - 6671	5835 - 5835	15463	dup	5836	6671	836	ATTACCACTATTATCA*ACATGAAACCCCCAG	CCCAGATGCTTACACC*ACATGAAACACTGTC	ACATGAAAC	G58R	37	Sc	2436	M
2436Sc_S20	cluster81237616	6	3882	0.1543	11154 - 11154	5864 - 5864	11009	dup	5865	11154	5290	AGCCATAACACAGTAT*CAAACTCCACTATTT	CTCCTATTCTGCCTAG*CAAACTCCAACTACG	CAAACTCCA	G58R	37	Sc	2436	M
2436Sc_S20	cluster81457629	9	3842	0.2337	11178 - 11178	5897 - 5897	11018	dup	5898	11178	5281	CTGATCCGTACTTATT*ACAGCCGTACTGCTC	AACTACGAACGGATCC*ACAGCCGTACTATAA	ACAGCCGTACT	G58R	37	Sc	2436	M
2436Sc_S20	cluster81795863	5	4470	0.1117	7145 - 7145	5952 - 5952	15106	dup	5953	7145	1193	GCAGGCATTACTATAC*TACTAACAGACCGCA	TATATCATCTCGCTAA*TATTAACAACAAAAC	ATA	G58R	37	Sc	2436	M
2436Sc_S20	cluster81945615	5	3594	0.1389	6588 - 6588	5970 - 5970	15681	dup	5971	6588	618	CTAACAGACCGCAACC*TAAACACAACTTTCT	ATCATATTCGTAGGAG*TAAACATAACATTCT	TAAACA	G58R	37	Sc	2436	M
2436Sc_S20	cluster82077362	5	4448	0.1123	10572 - 10572	5997 - 5997	11724	dup	5998	10572	4575	TTCTTTGATCCCGCTG*GAGGAGGGGACCCAA	ATTATTATTACCCGAT*GAGGGAACCAAACTG	GAGG	G58R	37	Sc	2436	M
2436Sc_S20	cluster82155899	5	4704	0.1062	7212 - 7212	6015 - 6015	15102	dup	6016	7212	1197	GGAGGGGACCCAATTC*TCTACCAGCATCTGT	AAACCATTTGAACTAT*TCTACCAGCTGTAAT	TCTACCAGC	G58R	37	Sc	2436	M
2436Sc_S20	cluster82545679	7	5231	0.1336	6702 - 6702	6084 - 6084	15681	dup	6085	6702	618	CTCCCAGGATTTGGAA*TTATTTCACATGTAG	TCTTCTATAGGATCAT*TTATTTCACTAACAG	TTATTTCAC	G58R	37	Sc	2436	M
2436Sc_S20	cluster82876493	5	4282	0.1166	8478 - 8478	6190 - 6190	14011	dup	6191	8478	2288	TAGGCTTTATTGTATG*AGCCCACCACATATT	AGTATTAATAAATATT*AGCCCACCAACAGCT	AGCCCACCA	G58R	37	Sc	2436	M
2436Sc_S20	cluster82885722	6	4119	0.1455	6819 - 6819	6191 - 6191	15671	dup	6192	6819	628	AGGCTTTATTGTATGA*GCCCACCACATATTC	GAATGACTTCATGGCT*GCCCTCCACCATATC	GCCC	G58R	37	Sc	2436	M
2436Sc_S20	cluster82907923	5	4372	0.1142	11847 - 11847	6193 - 6193	10645	dup	6194	11847	5654	GCTTTATTGTATGAGC*CCACCACATATTCAC	AACTTCCCACTGTACA*CCACCACATCAATCA	CCACCACAT	G58R	37	Sc	2436	M
2436Sc_S20	cluster82915658	5	4384	0.1139	6667 - 6667	6194 - 6194	15826	dup	6195	6667	473	CTTTATTGTATGAGCC*CACCACATATTCACA	ACTACCCAGATGCTTA*CACCACATGAAACAC	CACCACAT	G58R	37	Sc	2436	M
2436Sc_S20	cluster82965729	5	4052	0.1232	6832 - 6832	6204 - 6204	15671	dup	6205	6832	628	TGAGCCCACCACATAT*TCACAGTAGGATTAG	GCTGCCCTCCACCATA*TCACACATTCGAGGA	CATAT	G58R	37	Sc	2436	M
2436Sc_S20	cluster83027763	6	3944	0.1519	11454 - 11454	6225 - 6225	11070	dup	6226	11454	5229	GTAGGATTAGATGTAG*ACACACGAGCTTACT	AACCTCCAACCCTCAC*ACACACGAGAACTAA	ACACACGAG	G58R	37	Sc	2436	M
2436Sc_S20	cluster83745757	5	3986	0.1253	6897 - 6897	6391 - 6391	15793	dup	6392	6897	506	TTGGTGGTCTAACCGG*AATTGTTTTATCCAA	GAATCGAACCCCCTAA*AATTGGTTTCAAGCC	AATTG	G58R	37	Sc	2436	M
2436Sc_S20	cluster84036385	14	4330	0.3223	8242 - 8242	6455 - 6455	14512	dup	6456	8242	1787	CTATGTAGTAGCCCAT*TTCCACTATGTTCTA	AATCTAAGTATAGCCA*TTCCACTATGAGCTG	TTCCACTATG	G58R	37	Sc	2436	M
2436Sc_S20	cluster84288280	5	3422	0.1459	12594 - 12594	6519 - 6519	10224	dup	6520	12594	6075	TTTGTTCACTGATTCC*CATTATTTTCAGGCT	CTCGGAGCCCTAACCA*CATTATTTACAGCTA	CATTATTT	G58R	37	Sc	2436	M
2436Tb_S8	cluster100168711	6	3845	0.1558	11450 - 11450	6832 - 6832	11681	dup	6833	11450	4618	GCTGCCCTCCACCATA*TCACACATTCGAGGA	AATTAACCTCCAACCC*TCACACACACGAGAA	TCACACA	G58R	37	Tb	2436	M
2436Tb_S8	cluster100296905	8	4462	0.179	7898 - 7898	6858 - 6858	15259	dup	6859	7898	1040	GAGGAACCAACCTATG*TAAAAGTAAAATAAG	AAATCACTAACAACCA*TAAAAGTAAAAACCC	TAAAAGTAAAA	G58R	37	Tb	2436	M
2436Tb_S8	cluster101909419	5	4280	0.1167	12613 - 12613	7239 - 7239	10925	dup	7240	12613	5374	TAATCCTTATCATAAT*TGCTCTCCCCTCTCT	TATTTACAGCTATTTG*TGCTCTCACCCAAAA	TGCTCTC	G58R	37	Tb	2436	M
2436Tb_S8	cluster102126966	6	4603	0.1302	8036 - 8036	7278 - 7278	15541	dup	7279	8036	758	TATATATAATAGACGA*AATCAACAACCCCGT	CATCCTCAAAACGCCT*AATCAACAACCGTCT	AATCAACAACC	G58R	37	Tb	2436	M
2436Tb_S8	cluster102548201	5	4577	0.1091	10542 - 10542	7376 - 7376	13133	dup	7377	10542	3166	TGCTTTGATTCATATA*TAATCCCAACAAACG	TTATTTGAAGCAACCT*TAATCCCAACACTTA	TAATCCCAACA	G58R	37	Tb	2436	M
2436Tb_S8	cluster102579250	5	4176	0.1196	12351 - 12351	7381 - 7381	11329	dup	7382	12351	4970	TGATTCATATATAATC*CCAACAAACGACCTA	CAACAGATTATATTCT*CCAACAACAACGACA	CCAACAA	G58R	37	Tb	2436	M
2436Tb_S8	cluster103027484	5	3984	0.1253	9110 - 9110	7513 - 7513	14702	dup	7514	9110	1597	ATGAGCAGTCCCCTCC*CTAGGACTTAAAACT	ACTAATTACCATTATA*CTAGGACTTTACTTC	CTAGGACTT	G58R	37	Tb	2436	M
2436Tb_S8	cluster104127175	7	4762	0.1468	8369 - 8369	7821 - 7821	15751	dup	7822	8369	548	TCTCATCAATAATTAC*CCTATTTATCTTATT	TTATTGAAACAATTAG*CCTATTTATTCAACC	CCTATTTAT	G58R	37	Tb	2436	M
2436Tb_S8	cluster104508440	6	4566	0.1312	11011 - 11011	7881 - 7881	13169	dup	7882	11011	3130	CACTGGCACCTTCACC*AAAATCACTAACAAC	TACGCCAAACAGATTT*AAAATCACTAATCGC	AAAATCACTAA	G58R	37	Tb	2436	M
2436Tb_S8	cluster1048510533	5	4584	0.109	14191 - 14191	7946 - 7946	10054	dup	7947	14191	6245	ACGAAAATCTATTTGC*CTCATTCATTACCCC	TTAAAATTATTAACCA*CTCATTCATTGACCT	CTCATTCATT	G58R	37	Tb	2436	M
2436Tb_S8	cluster105399743	5	4789	0.1043	13099 - 13099	8036 - 8036	11236	dup	8037	13099	5063	CATCCTCAAAACGCCT*AATCAACAACCGTCT	CAGACCTCATAAACCC*AATCAAACGCCTAGC	AATCAA	G58R	37	Tb	2436	M
2436Tb_S8	cluster106058730	6	4562	0.1313	11471 - 11471	8133 - 8133	12961	dup	8134	11471	3338	AGGACGAACATGAACC*CTAATAATTGTTTCC	CACACGAGAACTAACA*CTAATAGCCCTTCAC	CTAATA	G58R	37	Tb	2436	M
2436Tb_S8	cluster106177523	8	4442	0.1798	9231 - 9231	8158 - 8158	15226	dup	8159	9231	1073	GTTTCCCTAATCATAT*TTATTGGATCAACAA	CATGGACTCCATGTAA*TTATTGGATCAACAT	TTATTGGATCAACA	G58R	37	Tb	2436	M
2436Tb_S8	cluster10683532	5	3532	0.1414	2789 - 2789	12977 - 12977	10188	dup	12978	2789	6111	AGCCCTACTAATTACA*CTAATCGCCACTTCT	ACTCCTCGTCCCCATT*CTAATCGCCATAGCC	CTAATCGCCA	G58R	37	Tb	2436	M
2436Tb_S8	cluster10731752	5	3540	0.141	2796 - 2796	9901 - 9901	7105	dup	9902	2796	9194	ACCTTCTTCAACCTCA*CCATAGCCTTCTCAC	GTCCCCATTCTAATCG*CCATAGCCTTCCTAA	CCATAGCCTTC	G58R	37	Tb	2436	M
2436Tb_S8	cluster111519856	5	4696	0.1064	13255 - 13255	9893 - 9893	12937	dup	9894	13255	3362	TGCCATCTACCTTCTT*CAACCTCACCATAGC	TCGCACTAGAACTAAA*CAACCTAACCATAAA	CAACCT	G58R	37	Tb	2436	M
2436Tb_S8	cluster111639445	5	4375	0.1142	12647 - 12647	9906 - 9906	13558	dup	9907	12647	2741	CTTCAACCTCACCATA*GCCTTCTCACTATCA	CATCAAAAAAATCATT*GCCTTCTCTACATCA	GCCTTCTC	G58R	37	Tb	2436	M
2436Tb_S8	cluster111819420	6	4383	0.1367	12614 - 12614	9943 - 9943	13628	dup	9944	12614	2671	GGGACACTTATATTTC*GCTCTCACCTAATAT	ATTTACAGCTATTTGT*GCTCTCACCCAAAAC	GCTCTCACC	G58R	37	Tb	2436	M
2436Tb_S8	cluster112149222	8	4484	0.1781	12307 - 12307	10016 - 10016	14008	dup	10017	12307	2291	TTATAACTTCAGTAAC*TTCCCTAAACTCCAA	TAGCTATAGTTTGATT*TTCCCTAAACATAAA	TTCCCTAAAC	G58R	37	Tb	2436	M
2436Tb_S8	cluster11313927	5	4001	0.1248	2937 - 2937	13464 - 13464	10527	dup	13465	2937	5772	CACACAAACATAACCA*CTTTAACAACCAACC	AAAGAACCAATACGCC*CTTTAACAACCTCTA	CTTTAACAACC	G58R	37	Tb	2436	M
2436Tb_S8	cluster1133010219	5	4836	0.1033	13764 - 13764	10225 - 10225	12760	dup	10226	13764	3539	CCTGACTATCAAGCCC*TAAAAAAACCTGAAC	AATTAAGCACACAAAT*TAAAAAAACCTCTAT	TAAAAAAACCT	G58R	37	Tb	2436	M
2436Tb_S8	cluster114309427	7	4588	0.1523	12622 - 12622	10405 - 10405	14082	dup	10406	12622	2217	TAATATTAATAGCTAG*CCAAAACCACCTAAA	CTATTTGTGCTCTCAC*CCAAAACGACATCAA	CCAAAAC	G58R	37	Tb	2436	M
2436Tb_S8	cluster11431804	7	3724	0.1876	2952 - 2952	9988 - 9988	7036	dup	9989	2952	9263	CTGGAAGGCATAGTAT*TATCCTTATTTATTA	CCTTTAACAACCTCTA*TATCCTTATTTATTA	TATCCTTATTTATT	G58R	37	Tb	2436	M
2436Tb_S8	cluster116819575	8	4174	0.1913	12843 - 12843	11127 - 11127	14583	dup	11128	12843	1716	ATAATCGCACATGGCC*TCACATCATCACTCC	ACAAAAATCATACCAT*TCACATCATCATGCC	TCACATCATCA	G58R	37	Tb	2436	M
2436Tb_S8	cluster117129269	5	4046	0.1234	12374 - 12374	11222 - 11222	15147	dup	11223	12374	1152	ACTTCAAATGGTCTTC*CCACTTATAGCCACA	CAACGACAATCTAATT*CCACTTATAGGCCTA	CCACTTATAG	G58R	37	Tb	2436	M
2436Tb_S8	cluster1178710005	6	4614	0.1299	13471 - 13471	11422 - 11422	14250	dup	11423	13471	2049	CCCAACGCGGCAAACT*AACCAACCATATAAT	ACATAACCACTTTAAC*AACCAACCAAAAAGG	AACCAACCA	G58R	37	Tb	2436	M
2436Tb_S8	cluster117879475	5	4096	0.1219	12698 - 12698	11422 - 11422	15023	dup	11423	12698	1276	CCCAACGCGGCAAACT*AACCAACCATATAAT	AGTGACGCTAGGAATA*AACCAACCACACCTA	AACCAACCA	G58R	37	Tb	2436	M
2436Tb_S8	cluster118309264	7	4310	0.1621	12369 - 12369	11487 - 11487	15417	dup	11488	12369	882	CTAATAGCCCTTCACA*TAATTCCACTTATTC	AACAACAACGACAATC*TAATTCCACTTATAG	TAATTCCACTTAT	G58R	37	Tb	2436	M
2436Tb_S8	cluster1191710994	9	3946	0.2276	14993 - 14993	11788 - 11788	13094	dup	11789	14993	3205	TCTTCATTCTTCTACT*ATCCCCAATCCTAAT	CGCCATTCTACGCTCA*ATCCCCAATAAACTA	ATCCCCAAT	G58R	37	Tb	2436	M
2436Tb_S8	cluster1193710035	6	5192	0.1154	13513 - 13513	11815 - 11815	14601	dup	11816	13513	1698	TAATTTCAATATCAAA*CCTAATTAAACACAT	TGTACTTTATATCATT*CCTAATTAACATCAT	CCTAATTAA	G58R	37	Tb	2436	M
2436Tb_S8	cluster11984479	6	3480	0.1721	3024 - 3024	14163 - 14163	11139	dup	14164	3024	5160	ACAAACATACGAAAAA*CACACCCATTATTTA	GTTCCCCTACCAATAC*CACACCCATTAATTA	CACACCCATTA	G58R	37	Tb	2436	M
2436Tb_S8	cluster121969756	5	4378	0.1141	13116 - 13116	12864 - 12864	16047	dup	12865	13116	252	TCATCATGCCTAGTAA*TCGGAAGCCTCGCCC	ATCAAACGCCTAGCAT*TCGGAAGCATCTTTG	TCGGAAGC	G58R	37	Tb	2436	M
2436Tb_S8	cluster1230010014	6	5132	0.1168	13481 - 13481	13267 - 13267	16085	dup	13268	13481	214	TAAACAACCTAACCAT*AAAACTATCAATAAA	TTTAACAACCAACCAA*AAAGGCTTAATTAAA	AACCA	G58R	37	Tb	2436	M
2436Tb_S8	cluster1233910326	5	4617	0.1082	13915 - 13915	13375 - 13375	15759	dup	13376	13915	540	AATCTCTCAACCTAAG*CCTAAAAACATCCCT	TAAAAAAACTATTAAA*CCTAAAAACGATCCA	CCTAAAAAC	G58R	37	Tb	2436	M
2436Tb_S8	cluster1237810355	5	4704	0.1062	13949 - 13949	13468 - 13468	15818	dup	13469	13949	481	CAAACATAACCACTTT*AACAACCAACCAAAA	AACCCTAAAACCATTA*AACAACCAACAAACC	AACAACCAAC	G58R	37	Tb	2436	M
2436Tb_S8	cluster1237910404	6	4724	0.1268	14022 - 14022	13469 - 13469	15746	dup	13470	14022	553	AAACATAACCACTTTA*ACAACCAACCAAAAA	TTAATGCTAACCCAAG*ACAACCAACCAAAAA	ACAACCAACCAAAA	G58R	37	Tb	2436	M
2436Tb_S8	cluster1241710534	6	4151	0.1443	14192 - 14192	13616 - 13616	15723	dup	13617	14192	576	CACCCAGCTACTACCA*TCATTCAAGTAGCAC	TAAAATTATTAACCAC*TCATTCATTGACCTA	TCATTCA	G58R	37	Tb	2436	M
2436Tb_S8	cluster1252710948	6	3500	0.1711	14924 - 14924	13963 - 13963	15338	dup	13964	14924	961	TAAACAACCAACAAAC*CCACTAACAATTAAA	CTACATACCAGCTAAT*CCACTAAACACCCCA	CCACTAA	G58R	37	Tb	2436	M
2436Tb_S8	cluster1262711496	5	2530	0.1972	16094 - 16094	14934 - 14934	15139	dup	14935	16094	1160	GCTAATCCACTAAACA*CCCCACCCCATATTA	TTTAACTCTCCAAACC*CCCCACCCCCTCCTC	CCCCACCCC	G58R	37	Tb	2436	M
2436Tb_S8	cluster13194875	5	3082	0.162	3248 - 3248	14760 - 14760	11512	dup	14761	3248	4787	CACGAAACAGGATCAA*ACAACCCAACAGGAT	TCTACAAACACTTATT*ACAACCCAAGAACAC	ACAACCCAA	G58R	37	Tb	2436	M
2436Tb_S8	cluster1507215	5	3187	0.1566	3594 - 3594	4062 - 4062	468	del	3595	4062	468	TATCCACGCTTCCGTT*ACGATCAACTTATAC	TCAACAAAAAAAACCC*ACGATCAACTGAAGC	ACGATCAACT	G58R	37	Tb	2436	M
2436Tb_S8	cluster17494650	7	3638	0.192	4107 - 4107	14401 - 14401	10294	dup	14402	4107	6005	ATATACACGCAAACGG*AGCCTCAATATTTTT	TCGTCACACAAGCAAC*AGCCTCAATAATTAT	AGCCTCAATA	G58R	37	Tb	2436	M
2436Tb_S8	cluster18104472	5	3796	0.1315	4184 - 4184	14155 - 14155	9971	dup	14156	4184	6328	ACCTAATGACAAACAT*ACGAAAAACACACCC	TTTCAACAACAAACAA*ACGGTCTTATCCTTA	ACAAACA	G58R	37	Tb	2436	M
2436Tb_S8	cluster18272642	7	3921	0.1782	4208 - 4208	11472 - 11472	7264	dup	11473	4208	9035	ACACGAGAACTAACAC*TAATAGCCCTTCACA	ATCCTTAACATAACAT*TAATAGCCCTATCCA	TAATAGCCCT	G58R	37	Tb	2436	M
2436Tb_S8	cluster18353761	7	4214	0.1658	4220 - 4220	13263 - 13263	9043	dup	13264	4220	7256	GAACTAAACAACCTAA*CCATAAAACTATCAA	ACATTAATAGCCCTAT*CCATAAAACTAGGCC	CCATAAAACTA	G58R	37	Tb	2436	M
2436Tb_S8	cluster2114278	5	3470	0.1439	542 - 542	13903 - 13903	13361	dup	13904	542	2938	CCCTAAATAAATTAAA*AAAACTATTAAACCT	AATAATTAAATTTAAC*AAAACTATTTGCCAG	AAAACTATT	G58R	37	Tb	2436	M
2436Tb_S8	cluster21685163	6	3786	0.1582	4796 - 4796	15084 - 15084	10288	dup	15085	4796	6011	ACCTCAAAGCAACGAA*GCCTAATATTCCGCC	CTATTCTTTTATACTC*GCCTAATTTATTCCA	GCCTAAT	G58R	37	Tb	2436	M
2436Tb_S8	cluster22624055	7	4172	0.1675	4921 - 4921	13646 - 13646	8725	dup	13647	4921	7574	CAACTATATATTGCCG*CTACCCCAATCCCTC	CATAAGCACAATAACC*CTACCCCTAGCCCCC	CTACCCC	G58R	37	Tb	2436	M
2436Tb_S8	cluster23001936	9	4482	0.2004	4983 - 4983	10219 - 10219	5236	dup	10220	4983	11063	CACTAACCTGACTATC*AAGCCCTAAAAAAAC	AGTCCGCGAGCCTTCA*AAGCCCTAAGAAAAC	AAGCCCTAA	G58R	37	Tb	2436	M
2436Tb_S8	cluster24175175	5	3316	0.1506	5355 - 5355	15098 - 15098	9743	del	5356	15098	9743	CGTTGATTATTCTCAA*CCAATCACAAAGATA	AAGCCTAATATTCCGC*CCAATCACACAAATT	CCAATCACA	G58R	37	Tb	2436	M
2436Tb_S8	cluster24204935	5	3586	0.1392	5362 - 5362	14821 - 14821	9459	del	5363	14821	9459	TATTCTCAACCAATCA*CAAAGATATCGGAAC	ACCCCTACTATACAAT*CAAAGATATCCTAGG	CAAAGATATC	G58R	37	Tb	2436	M
2436Tb_S8	cluster28402475	5	2982	0.1674	6547 - 6547	11233 - 11233	4686	del	6548	11233	4686	GCTTCACCCTAGATGA*CACATGAGCAAAAGC	TCTTCCCACTTATAGC*CACATGATGACTGAT	CACATGA	G58R	37	Tb	2436	M
2436Tb_S8	cluster28631905	23	3852	0.5935	6598 - 6598	10178 - 10178	3580	del	6599	10178	3580	TAGGAGTAAACATAAC*ATTCTTCCCTCAACA	TACAATGCTAAAAATT*ATTCTTCCCTCACTA	ATTCTTCCCTCA	G58R	37	Tb	2436	M
2436Tb_S8	cluster28761205	5	3827	0.1305	6615 - 6615	8176 - 8176	1561	del	6616	8176	1561	TTCTTCCCTCAACATT*TCCTGGGCCTTTCAG	ATTGGATCAACAAATC*TCCTAGGCCTTTTAC	TCCT	G58R	37	Tb	2436	M
2436Tb_S8	cluster28791208	6	3853	0.1555	6620 - 6620	8181 - 8181	1561	del	6621	8181	1561	CCCTCAACATTTCCTG*GGCCTTTCAGGAATA	ATCAACAAATCTCCTA*GGCCTTTTACCACAT	GGCCTTT	G58R	37	Tb	2436	M
2436Tb_S8	cluster28804922	7	3247	0.2151	6622 - 6622	14808 - 14808	8186	del	6623	14808	8186	CTCAACATTTCCTGGG*CCTTTCAGGAATACC	AAAATTCCATTTCACC*CCTACTATACAATCA	CCT	G58R	37	Tb	2436	M
2436Tb_S8	cluster28804967	8	3196	0.2497	6622 - 6622	14856 - 14856	8234	del	6623	14856	8234	CTCAACATTTCCTGGG*CCTTTCAGGAATACC	CTAATCATATTCTTAA*TTCTCATAACCCTAG		G58R	37	Tb	2436	M
2436Tb_S8	cluster28833465	7	3602	0.194	6627 - 6627	12882 - 12882	6255	del	6628	12882	6255	CATTTCCTGGGCCTTT*CAGGAATACCACGAC	GGAAGCCTCGCCCTCA*CAGGAATACCATTCC	CAGGAATACCA	G58R	37	Tb	2436	M
2436Tb_S8	cluster28913479	6	3880	0.1544	6643 - 6643	12907 - 12907	6264	del	6644	12907	6264	CAGGAATACCACGACG*CTACTCAGACTACCC	CATTCCTAACAGGGTT*CTACTCAAAAGACCT	CTACTCA	G58R	37	Tb	2436	M
2436Tb_S8	cluster28932990	5	4064	0.1229	6645 - 6645	12066 - 12066	5421	del	6646	12066	5421	GGAATACCACGACGCT*ACTCAGACTACCCAG	TCTTCATGATATATAC*ACTCAGACCCAAACA	ACTCAGAC	G58R	37	Tb	2436	M
2436Tb_S8	cluster28981227	8	4036	0.1978	6651 - 6651	8208 - 8208	1557	del	6652	8208	1557	CCACGACGCTACTCAG*ACTACCCAGATGCTT	ACATACATTTACACCT*ACTACCCAACTATCC	ACTACCCA	G58R	37	Tb	2436	M
2436Tb_S8	cluster29014878	6	3598	0.1665	6654 - 6654	14763 - 14763	8109	del	6655	14763	8109	CGACGCTACTCAGACT*ACCCAGATGCTTACA	GAAACAGGATCAAACA*ACCCAACAGGATTAA	ACCCA	G58R	37	Tb	2436	M
2436Tb_S8	cluster29101220	5	4236	0.1179	6664 - 6664	8200 - 8200	1536	del	6665	8200	1536	CAGACTACCCAGATGC*TTACACCACATGAAA	CTTTTACCACATACAT*TTACACCTACTACCC	TTACACC	G58R	37	Tb	2436	M
2436Tb_S8	cluster2912839	6	4196	0.1428	6666 - 6666	7043 - 7043	377	del	6667	7043	377	GACTACCCAGATGCTT*ACACCACATGAAACA	CAACTTGGTCTACAAG*ACGCCACATCCCCTA	AC	G58R	37	Tb	2436	M
2436Tb_S8	cluster29132863	5	4578	0.1091	6667 - 6667	11848 - 11848	5181	del	6668	11848	5181	ACTACCCAGATGCTTA*CACCACATGAAACAC	ACTTCCCACTGTACAC*CACCACATCAATCAA	TACACCAC	G58R	37	Tb	2436	M
2436Tb_S8	cluster29311768	6	4622	0.1296	6687 - 6687	9921 - 9921	3234	del	6688	9921	3234	ACATGAAACACTGTCT*CTTCTATAGGATCAT	AGCCTTCTCACTATCA*CTTCTAGGGACACTT	CTTCTA	G58R	37	Tb	2436	M
2436Tb_S8	cluster29313540	7	4506	0.1551	6687 - 6687	12987 - 12987	6300	del	6688	12987	6300	ACATGAAACACTGTCT*CTTCTATAGGATCAT	ATTACACTAATCGCCA*CTTCTATAACAGCTA	CTTCTATA	G58R	37	Tb	2436	M
2436Tb_S8	cluster29384822	6	4309	0.139	6699 - 6699	14700 - 14700	8001	del	6700	14700	8001	GTCTCTTCTATAGGAT*CATTTATTTCACTAA	TTCCACTTCATCTTAC*CATTTATTATCGCGG	CATTTATT	G58R	37	Tb	2436	M
2436Tb_S8	cluster29413667	6	4868	0.1231	6703 - 6703	13153 - 13153	6450	del	6704	13153	6450	CTTCTATAGGATCATT*TATTTCACTAACAGC	TTGTCATCTCATATAA*TATTCCACCAACCAG	TATT	G58R	37	Tb	2436	M
2436Tb_S8	cluster29433571	10	4867	0.205	6706 - 6706	13025 - 13025	6319	del	6707	13025	6319	CTATAGGATCATTTAT*TTCACTAACAGCTGT	CATACGAATCATTTAC*TTCGTAACAATAACA	ATCATTTA	G58R	37	Tb	2436	M
2436Tb_S8	cluster29441079	9	4978	0.1805	6707 - 6707	7885 - 7885	1178	del	6708	7885	1178	TATAGGATCATTTATT*TCACTAACAGCTGTT	GGCACCTTCACCAAAA*TCACTAACAACCATA	TCACTAACA	G58R	37	Tb	2436	M
2436Tb_S8	cluster29461628	5	4766	0.1048	6710 - 6710	9500 - 9500	2790	del	6711	9500	2790	AGGATCATTTATTTCA*CTAACAGCTGTTCTC	TAATATTTTATTATCC*CTAACGCTAATTCTA	CTAAC	G58R	37	Tb	2436	M
2436Tb_S8	cluster29531787	11	4734	0.2318	6717 - 6717	9951 - 9951	3234	del	6718	9951	3234	TTTATTTCACTAACAG*CTGTTCTCATCATGA	TATATTTCGCTCTCAC*CTAATATCCACATTA	CA	G58R	37	Tb	2436	M
2436Tb_S8	cluster29745144	5	3318	0.1505	6756 - 6756	15062 - 15062	8306	del	6757	15062	8306	ATTTGAGAGGCCTTTG*CTTCAAAACGAGAAG	AGCCCTAATACCTTTC*CTTCATACCTCAAAG	CCTTT	G58R	37	Tb	2436	M
2436Tb_S8	cluster29934699	5	3499	0.1427	6803 - 6803	14491 - 14491	7688	del	6804	14491	7688	TGCTTCAACAAATTTA*GAATGACTTCATGGC	AAACCTGAAACATTGG*AGTACTTCTACTGTT	AG	G58R	37	Tb	2436	M
2436Tb_S8	cluster30192747	5	4148	0.1204	6843 - 6843	11703 - 11703	4860	del	6844	11703	4860	CCATATCACACATTCG*AGGAACCAACCTATG	GTAATCCATTGGTCTT*AGGAACCAAAAACCT	AGGAACCAA	G58R	37	Tb	2436	M
2436Tb_S8	cluster30245199	8	2896	0.2755	6848 - 6848	15132 - 15132	8284	del	6849	15132	8284	TCACACATTCGAGGAA*CCAACCTATGTAAAA	TACTGAATCCTAGTAG*CCAACCTACTTATCT	CCAACCTA	G58R	37	Tb	2436	M
2436Tb_S8	cluster30301089	15	4462	0.335	6858 - 6858	7898 - 7898	1040	del	6859	7898	1040	GAGGAACCAACCTATG*TAAAAGTAAAATAAG	AAATCACTAACAACCA*TAAAAGTAAAAACCC	TAAAAGTAAAA	G58R	37	Tb	2436	M
2436Tb_S8	cluster30493589	8	4412	0.181	6889 - 6889	13054 - 13054	6165	del	6890	13054	6165	AAAGGAAGGAATCGAA*CCCCCTAAAATTGGT	CAAAACCGCGTTTTCC*CCCCCTAATCTCCAT	CCCCCTAA	G58R	37	Tb	2436	M
2436Tb_S8	cluster30494260	13	4132	0.3136	6889 - 6889	13885 - 13885	6996	del	6890	13885	6996	AAAGGAAGGAATCGAA*CCCCCTAAAATTGGT	AAACACAACCAACATC*CCCCCTAAATAAATT	CCCCCTAAA	G58R	37	Tb	2436	M
2436Tb_S8	cluster30823799	8	4690	0.1703	6933 - 6933	13304 - 13304	6371	del	6934	13304	6371	CATATCCTATATGTCT*TTCTCAATAAGATAT	AAATCCATATTCATCC*TTCTCAACTTTACTG	TTCTCAA	G58R	37	Tb	2436	M
2436Tb_S8	cluster31193888	5	4678	0.1068	7021 - 7021	13422 - 13422	6401	del	7022	13422	6401	ATCTTATATGGCCTAC*CCATTCCAACTTGGT	ATCTGGTTAGAAAAAA*CCATCCCAAAATCCA	CCAT	G58R	37	Tb	2436	M
2436Tb_S8	cluster31394256	10	4180	0.2387	7048 - 7048	13880 - 13880	6832	del	7049	13880	6832	TGGTCTACAAGACGCC*ACATCCCCTATTATA	TATCCAAACACAACCA*ACATCCCCCCTAAAT	ACATCCCC	G58R	37	Tb	2436	M
2436Tb_S8	cluster31475044	6	3548	0.1688	7056 - 7056	14944 - 14944	7888	del	7057	14944	7888	AAGACGCCACATCCCC*TATTATAGAAGAGCT	TAAACACCCCACCCCA*TATTAAACCCGAATG	TATTA	G58R	37	Tb	2436	M
2436Tb_S8	cluster31594904	6	3874	0.1546	7072 - 7072	14790 - 14790	7718	del	7073	14790	7718	TATTATAGAAGAGCTA*ATAAATTTCCATGAT	TTAAACTCAGATGCAG*ATAAAATTCCATTTC	ATAAA	G58R	37	Tb	2436	M
2436Tb_S8	cluster31654910	5	3871	0.129	7078 - 7078	14796 - 14796	7718	del	7079	14796	7718	AGAAGAGCTAATAAAT*TTCCATGATCACACA	TCAGATGCAGATAAAA*TTCCATTTCACCCCT	TTCCAT	G58R	37	Tb	2436	M
2436Tb_S8	cluster31793236	5	4406	0.1134	7092 - 7092	12542 - 12542	5450	del	7093	12542	5450	ATTTCCATGATCACAC*ACTAATAATTGTTTT	ATTCCACCCCCTCACG*ACTAATAATAACTTT	ACTAATAAT	G58R	37	Tb	2436	M
2436Tb_S8	cluster31801189	10	4586	0.2176	7093 - 7093	8133 - 8133	1040	del	7094	8133	1040	TTTCCATGATCACACA*CTAATAATTGTTTTC	AGGACGAACATGAACC*CTAATAATTGTTTCC	CTAATAATTGTTT	G58R	37	Tb	2436	M
2436Tb_S8	cluster31844341	6	4300	0.1393	7098 - 7098	13971 - 13971	6873	del	7099	13971	6873	ATGATCACACACTAAT*AATTGTTTTCCTAAT	CAACAAACCCACTAAC*AATTAAACCTAAACC	CACTAA	G58R	37	Tb	2436	M
2436Tb_S8	cluster31903960	7	4918	0.1421	7105 - 7105	13511 - 13511	6406	del	7106	13511	6406	CACACTAATAATTGTT*TTCCTAATTAGCTCC	ATTGTACTTTATATCA*TTCCTAATTAACATC	TTCCTAATTA	G58R	37	Tb	2436	M
2436Tb_S8	cluster31915120	9	4150	0.2164	7106 - 7106	15036 - 15036	7930	del	7107	15036	7930	ACACTAATAATTGTTT*TCCTAATTAGCTCCT	GCCTTAATCTTATCTA*TCCTAATTTTAGCCC	TCCTAATT	G58R	37	Tb	2436	M
2436Tb_S8	cluster32735014	14	3640	0.3831	7214 - 7214	14913 - 14913	7699	del	7215	14913	7699	ACCATTTGAACTATTC*TACCAGCTGTAATCC	GACCCAGACAACTACA*TACCAGCTAATCCAC	TACCAGCT	G58R	37	Tb	2436	M
2436Tb_S8	cluster32864954	5	3837	0.1301	7231 - 7231	14843 - 14843	7612	del	7232	14843	7612	ACCAGCTGTAATCCTT*ATCATAATTGCTCTC	TATCCTAGGTATCCTA*ATCATATTCTTAATT	ATCATA	G58R	37	Tb	2436	M
2436Tb_S8	cluster33063365	6	4334	0.1382	7254 - 7254	12735 - 12735	5481	del	7255	12735	5481	TTGCTCTCCCCTCTCT*ACGCATTCTATATAT	CTACACATCTGTACCC*ACGCATTCTTCAAAG	ACGCATTCT	G58R	37	Tb	2436	M
2436Tb_S8	cluster33241146	8	4603	0.1735	7278 - 7278	8036 - 8036	758	del	7279	8036	758	TATATATAATAGACGA*AATCAACAACCCCGT	CATCCTCAAAACGCCT*AATCAACAACCGTCT	AATCAACAACC	G58R	37	Tb	2436	M
2436Tb_S8	cluster33265435	8	3332	0.2395	7281 - 7281	15707 - 15707	8426	dup	15708	7281	7873	CCATCCTCCGTGAAAC*CAACAACCCGCCCAC	ATATAATAGACGAAAT*CAACAACCCCGTATT	CAACAACCC	G58R	37	Tb	2436	M
2436Tb_S8	cluster33273751	7	4598	0.152	7282 - 7282	13253 - 13253	5971	del	7283	13253	5971	TATAATAGACGAAATC*AACAACCCCGTATTA	AATCGCACTAGAACTA*AACAACCTAACCATA	AACAACC	G58R	37	Tb	2436	M
2436Tb_S8	cluster33274874	6	3913	0.1531	7282 - 7282	14759 - 14759	7477	del	7283	14759	7477	TATAATAGACGAAATC*AACAACCCCGTATTA	CCACGAAACAGGATCA*AACAACCCAACAGGA	AACAACCC	G58R	37	Tb	2436	M
2436Tb_S8	cluster33305038	15	3521	0.4242	7286 - 7286	14938 - 14938	7652	del	7287	14938	7652	ATAGACGAAATCAACA*ACCCCGTATTAACCG	ATCCACTAAACACCCC*ACCCCATATTAAACC	ACCCC	G58R	37	Tb	2436	M
2436Tb_S8	cluster33355044	5	3472	0.1438	7292 - 7292	14944 - 14944	7652	del	7293	14944	7652	GAAATCAACAACCCCG*TATTAACCGTTAAAA	TAAACACCCCACCCCA*TATTAAACCCGAATG	TATTAA	G58R	37	Tb	2436	M
2436Tb_S8	cluster33434318	11	4251	0.2581	7301 - 7301	13946 - 13946	6645	del	7302	13946	6645	AACCCCGTATTAACCG*TTAAAACCATAGGGC	CCAAACCCTAAAACCA*TTAAACAACCAACAA	TTAAA	G58R	37	Tb	2436	M
2436Tb_S8	cluster33452209	5	4312	0.1158	7303 - 7303	10668 - 10668	3365	del	7304	10668	3365	CCCCGTATTAACCGTT*AAAACCATAGGGCAC	GCCCTCATCTTAATCC*AAAACCATGTAGGAA	AAAACCAT	G58R	37	Tb	2436	M
2436Tb_S8	cluster33564425	8	4172	0.1914	7316 - 7316	14095 - 14095	6779	del	7317	14095	6779	GTTAAAACCATAGGGC*ACCAATGATACTGAA	ACAGCATTCAACTGCG*ACCAATGACATGAAA	ACCAATGA	G58R	37	Tb	2436	M
2436Tb_S8	cluster33751931	6	4525	0.1324	7343 - 7343	10210 - 10210	2867	del	7344	10210	2867	TGAAGCTACGAATATA*CTGACTATGAAGACC	TGCTACTACCACTAAC*CTGACTATCAAGCCC	CTGACTAT	G58R	37	Tb	2436	M
2436Tb_S8	cluster33831939	6	4612	0.1299	7356 - 7356	10223 - 10223	2867	del	7357	10223	2867	ATACTGACTATGAAGA*CCTATGCTTTGATTC	AACCTGACTATCAAGC*CCTAAAAAAACCTGA	CCTA	G58R	37	Tb	2436	M
2436Tb_S8	cluster34022139	5	4577	0.1091	7376 - 7376	10542 - 10542	3166	del	7377	10542	3166	TGCTTTGATTCATATA*TAATCCCAACAAACG	TTATTTGAAGCAACCT*TAATCCCAACACTTA	TAATCCCAACA	G58R	37	Tb	2436	M
2436Tb_S8	cluster34061113	8	4677	0.1708	7380 - 7380	7958 - 7958	578	del	7381	7958	578	TTGATTCATATATAAT*CCCAACAAACGACCT	TTGCCTCATTCATTAC*CCCAACAATAATAGG	CCCAACAA	G58R	37	Tb	2436	M
2436Tb_S8	cluster34074299	8	4231	0.1887	7381 - 7381	13927 - 13927	6546	del	7382	13927	6546	TGATTCATATATAATC*CCAACAAACGACCTA	TAAACCTAAAAACGAT*CCACCAAACCCTAAA	ATCC	G58R	37	Tb	2436	M
2436Tb_S8	cluster34081953	6	4638	0.1292	7383 - 7383	10237 - 10237	2854	del	7384	10237	2854	ATTCATATATAATCCC*AACAAACGACCTAAA	GCCCTAAAAAAACCTG*AACAAACGTAACCTC	AACAAACG	G58R	37	Tb	2436	M
2436Tb_S8	cluster34103628	5	4411	0.1132	7385 - 7385	13102 - 13102	5717	del	7386	13102	5717	TCATATATAATCCCAA*CAAACGACCTAAAAC	ACCTCATAAACCCAAT*CAAACGCCTAGCATT	CAAACG	G58R	37	Tb	2436	M
2436Tb_S8	cluster34144308	11	4210	0.2606	7392 - 7392	13936 - 13936	6544	del	7393	13936	6544	TAATCCCAACAAACGA*CCTAAAACCTGGTGA	AAACGATCCACCAAAC*CCTAAAACCATTAAA	CCTAAAACC	G58R	37	Tb	2436	M
2436Tb_S8	cluster34432943	5	4470	0.1117	7445 - 7445	11958 - 11958	4513	del	7446	11958	4513	AACCGAGTCGTTCTGC*CAATAGAACTTCCAA	TGAGTCACCATAAATT*CAATAGAACTTAAAA	CAATAGAACTT	G58R	37	Tb	2436	M
2436Tb_S8	cluster34794520	6	3962	0.1512	7507 - 7507	14211 - 14211	6704	del	7508	14211	6704	CCACTCATGAGCAGTC*CCCTCCCTAGGACTT	TTCATTGACCTACCTG*CCCCATCCAACATTT	CCCC	G58R	37	Tb	2436	M
2436Tb_S8	cluster34994761	8	4126	0.1935	7531 - 7531	14597 - 14597	7066	del	7532	14597	7066	AGGACTTAAAACTGAT*GCCATCCCAGGCCGA	TACAAACCTCCTATCA*GCCATCCCATATATT	GCCATCCCA	G58R	37	Tb	2436	M
2436Tb_S8	cluster35003888	5	4622	0.1081	7532 - 7532	13422 - 13422	5890	del	7533	13422	5890	GGACTTAAAACTGATG*CCATCCCAGGCCGAC	ATCTGGTTAGAAAAAA*CCATCCCAAAATCCA	CCATCCCA	G58R	37	Tb	2436	M
2436Tb_S8	cluster35043612	5	4468	0.1118	7536 - 7536	13081 - 13081	5545	del	7537	13081	5545	TTAAAACTGATGCCAT*CCCAGGCCGACTAAA	CCATTAACGAAAATGA*CCCAGACCTCATAAA	CCCAG	G58R	37	Tb	2436	M
2436Tb_S8	cluster35311985	5	4894	0.1021	7568 - 7568	10295 - 10295	2727	del	7569	10295	2727	CAAGCAACAGTAACAT*CAAACCGACCAGGGT	CCTAACACTTCTATGA*CAAACCGACGAAAAT	CAAACCGAC	G58R	37	Tb	2436	M
2436Tb_S8	cluster35353939	6	4858	0.1234	7575 - 7575	13476 - 13476	5901	del	7576	13476	5901	CAGTAACATCAAACCG*ACCAGGGTTATTCTA	ACCACTTTAACAACCA*ACCAAAAAGGCTTAA	AACC	G58R	37	Tb	2436	M
2436Tb_S8	cluster36274100	10	4637	0.2152	7778 - 7778	13692 - 13692	5914	del	7779	13692	5914	GATATGCCACAACTAG*ATACATCAACATGAT	CAACATCATCAACCTC*ATACATCAACCAATC	ATACATCAAC	G58R	37	Tb	2436	M
2436Tb_S8	cluster36673903	7	4970	0.1406	7836 - 7836	13439 - 13439	5603	del	7837	13439	5603	CCCTATTTATCTTATT*TCAACTAAAAGTCTC	CATCCCAAAATCCACC*TCAACTCTTCACACA	TCAACT	G58R	37	Tb	2436	M
2436Tb_S8	cluster36793914	21	4976	0.4203	7853 - 7853	13450 - 13450	5597	del	7854	13450	5597	CAACTAAAAGTCTCAT*CACAAACATTCCCAC	CCACCTCAACTCTTCA*CACAAACATAACCAC	CACAAACAT	G58R	37	Tb	2436	M
2436Tb_S8	cluster36804464	5	4452	0.1122	7854 - 7854	14147 - 14147	6293	del	7855	14147	6293	AACTAAAAGTCTCATC*ACAAACATTCCCACT	ACAGAAACACCTAATG*ACAAACATACGAAAA	ACAAACAT	G58R	37	Tb	2436	M
2436Tb_S8	cluster36852849	18	4794	0.3741	7861 - 7861	11834 - 11834	3973	del	7862	11834	3973	AGTCTCATCACAAACA*TTCCCACTGGCACCT	AATTAAACACATCAAC*TTCCCACTGTACACC	TTCCCACTG	G58R	37	Tb	2436	M
2436Tb_S8	cluster36914264	5	4524	0.1104	7867 - 7867	13889 - 13889	6022	del	7868	13889	6022	ATCACAAACATTCCCA*CTGGCACCTTCACCA	ACAACCAACATCCCCC*CTAAATAAATTAAAA	CCC	G58R	37	Tb	2436	M
2436Tb_S8	cluster37001883	5	4874	0.1025	7879 - 7879	10145 - 10145	2266	del	7880	10145	2266	CCCACTGGCACCTTCA*CCAAAATCACTAACA	ACGGAACAGATTACGT*CCAAAATCTCAACCT	CCAAAATC	G58R	37	Tb	2436	M
2436Tb_S8	cluster37093930	7	5066	0.138	7889 - 7889	13467 - 13467	5578	del	7890	13467	5578	CCTTCACCAAAATCAC*TAACAACCATAAAAG	ACAAACATAACCACTT*TAACAACCAACCAAA	TAACAACCA	G58R	37	Tb	2436	M
2436Tb_S8	cluster37122597	5	4550	0.1098	7892 - 7892	11425 - 11425	3533	del	7893	11425	3533	TCACCAAAATCACTAA*CAACCATAAAAGTAA	AACGCGGCAAACTAAC*CAACCATATAATTAA	CAACCATA	G58R	37	Tb	2436	M
2436Tb_S8	cluster37172762	5	5118	0.0976	7897 - 7897	11732 - 11732	3835	del	7898	11732	3835	AAAATCACTAACAACC*ATAAAAGTAAAAACC	CTTGGTGCAAATCCAA*ATAAAAGTAATCAAT	ATAAAAGTAA	G58R	37	Tb	2436	M
2436Tb_S8	cluster37224201	7	4892	0.1429	7905 - 7905	13796 - 13796	5891	del	7906	13796	5891	TAACAACCATAAAAGT*AAAAACCCCTTGAGA	ATCACCCCCAATACTA*AAAAACCCAAAATTA	AAAAACCC	G58R	37	Tb	2436	M
2436Tb_S8	cluster37264206	6	4880	0.1228	7911 - 7911	13801 - 13801	5890	del	7912	13801	5890	CCATAAAAGTAAAAAC*CCCTTGAGAATTAAA	CCCCAATACTAAAAAA*CCCAAAATTAATCAG	AAAAACCC	G58R	37	Tb	2436	M
2436Tb_S8	cluster37713728	5	4966	0.1006	7969 - 7969	13227 - 13227	5258	del	7970	13227	5258	ATTACCCCAACAATAA*TAGGATTCCCAATCG	CTAATTATTTCAGTAT*TAGGATTCCTAATCG	TAGGATTCC	G58R	37	Tb	2436	M
2436Tb_S8	cluster37793736	5	4952	0.1009	7979 - 7979	13237 - 13237	5258	del	7980	13237	5258	CAATAATAGGATTCCC*AATCGTTGTAGCCAT	CAGTATTAGGATTCCT*AATCGCACTAGAACT	TAGGATTCC	G58R	37	Tb	2436	M
2436Tb_S8	cluster37804438	10	4624	0.2158	7980 - 7980	14114 - 14114	6134	del	7981	14114	6134	AATAATAGGATTCCCA*ATCGTTGTAGCCATC	AATGACATGAAAAATC*ATCGTTGTAATTCAA	ATCGTTGTA	G58R	37	Tb	2436	M
2436Tb_S8	cluster37875128	6	4437	0.135	7987 - 7987	15045 - 15045	7058	del	7988	15045	7058	GGATTCCCAATCGTTG*TAGCCATCATTATAT	TTATCTATCCTAATTT*TAGCCCTAATACCTT	TAGCC	G58R	37	Tb	2436	M
2436Tb_S8	cluster37975059	5	3888	0.1284	7998 - 7998	14959 - 14959	6961	del	7999	14959	6961	CGTTGTAGCCATCATT*ATATTTCCTTCAATC	ATATTAAACCCGAATG*ATATTTCCTATTTGC	ATATTTCCT	G58R	37	Tb	2436	M
2436Tb_S8	cluster38005140	12	4302	0.2782	8001 - 8001	15058 - 15058	7057	del	8002	15058	7057	TGTAGCCATCATTATA*TTTCCTTCAATCCTA	TTTTAGCCCTAATACC*TTTCCTTCATACCTC	TTTCCTTCA	G58R	37	Tb	2436	M
2436Tb_S8	cluster38183888	6	4952	0.121	8019 - 8019	13422 - 13422	5403	del	8020	13422	5403	TCCTTCAATCCTATTC*CCATCCTCAAAACGC	ATCTGGTTAGAAAAAA*CCATCCCAAAATCCA	CCATCC	G58R	37	Tb	2436	M
2436Tb_S8	cluster38273629	6	4800	0.1248	8028 - 8028	13103 - 13103	5075	del	8029	13103	5075	CCTATTCCCATCCTCA*AAACGCCTAATCAAC	CCTCATAAACCCAATC*AAACGCCTAGCATTC	AAACGCCTA	G58R	37	Tb	2436	M
2436Tb_S8	cluster38355177	5	3792	0.1317	8036 - 8036	15100 - 15100	7064	del	8037	15100	7064	CATCCTCAAAACGCCT*AATCAACAACCGTCT	GCCTAATATTCCGCCC*AATCACACAAATTTT	AATCA	G58R	37	Tb	2436	M
2436Tb_S8	cluster38414093	6	4630	0.1294	8042 - 8042	13685 - 13685	5643	del	8043	13685	5643	CAAAACGCCTAATCAA*CAACCGTCTCCATTC	ATAACTCCAACATCAT*CAACCTCATACATCA	ATCAAC	G58R	37	Tb	2436	M
2436Tb_S8	cluster38453596	5	4697	0.1063	8048 - 8048	13062 - 13062	5014	del	8049	13062	5014	GCCTAATCAACAACCG*TCTCCATTCTTTCCA	CGTTTTCCCCCCCTAA*TCTCCATTAACGAAA	TCTCCATT	G58R	37	Tb	2436	M
2436Tb_S8	cluster38552144	5	4892	0.1021	8060 - 8060	10547 - 10547	2487	del	8061	10547	2487	ACCGTCTCCATTCTTT*CCAACACTGACTAGT	TGAAGCAACCTTAATC*CCAACACTTATTATT	CCAACACT	G58R	37	Tb	2436	M
2436Tb_S8	cluster38665107	5	4431	0.1127	8074 - 8074	15023 - 15023	6949	del	8075	15023	6949	TTCCAACACTGACTAG*TTAAACTTATTATCA	AGGAGGTGTCCTAGCC*TTAATCTTATCTATC	TTAA	G58R	37	Tb	2436	M
2436Tb_S8	cluster38844364	10	4524	0.2206	8095 - 8095	14007 - 14007	5912	del	8096	14007	5912	CTTATTATCAAACAAA*TAATGCTAATCCACA	AAATAGGTGAAGGCTT*TAATGCTAACCCAAG	TAATGCTAA	G58R	37	Tb	2436	M
2436Tb_S8	cluster38875018	26	3767	0.6855	8099 - 8099	14918 - 14918	6819	del	8100	14918	6819	TTATCAAACAAATAAT*GCTAATCCACACACC	AGACAACTACATACCA*GCTAATCCACTAAAC	GCTAATCCAC	G58R	37	Tb	2436	M
2436Tb_S8	cluster38903786	7	4906	0.1425	8102 - 8102	13289 - 13289	5187	del	8103	13289	5187	TCAAACAAATAATGCT*AATCCACACACCAAA	ATCAATAAATAAAGCA*AATCCATATTCATCC	AATCCA	G58R	37	Tb	2436	M
2436Tb_S8	cluster39053059	7	4428	0.1578	8118 - 8118	12218 - 12218	4100	del	8119	12218	4100	AATCCACACACCAAAA*GGACGAACATGAACC	AATTGGATGATGGTAC*GGACGAACAGACGCA	GGACGAACA	G58R	37	Tb	2436	M
2436Tb_S8	cluster39264950	15	4090	0.3654	8147 - 8147	14839 - 14839	6692	del	8148	14839	6692	CCCTAATAATTGTTTC*CCTAATCATATTTAT	AAGATATCCTAGGTAT*CCTAATCATATTCTT	CCTAATCATATT	G58R	37	Tb	2436	M
2436Tb_S8	cluster39341547	5	4442	0.1124	8158 - 8158	9231 - 9231	1073	del	8159	9231	1073	GTTTCCCTAATCATAT*TTATTGGATCAACAA	CATGGACTCCATGTAA*TTATTGGATCAACAT	TTATTGGATCAACA	G58R	37	Tb	2436	M
2436Tb_S8	cluster39424111	5	4740	0.1054	8172 - 8172	13703 - 13703	5531	del	8173	13703	5531	ATTTATTGGATCAACA*AATCTCCTAGGCCTT	ACCTCATACATCAACC*AATCTCCCAAACCAT	AATCTCC	G58R	37	Tb	2436	M
2436Tb_S8	cluster39534095	5	4515	0.1106	8189 - 8189	13687 - 13687	5498	del	8190	13687	5498	ATCTCCTAGGCCTTTT*ACCACATACATTTAC	AACTCCAACATCATCA*ACCTCATACATCAAC	ACC	G58R	37	Tb	2436	M
2436Tb_S8	cluster39584681	7	4004	0.1745	8194 - 8194	14463 - 14463	6269	del	8195	14463	6269	CTAGGCCTTTTACCAC*ATACATTTACACCTA	TTATATTATGGATCAT*ATACATTTATAGAAA	ATACATTTA	G58R	37	Tb	2436	M
2436Tb_S8	cluster39665005	6	3672	0.1631	8202 - 8202	14904 - 14904	6702	del	8203	14904	6702	TTTACCACATACATTT*ACACCTACTACCCAA	ATACTAGGAGACCCAG*ACAACTACATACCAG	ACA	G58R	37	Tb	2436	M
2436Tb_S8	cluster39684922	12	3877	0.3086	8205 - 8205	14808 - 14808	6603	del	8206	14808	6603	ACCACATACATTTACA*CCTACTACCCAACTA	AAAATTCCATTTCACC*CCTACTATACAATCA	CCTACTA	G58R	37	Tb	2436	M
2436Tb_S8	cluster39814355	8	4326	0.1846	8220 - 8220	13986 - 13986	5766	del	8221	13986	5766	ACCTACTACCCAACTA*TCCATAAATCTAAGT	CAATTAAACCTAAACC*TCCATAAATAGGTGA	TCCATAAAT	G58R	37	Tb	2436	M
2436Tb_S8	cluster39916	6	2000	0.2991	1054 - 1054	1111 - 1111	57	del	1055	1111	57	ATATTAAAGCATCTGG*CCTACACCCAGAAGA	TAATCCTAGCCCTAGC*CCTACACAAATATAA	CCTACAC	G58R	37	Tb	2436	M
2436Tb_S8	cluster39934573	5	4056	0.1231	8236 - 8236	14295 - 14295	6059	del	8237	14295	6059	TCCATAAATCTAAGTA*TAGCCATTCCACTAT	ATTACAGGTCTTTTCT*TAGCCATACACTACA	TAGCCAT	G58R	37	Tb	2436	M
2436Tb_S8	cluster40384067	8	4354	0.1834	8308 - 8308	13659 - 13659	5351	del	8309	13659	5351	AGCTCACTTGCCCACT*TCCTTCCACAAGGAA	CCGCTACCCCAATCCC*TCCTTCCAACATAAC	TCCTTCCA	G58R	37	Tb	2436	M
2436Tb_S8	cluster40653490	6	4404	0.1361	8352 - 8352	12923 - 12923	4571	del	8353	12923	4571	AATTCCAATACTTATT*ATTATTGAAACAATT	CTACTCAAAAGACCTA*ATTATTGAAGCAATT	ATTATTGAA	G58R	37	Tb	2436	M
2436Tb_S8	cluster41101774	6	4515	0.1327	8424 - 8424	9928 - 9928	1504	del	8425	9928	1504	AGCTAACATTACTGCA*GGACACTTATTAATA	TCACTATCACTTCTAG*GGACACTTATATTTC	GGACACTTAT	G58R	37	Tb	2436	M
2436Tb_S8	cluster41144454	5	4240	0.1178	8438 - 8438	14137 - 14137	5699	del	8439	14137	5699	CAGGACACTTATTAAT*ACACCTAATCGGAGG	TAATTCAACTACAGAA*ACACCTAATGACAAA	ACACCTAAT	G58R	37	Tb	2436	M
2436Tb_S8	cluster41172187	5	4465	0.1119	8441 - 8441	10624 - 10624	2183	del	8442	10624	2183	GACACTTATTAATACA*CCTAATCGGAGGAGC	ATTTCCTATTTTATAC*CCTAATCGGTTCTAT	CCTAATCGG	G58R	37	Tb	2436	M
2436Tb_S8	cluster41734916	6	3810	0.1572	8551 - 8551	14802 - 14802	6251	del	8552	14802	6251	TTTGCAGTAGCATTAA*TTCAAGCCTACGTAT	GCAGATAAAATTCCAT*TTCACCCCTACTATA	TTCA	G58R	37	Tb	2436	M
2436Tb_S8	cluster41833584	7	4466	0.1565	8561 - 8561	13046 - 13046	4485	del	8562	13046	4485	CATTAATTCAAGCCTA*CGTATTCACCCTCCT	AACAATAACAAAACCG*CGTTTTCCCCCCCTA	CGT	G58R	37	Tb	2436	M
2436Tb_S8	cluster42173608	16	4382	0.3638	8605 - 8605	13076 - 13076	4471	del	8606	13076	4471	CTACATGATAATACAT*AATGACCCACCAAAC	AATCTCCATTAACGAA*AATGACCCAGACCTC	AATGACCCA	G58R	37	Tb	2436	M
2436Tb_S8	cluster42234299	8	4179	0.1911	8611 - 8611	13927 - 13927	5316	del	8612	13927	5316	GATAATACATAATGAC*CCACCAAACTCATGC	TAAACCTAAAAACGAT*CCACCAAACCCTAAA	CCACCAAAC	G58R	37	Tb	2436	M
2436Tb_S8	cluster42574601	13	3708	0.3494	8665 - 8665	14326 - 14326	5661	del	8666	14326	5661	CATGACCATTAACTGG*AGCCTTTTCAGCCCT	CATCAGATACAATAAC*AGCCTTTTCATCAGT	AGCCTTTTCA	G58R	37	Tb	2436	M
2436Tb_S8	cluster42592113	6	4467	0.1341	8667 - 8667	10491 - 10491	1824	del	8668	10491	1824	TGACCATTAACTGGAG*CCTTTTCAGCCCTCC	ATTCTCCTAATCATAA*CCTTTTCAGCAACTG	CCTTTTCAGC	G58R	37	Tb	2436	M
2436Tb_S8	cluster42635129	5	3833	0.1303	8674 - 8674	15046 - 15046	6372	del	8675	15046	6372	TAACTGGAGCCTTTTC*AGCCCTCCTTCTAAC	TATCTATCCTAATTTT*AGCCCTAATACCTTT	AGCCCT	G58R	37	Tb	2436	M
2436Tb_S8	cluster42654064	15	4120	0.3628	8676 - 8676	13656 - 13656	4980	del	8677	13656	4980	ACTGGAGCCTTTTCAG*CCCTCCTTCTAACAT	TTGCCGCTACCCCAAT*CCCTCCTTCCAACAT	CCCTCCTTC	G58R	37	Tb	2436	M
2436Tb_S8	cluster42744074	13	4220	0.3071	8686 - 8686	13666 - 13666	4980	del	8687	13666	4980	TTTCAGCCCTCCTTCT*AACATCAGGTCTAGT	CCCAATCCCTCCTTCC*AACATAACTCCAACA	CCCTCCTTC	G58R	37	Tb	2436	M
2436Tb_S8	cluster427442	5	3377	0.1478	1104 - 1104	4925 - 4925	3821	del	1105	4925	3821	TCTGAACTAATCCTAG*CCCTAGCCCTACACA	AGCACAATAACCCTAC*CCCTAGCCCCCCAAC	CCCTAGCCC	G58R	37	Tb	2436	M
2436Tb_S8	cluster42754586	6	3845	0.1558	8687 - 8687	14309 - 14309	5622	del	8688	14309	5622	TTCAGCCCTCCTTCTA*ACATCAGGTCTAGTA	CTTAGCCATACACTAC*ACATCAGATACAATA	ACATCAG	G58R	37	Tb	2436	M
2436Tb_S8	cluster42813448	5	4037	0.1237	8696 - 8696	12857 - 12857	4161	del	8697	12857	4161	CCTTCTAACATCAGGT*CTAGTAATATGATTT	ATTCACATCATCATGC*CTAGTAATCGGAAGC	CTAGTAAT	G58R	37	Tb	2436	M
2436Tb_S8	cluster42904442	5	4025	0.1241	8716 - 8716	14121 - 14121	5405	del	8717	14121	5405	TAATATGATTTCACTA*TAATTCAATTACACT	TGAAAAATCATCGTTG*TAATTCAACTACAGA	TAATTCAA	G58R	37	Tb	2436	M
2436Tb_S8	cluster43243689	6	4258	0.1407	8757 - 8757	13176 - 13176	4419	del	8758	13176	4419	GGCCTACTCACCAATA*TCCTCACAATATATC	CCAACCAGCATTCCAG*TCCTCACAATACCAT	TCCTCACAATA	G58R	37	Tb	2436	M
2436Tb_S8	cluster43344623	12	3718	0.3217	8780 - 8780	14354 - 14354	5574	del	8781	14354	5574	AATATATCAATGATGA*CGAGACGTAATTCGT	AGTAACACACATTTGT*CGAGACGTAAATTAC	CGAGACGTAA	G58R	37	Tb	2436	M
2436Tb_S8	cluster43512421	5	3984	0.1253	8818 - 8818	11136 - 11136	2318	del	8819	11136	2318	CCTACCAAGGCCACCA*CACTCCTATTGTACA	CATGGCCTCACATCAT*CACTCCTATTCTGCC	CACTCCTATT	G58R	37	Tb	2436	M
2436Tb_S8	cluster43723647	9	4380	0.2051	8883 - 8883	13125 - 13125	4242	del	8884	13125	4242	GTCTCGGAAGTATTTT*TCTTTGCAGGATTCT	CTAGCATTCGGAAGCA*TCTTTGCAGGATTTG	TCTTTGCAGGATT	G58R	37	Tb	2436	M
2436Tb_S8	cluster44082610	8	4090	0.1952	8953 - 8953	11439 - 11439	2486	del	8954	11439	2486	ATCTAGGAGGCTGCTG*ACCTCCAACAGGAAT	ACCAACCATATAATTA*ACCTCCAACCCTCAC	ACCTCCAAC	G58R	37	Tb	2436	M
2436Tb_S8	cluster44104880	7	3629	0.1925	8957 - 8957	14765 - 14765	5808	del	8958	14765	5808	AGGAGGCTGCTGACCT*CCAACAGGAATTTCA	AACAGGATCAAACAAC*CCAACAGGATTAAAC	CCAACAGGA	G58R	37	Tb	2436	M
2436Tb_S8	cluster44682872	6	4378	0.1369	9083 - 9083	11857 - 11857	2774	del	9084	11857	2774	TAAACGAAACCACATA*AATCAAGCCCTACTA	TGTACACCACCACATC*AATCAAATTCTCCTT	ACCACAT	G58R	37	Tb	2436	M
2436Tb_S8	cluster44691934	8	4382	0.1822	9084 - 9084	10216 - 10216	1132	del	9085	10216	1132	AAACGAAACCACATAA*ATCAAGCCCTACTAA	TACCACTAACCTGACT*ATCAAGCCCTAAAAA	ATCAAGCCCTA	G58R	37	Tb	2436	M
2436Tb_S8	cluster44723517	10	4034	0.2473	9088 - 9088	12961 - 12961	3873	del	9089	12961	3873	GAAACCACATAAATCA*AGCCCTACTAATTAC	GCAACACCAACGCCTG*AGCCCTACTAATTAC	AGCCCTACTAATTA	G58R	37	Tb	2436	M
2436Tb_S8	cluster44725129	7	3770	0.1853	9088 - 9088	15046 - 15046	5958	del	9089	15046	5958	GAAACCACATAAATCA*AGCCCTACTAATTAC	TATCTATCCTAATTTT*AGCCCTAATACCTTT	AGCCCTA	G58R	37	Tb	2436	M
2436Tb_S8	cluster44802536	5	4154	0.1202	9099 - 9099	11337 - 11337	2238	del	9100	11337	2238	AATCAAGCCCTACTAA*TTACCATTATACTAG	TTTTCTTGATCAAACT*TTACCATTATTCTTA	TTACCATTAT	G58R	37	Tb	2436	M
2436Tb_S8	cluster44985426	10	3105	0.321	9125 - 9125	15690 - 15690	6565	dup	15691	9125	9734	TTTGGTCTATTAATCT*ACCATCCTCCGTGAA	ACTAGGACTTTACTTC*ACCATCCTCCAAGCT	ACCATCCTCC	G58R	37	Tb	2436	M
2436Tb_S8	cluster45884806	5	3926	0.1272	9355 - 9355	14683 - 14683	5328	del	9356	14683	5328	TAGACGTAGTCTGACT*TTTCCTATACGTCTC	TGACCCGATTCTTCGC*TTTCCACTTCATCTT	TTTCC	G58R	37	Tb	2436	M
2436Tb_S8	cluster46332791	5	4830	0.1034	9476 - 9476	11771 - 11771	2295	del	9477	11771	2295	TAACCTGTACACTGTT*ATCTTCATTAATATT	AACCTCAATCTTATTA*ATCTTCATTCTTCTA	ATCTTCATT	G58R	37	Tb	2436	M
2436Tb_S8	cluster46663780	14	4828	0.2891	9554 - 9554	13283 - 13283	3729	del	9555	13283	3729	AAATCTGTACTCAGAA*AAAGCAAATCCATAT	AAAACTATCAATAAAT*AAAGCAAATCCATAT	AAAGCAAATCCATA	G58R	37	Tb	2436	M
2436Tb_S8	cluster47924092	5	4468	0.1118	9892 - 9892	13684 - 13684	3792	del	9893	13684	3792	ATGCCATCTACCTTCT*TCAACCTCACCATAG	CATAACTCCAACATCA*TCAACCTCATACATC	TCAACCTCA	G58R	37	Tb	2436	M
2436Tb_S8	cluster47955150	5	3888	0.1284	9895 - 9895	15068 - 15068	5173	del	9896	15068	5173	CCATCTACCTTCTTCA*ACCTCACCATAGCCT	AATACCTTTCCTTCAT*ACCTCAAAGCAACGA	ACCTCA	G58R	37	Tb	2436	M
2436Tb_S8	cluster48643861	6	4796	0.1249	10013 - 10013	13381 - 13381	3368	del	10014	13381	3368	TTATTATAACTTCAGT*AACTTCCCTAAACTC	TCAACCTAAGCCTAAA*AACATCCCTAACTCT	TAA	G58R	37	Tb	2436	M
2436Tb_S8	cluster48685025	5	3644	0.137	10018 - 10018	14925 - 14925	4907	del	10019	14925	4907	ATAACTTCAGTAACTT*CCCTAAACTCCAACT	TACATACCAGCTAATC*CACTAAACACCCCAC	TCC	G58R	37	Tb	2436	M
2436Tb_S8	cluster48712438	6	4208	0.1424	10022 - 10022	11155 - 11155	1133	del	10023	11155	1133	CTTCAGTAACTTCCCT*AAACTCCAACTCCAT	TCCTATTCTGCCTAGC*AAACTCCAACTACGA	AAACTCCAACT	G58R	37	Tb	2436	M
2436Tb_S8	cluster48724079	10	4528	0.2204	10023 - 10023	13671 - 13671	3648	del	10024	13671	3648	TTCAGTAACTTCCCTA*AACTCCAACTCCATA	TCCCTCCTTCCAACAT*AACTCCAACATCATC	AACTCCAAC	G58R	37	Tb	2436	M
2436Tb_S8	cluster49113517	10	4622	0.2159	10100 - 10100	12961 - 12961	2861	del	10101	12961	2861	AAGCAGCTGTAGGACT*AGCCCTACTAGTAAA	GCAACACCAACGCCTG*AGCCCTACTAATTAC	AGCCCTACTA	G58R	37	Tb	2436	M
2436Tb_S8	cluster49123190	7	4364	0.1601	10101 - 10101	12456 - 12456	2355	del	10102	12456	2355	AGCAGCTGTAGGACTA*GCCCTACTAGTAAAA	CCATCAGCAATAGAAG*GCCCTACACCAGTTT	GCCCTAC	G58R	37	Tb	2436	M
2436Tb_S8	cluster49373844	12	4878	0.2454	10151 - 10151	13363 - 13363	3212	del	10152	13363	3212	CAGATTACGTCCAAAA*TCTCAACCTACTACA	TTACACCCATAAAATC*TCTCAACCTAAGCCT	TCTCAACCTA	G58R	37	Tb	2436	M
2436Tb_S8	cluster49464101	5	4732	0.1056	10162 - 10162	13693 - 13693	3531	del	10163	13693	3531	CAAAATCTCAACCTAC*TACAATGCTAAAAAT	AACATCATCAACCTCA*TACATCAACCAATCT	TACA	G58R	37	Tb	2436	M
2436Tb_S8	cluster49544492	6	4530	0.1323	10172 - 10172	14177 - 14177	4005	del	10173	14177	4005	ACCTACTACAATGCTA*AAAATTATTCTTCCC	AACACACCCATTATTT*AAAATTATTAACCAC	AAAATTATT	G58R	37	Tb	2436	M
2436Tb_S8	cluster49724021	11	4746	0.2312	10195 - 10195	13606 - 13606	3411	del	10196	13606	3411	TTCTTCCCTCACTAAT*GCTACTACCACTAAC	AAACAAAGATCACCCA*GCTACTACCATCATT	GCTACTACCA	G58R	37	Tb	2436	M
2436Tb_S8	cluster50044094	5	4906	0.1018	10246 - 10246	13686 - 13686	3440	del	10247	13686	3440	AAACCTGAACAAACGT*AACCTCATATAGTTT	TAACTCCAACATCATC*AACCTCATACATCAA	AACCTCATA	G58R	37	Tb	2436	M
2436Tb_S8	cluster50192593	5	4696	0.1064	10272 - 10272	11421 - 11421	1149	del	10273	11421	1149	AGTTTTCTAATTAGTT*TAACCAGCCTAACAC	ACCCAACGCGGCAAAC*TAACCAACCATATAA	TAACCA	G58R	37	Tb	2436	M
2436Tb_S8	cluster50234453	6	4670	0.1283	10282 - 10282	14136 - 14136	3854	del	10283	14136	3854	TTAGTTTAACCAGCCT*AACACTTCTATGACA	GTAATTCAACTACAGA*AACACCTAATGACAA	AACAC	G58R	37	Tb	2436	M
2436Tb_S8	cluster50304745	6	4564	0.1313	10290 - 10290	14578 - 14578	4288	del	10291	14578	4288	ACCAGCCTAACACTTC*TATGACAAACCGACG	TCTGAGGTGCCACAGT*TATTACAAACCTCCT	TAT	G58R	37	Tb	2436	M
2436Tb_S8	cluster50314461	9	4704	0.191	10291 - 10291	14144 - 14144	3853	del	10292	14144	3853	CCAGCCTAACACTTCT*ATGACAAACCGACGA	ACTACAGAAACACCTA*ATGACAAACATACGA	ATGACAAAC	G58R	37	Tb	2436	M
2436Tb_S8	cluster50523125	5	4812	0.1038	10327 - 10327	12343 - 12343	2016	del	10328	12343	2016	ATAAAAACTTTTCAAA*TATATTCTCCTCAGA	GAGAACTTCAACAGAT*TATATTCTCCAACAA	TATATTCTCC	G58R	37	Tb	2436	M
2436Tb_S8	cluster50592991	5	4928	0.1014	10336 - 10336	12067 - 12067	1731	del	10337	12067	1731	TTTCAAATATATTCTC*CTCAGACCCCCTATC	CTTCATGATATATACA*CTCAGACCCAAACAT	CTCAGACCC	G58R	37	Tb	2436	M
2436Tb_S8	cluster50644260	5	4690	0.1065	10342 - 10342	13885 - 13885	3543	del	10343	13885	3543	ATATATTCTCCTCAGA*CCCCCTATCCACACC	AAACACAACCAACATC*CCCCCTAAATAAATT	CCCCCTA	G58R	37	Tb	2436	M
2436Tb_S8	cluster50714117	5	4992	0.1001	10350 - 10350	13709 - 13709	3359	del	10351	13709	3359	TCCTCAGACCCCCTAT*CCACACCATTAATTA	TACATCAACCAATCTC*CCAAACCATCAAGAT	TCC	G58R	37	Tb	2436	M
2436Tb_S8	cluster50803246	7	4810	0.1453	10362 - 10362	12555 - 12555	2193	del	10363	12555	2193	CTATCCACACCATTAA*TTATTTTAACAGCCT	ACGACTAATAATAACT*TTATTTTAACAACTA	TTATTTTAACA	G58R	37	Tb	2436	M
2436Tb_S8	cluster50854597	6	4338	0.1381	10368 - 10368	14322 - 14322	3954	del	10369	14322	3954	ACACCATTAATTATTT*TAACAGCCTGATTAC	TACACATCAGATACAA*TAACAGCCTTTTCAT	TAACAGCCT	G58R	37	Tb	2436	M
2436Tb_S8	cluster50893936	5	5096	0.098	10374 - 10374	13473 - 13473	3099	del	10375	13473	3099	TTAATTATTTTAACAG*CCTGATTACTGCCAC	ATAACCACTTTAACAA*CCAACCAAAAAGGCT	TTTAACA	G58R	37	Tb	2436	M
2436Tb_S8	cluster51073893	5	4888	0.1022	10405 - 10405	13427 - 13427	3022	del	10406	13427	3022	TAATATTAATAGCTAG*CCAAAACCACCTAAA	GTTAGAAAAAACCATC*CCAAAATCCACCTCA	CCAAAA	G58R	37	Tb	2436	M
2436Tb_S8	cluster51572874	8	5063	0.1578	10472 - 10472	11860 - 11860	1388	del	10473	11860	1388	AATACTAATCAGCTTA*CAAATTCTCCTAATC	ACACCACCACATCAAT*CAAATTCTCCTTCAT	CAAATTCTCCT	G58R	37	Tb	2436	M
2436Tb_S8	cluster51624949	9	4208	0.2134	10479 - 10479	14838 - 14838	4359	del	10480	14838	4359	ATCAGCTTACAAATTC*TCCTAATCATAACCT	AAAGATATCCTAGGTA*TCCTAATCATATTCT	TCCTAATCATA	G58R	37	Tb	2436	M
2436Tb_S8	cluster51724603	8	4302	0.1856	10491 - 10491	14328 - 14328	3837	del	10492	14328	3837	ATTCTCCTAATCATAA*CCTTTTCAGCAACTG	TCAGATACAATAACAG*CCTTTTCATCAGTAA	CCTTTTCA	G58R	37	Tb	2436	M
2436Tb_S8	cluster51953492	7	4684	0.1492	10530 - 10530	12927 - 12927	2397	del	10531	12927	2397	ATATTTTATATTTTAT*TTGAAGCAACCTTAA	TCAAAAGACCTAATTA*TTGAAGCAATTAATA	TTGAAGCAA	G58R	37	Tb	2436	M
2436Tb_S8	cluster52085035	5	3904	0.1279	10546 - 10546	14935 - 14935	4389	del	10547	14935	4389	TTGAAGCAACCTTAAT*CCCAACACTTATTAT	CTAATCCACTAAACAC*CCCACCCCATATTAA	CCCA	G58R	37	Tb	2436	M
2436Tb_S8	cluster52465060	6	3649	0.1642	10607 - 10607	14960 - 14960	4353	del	10608	14960	4353	CCTAAACGCAGGGATT*TATTTCCTATTTTAT	TATTAAACCCGAATGA*TATTTCCTATTTGCA	TATTTCCTATTT	G58R	37	Tb	2436	M
2436Tb_S8	cluster53064477	8	4260	0.1874	10711 - 10711	14161 - 14161	3450	del	10712	14161	3450	TAATTTTATCATTCAC*AACACACACCTTAGA	TGACAAACATACGAAA*AACACACCCATTATT	AACACAC	G58R	37	Tb	2436	M
2436Tb_S8	cluster53243250	5	4430	0.1127	10738 - 10738	12561 - 12561	1823	del	10739	12561	1823	TAGACGCTTCATGATC*TAACAACTTACTATG	AATAATAACTTTATTT*TAACAACTATACTTT	TAACAACT	G58R	37	Tb	2436	M
2436Tb_S8	cluster53894333	6	4294	0.1395	10917 - 10917	13961 - 13961	3044	del	10918	13961	3044	ATCTCCATTATTCTAG*ACCCACTAACAAAAT	ATTAAACAACCAACAA*ACCCACTAACAATTA	ACCCACTAACAA	G58R	37	Tb	2436	M
2436Tb_S8	cluster54053794	8	4759	0.1678	10946 - 10946	13297 - 13297	2351	del	10947	13297	2351	ATATATAGCATACCCC*TTCATCCTTCTCTCC	ATAAAGCAAATCCATA*TTCATCCTTCTCAAC	TTCATCCTTCTC	G58R	37	Tb	2436	M
2436Tb_S8	cluster54383530	15	4252	0.3515	11016 - 11016	12975 - 12975	1959	del	11017	12975	1959	CAAACAGATTTAAAAT*CACTAATCGCCTACT	TGAGCCCTACTAATTA*CACTAATCGCCACTT	CACTAATCGCC	G58R	37	Tb	2436	M
2436Tb_S8	cluster54813735	8	4490	0.1779	11112 - 11112	13236 - 13236	2124	del	11113	13236	2124	GGAGCAACAATACTAA*TAATCGCACATGGCC	TCAGTATTAGGATTCC*TAATCGCACTAGAAC	TAATCGCAC	G58R	37	Tb	2436	M
2436Tb_S8	cluster55104079	6	4128	0.1451	11156 - 11156	13671 - 13671	2515	del	11157	13671	2515	CCTATTCTGCCTAGCA*AACTCCAACTACGAA	TCCCTCCTTCCAACAT*AACTCCAACATCATC	AACTCCAAC	G58R	37	Tb	2436	M
2436Tb_S8	cluster55314797	5	3871	0.129	11194 - 11194	14665 - 14665	3471	del	11195	14665	3471	ACAGCCGTACTATAAT*CATGGCCCGAGGACT	CAGTAGACAAAGCCAC*CTTGACCCGATTCTT	CA	G58R	37	Tb	2436	M
2436Tb_S8	cluster56083480	8	4342	0.1839	11381 - 11381	12908 - 12908	1527	del	11382	12908	1527	TATTATTACAGGTATA*TACTCAATATACATA	ATTCCTAACAGGGTTC*TACTCAAAAGACCTA	TACTCAA	G58R	37	Tb	2436	M
2436Tb_S8	cluster56513744	5	4534	0.1102	11461 - 11461	13246 - 13246	1785	del	11462	13246	1785	AACCCTCACACACACG*AGAACTAACACTAAT	GATTCCTAATCGCACT*AGAACTAAACAACCT	AGAACTAA	G58R	37	Tb	2436	M
2436Tb_S8	cluster56693143	5	4310	0.1159	11487 - 11487	12369 - 12369	882	del	11488	12369	882	CTAATAGCCCTTCACA*TAATTCCACTTATTC	AACAACAACGACAATC*TAATTCCACTTATAG	TAATTCCACTTAT	G58R	37	Tb	2436	M
2436Tb_S8	cluster56844555	13	4027	0.3218	11513 - 11513	14269 - 14269	2756	del	11514	14269	2756	TATTCTTCTAACTACC*AGTCCAAAACTAATT	TAGGAGTCTGCCTAAT*AGTCCAAATCATTAC	AGTCCAAA	G58R	37	Tb	2436	M
2436Tb_S8	cluster57312764	5	3369	0.1482	11686 - 11686	11737 - 11737	51	del	11687	11737	51	ACTTTTATAGGATAAT*AGTAATCCATTGGTC	TGCAAATCCAAATAAA*AGTAATCAATATTTT	AGTAATC	G58R	37	Tb	2436	M
2436Tb_S8	cluster57654057	7	4700	0.1487	11790 - 11790	13649 - 13649	1859	del	11791	13649	1859	TTCATTCTTCTACTAT*CCCCAATCCTAATTT	CTATATATTGCCGCTA*CCCCAATCCCTCCTT	CCCCAATCC	G58R	37	Tb	2436	M
2436Tb_S8	cluster57685119	11	4515	0.243	11795 - 11795	15035 - 15035	3240	del	11796	15035	3240	TCTTCTACTATCCCCA*ATCCTAATTTCAATA	AGCCTTAATCTTATCT*ATCCTAATTTTAGCC	ATCCTAATTT	G58R	37	Tb	2436	M
2436Tb_S8	cluster57934258	5	4469	0.1118	11835 - 11835	13883 - 13883	2048	del	11836	13883	2048	ATTAAACACATCAACT*TCCCACTGTACACCA	CCAAACACAACCAACA*TCCCCCCTAAATAAA	CAAC	G58R	37	Tb	2436	M
2436Tb_S8	cluster57955024	5	3805	0.1312	11837 - 11837	14924 - 14924	3087	del	11838	14924	3087	TAAACACATCAACTTC*CCACTGTACACCACC	CTACATACCAGCTAAT*CCACTAAACACCCCA	CCACT	G58R	37	Tb	2436	M
2436Tb_S8	cluster57965379	6	3718	0.1611	11843 - 11843	15622 - 15622	3779	dup	15623	11843	12520	TCTGTGTTATCTGACA*TACACCATACAGTCA	CATCAACTTCCCACTG*TACACCACCACATCA	TACACCA	G58R	37	Tb	2436	M
2436Tb_S8	cluster58615113	6	4380	0.1368	11993 - 11993	15029 - 15029	3036	del	11994	15029	3036	CTTCAAAACTGACTTT*TTCTCTATCCTGTTT	TGTCCTAGCCTTAATC*TTATCTATCCTAATT	CTT	G58R	37	Tb	2436	M
2436Tb_S8	cluster58625116	5	4344	0.115	11996 - 11996	15032 - 15032	3036	del	11997	15032	3036	CAAAACTGACTTTTTC*TCTATCCTGTTTACA	CCTAGCCTTAATCTTA*TCTATCCTAATTTTA	TCTATCCT	G58R	37	Tb	2436	M
2436Tb_S8	cluster58844637	12	4048	0.2956	12057 - 12057	14382 - 14382	2325	del	12058	14382	2325	ATACAATTCTCTTCAT*GATATATACACTCAG	TACGGGTGACTAATCC*GATATATACACGCAA	GATATATACAC	G58R	37	Tb	2436	M
2436Tb_S8	cluster59935023	5	3530	0.1414	12373 - 12373	14923 - 14923	2550	del	12374	14923	2550	ACAACGACAATCTAAT*TCCACTTATAGGCCT	ACTACATACCAGCTAA*TCCACTAAACACCCC	TCCACT	G58R	37	Tb	2436	M
2436Tb_S8	cluster60214024	5	4120	0.1212	12436 - 12436	13609 - 13609	1173	del	12437	13609	1173	TTGGCCTCCACCCATG*ACTACCATCAGCAAT	CAAAGATCACCCAGCT*ACTACCATCATTCAA	ACTACCATCA	G58R	37	Tb	2436	M
2436Tb_S8	cluster60554040	5	4392	0.1137	12563 - 12563	13629 - 13629	1066	del	12564	13629	1066	TAATAACTTTATTTTA*ACAACTATACTTTGC	CCATCATTCAAGTAGC*ACAACTATATATTGC	ACAACTATA	G58R	37	Tb	2436	M
2436Tb_S8	cluster61424468	5	4192	0.1191	12804 - 12804	14151 - 14151	1347	del	12805	14151	1347	CTGGCAGACGAACAAG*ACATCCGAAAAATAG	AAACACCTAATGACAA*ACATACGAAAAACAC	ACAA	G58R	37	Tb	2436	M
2436Tb_S8	cluster61694841	5	3780	0.1321	12862 - 12862	14722 - 14722	1860	del	12863	14722	1860	CATCATCATGCCTAGT*AATCGGAAGCCTCGC	TTATCGCGGCCCTAGC*AATCGTTCACCTCCT	CCTAG	G58R	37	Tb	2436	M
2436Tb_S8	cluster62074921	6	3866	0.155	12963 - 12963	14807 - 14807	1844	del	12964	14807	1844	AACACCAACGCCTGAG*CCCTACTAATTACAC	TAAAATTCCATTTCAC*CCCTACTATACAATC	CCCTACTA	G58R	37	Tb	2436	M
2436Tb_S8	cluster62264246	6	4362	0.1374	13036 - 13036	13870 - 13870	834	del	13037	13870	834	TTTACTTCGTAACAAT*AACAAAACCGCGTTT	AGCAGTCGTATATCCA*AACACAACCAACATC	AACA	G58R	37	Tb	2436	M
2436Tb_S8	cluster62334259	6	4417	0.1357	13053 - 13053	13884 - 13884	831	del	13054	13884	831	ACAAAACCGCGTTTTC*CCCCCCTAATCTCCA	CAAACACAACCAACAT*CCCCCCTAAATAAAT	CCCCCCTAA	G58R	37	Tb	2436	M
2436Tb_S8	cluster62464999	10	3816	0.2614	13079 - 13079	14897 - 14897	1818	del	13080	14897	1818	CTCCATTAACGAAAAT*GACCCAGACCTCATA	CCCAGACATACTAGGA*GACCCAGACAACTAC	GACCCAGAC	G58R	37	Tb	2436	M
2436Tb_S8	cluster62565551	5	3580	0.1395	13093 - 13093	16014 - 16014	2921	dup	16015	13093	13378	GAATCATTAGTCCGCA*AAACCCAATCACCTA	ATGACCCAGACCTCAT*AAACCCAATCAAACG	AAACCCAATCA	G58R	37	Tb	2436	M
2436Tb_S8	cluster62814250	5	4415	0.1131	13161 - 13161	13874 - 13874	713	del	13162	13874	713	TCATATAATATTCCAC*CAACCAGCATTCCAG	GTCGTATATCCAAACA*CAACCAACATCCCCC	CAACCA	G58R	37	Tb	2436	M
2436Tb_S8	cluster62985129	5	4318	0.1157	13207 - 13207	15046 - 15046	1839	del	13208	15046	1839	GATTTTTAAAAACCAC*AGCCCTAATTATTTC	TATCTATCCTAATTTT*AGCCCTAATACCTTT	AGCCCTAAT	G58R	37	Tb	2436	M
2436Tb_S8	cluster63045026	5	3752	0.1331	13249 - 13249	14926 - 14926	1677	del	13250	14926	1677	TCCTAATCGCACTAGA*ACTAAACAACCTAAC	ACATACCAGCTAATCC*ACTAAACACCCCACC	ACTAAACA	G58R	37	Tb	2436	M
2436Tb_S8	cluster63624289	7	4617	0.1514	13375 - 13375	13915 - 13915	540	del	13376	13915	540	AATCTCTCAACCTAAG*CCTAAAAACATCCCT	TAAAAAAACTATTAAA*CCTAAAAACGATCCA	CCTAAAAAC	G58R	37	Tb	2436	M
2436Tb_S8	cluster63715099	11	4719	0.2326	13395 - 13395	15015 - 15015	1620	del	13396	15015	1620	AAAACATCCCTAACTC*TCCTAGACTTGATCT	AATAAACTAGGAGGTG*TCCTAGCCTTAATCT	TCCTAG	G58R	37	Tb	2436	M
2436Tb_S8	cluster64144249	5	4566	0.1094	13469 - 13469	13873 - 13873	404	del	13470	13873	404	AAACATAACCACTTTA*ACAACCAACCAAAAA	AGTCGTATATCCAAAC*ACAACCAACATCCCC	ACAACCAAC	G58R	37	Tb	2436	M
2436Tb_S8	cluster64144379	10	4724	0.2112	13469 - 13469	14022 - 14022	553	del	13470	14022	553	AAACATAACCACTTTA*ACAACCAACCAAAAA	TTAATGCTAACCCAAG*ACAACCAACCAAAAA	ACAACCAACCAAAA	G58R	37	Tb	2436	M
2436Tb_S8	cluster6453577	9	4198	0.2139	1579 - 1579	13035 - 13035	11456	dup	13036	1579	4843	ATTTACTTCGTAACAA*TAACAAAACCGCGTT	TTTAATAGTGAATAAT*TAACAAAACAGCTTT	TAACAAAAC	G58R	37	Tb	2436	M
2436Tb_S8	cluster65104270	6	4226	0.1418	13760 - 13760	13895 - 13895	135	del	13761	13895	135	TAATAATTAAGCACAC*AAATTAAAAAAACCT	AACATCCCCCCTAAAT*AAATTAAAAAAACTA	AAATTAAAAAAAC	G58R	37	Tb	2436	M
2436Tb_S8	cluster73909971	6	3932	0.1524	13431 - 13431	1837 - 1837	4705	del	13432	1837	4705	GAAAAAACCATCCCAA*AATCCACCTCAACTC	TAATCACACTATAAAT*AATCCACCTATAACT	AATCCACCT	G58R	37	Tb	2436	M
2436Tb_S8	cluster76788445	6	3408	0.1757	11018 - 11018	2789 - 2789	8070	del	11019	2789	8070	AACAGATTTAAAATCA*CTAATCGCCTACTCC	ACTCCTCGTCCCCATT*CTAATCGCCATAGCC	CTAATCGCC	G58R	37	Tb	2436	M
2436Tb_S8	cluster76789666	5	3532	0.1414	12977 - 12977	2789 - 2789	6111	del	12978	2789	6111	AGCCCTACTAATTACA*CTAATCGCCACTTCT	ACTCCTCGTCCCCATT*CTAATCGCCATAGCC	CTAATCGCCA	G58R	37	Tb	2436	M
2436Tb_S8	cluster77389864	6	3906	0.1534	13263 - 13263	2904 - 2904	5940	del	13264	2904	5940	GAACTAAACAACCTAA*CCATAAAACTATCAA	CAACCATTTGCAGACG*CCATAAAATTATTTA	CCATAAAA	G58R	37	Tb	2436	M
2436Tb_S8	cluster77389922	6	3886	0.1542	13353 - 13353	2904 - 2904	5850	del	13354	2904	5850	ATTCACCGCATTACAC*CCATAAAATCTCTCA	CAACCATTTGCAGACG*CCATAAAATTATTTA	CCATAAAAT	G58R	37	Tb	2436	M
2436Tb_S8	cluster77567756	6	3721	0.161	9870 - 9870	2926 - 2926	9355	del	9871	2926	9355	GATGATGTTCATAATT*ACCAATATGCCATCT	AATTATTTATAAAAGA*ACCAATACGCCCTTT	ACCAATA	G58R	37	Tb	2436	M
2436Tb_S8	cluster77659998	5	4001	0.1248	13464 - 13464	2937 - 2937	5772	del	13465	2937	5772	CACACAAACATAACCA*CTTTAACAACCAACC	AAAGAACCAATACGCC*CTTTAACAACCTCTA	CTTTAACAACC	G58R	37	Tb	2436	M
2436Tb_S8	cluster77689854	5	3860	0.1294	13253 - 13253	2941 - 2941	5987	del	13254	2941	5987	AATCGCACTAGAACTA*AACAACCTAACCATA	AACCAATACGCCCTTT*AACAACCTCTATATC	AACAACCT	G58R	37	Tb	2436	M
2436Tb_S8	cluster77736574	8	3605	0.2214	7125 - 7125	2946 - 2946	12120	del	7126	2946	12120	TAATTAGCTCCTTAGT*CCTCTATATCATCTC	ATACGCCCTTTAACAA*CCTCTATATCCTTAT	CCTCTATATC	G58R	37	Tb	2436	M
2436Tb_S8	cluster77797828	11	3724	0.2945	9988 - 9988	2952 - 2952	9263	del	9989	2952	9263	CTGGAAGGCATAGTAT*TATCCTTATTTATTA	CCTTTAACAACCTCTA*TATCCTTATTTATTA	TATCCTTATTTATT	G58R	37	Tb	2436	M
2436Tb_S8	cluster77806638	5	3668	0.1361	7225 - 7225	2953 - 2953	12027	del	7226	2953	12027	TATTCTACCAGCTGTA*ATCCTTATCATAATT	CTTTAACAACCTCTAT*ATCCTTATTTATTAT	ATCCTTAT	G58R	37	Tb	2436	M
2436Tb_S8	cluster78327371	5	3360	0.1486	8802 - 8802	3013 - 3013	10510	del	8803	3013	10510	GTAATTCGTGAAGGAA*CCTACCAAGGCCACC	TAAGTCTATGAGTTCC*CCTACCAATACCACA	CCTACCAA	G58R	37	Tb	2436	M
2436Tb_S8	cluster78488058	5	4014	0.1244	10355 - 10355	3029 - 3029	8973	del	10356	3029	8973	AGACCCCCTATCCACA*CCATTAATTATTTTA	CCTACCAATACCACAC*CCATTAATTAATTTA	CCATTAATTA	G58R	37	Tb	2436	M
2436Tb_S8	cluster78548067	9	3990	0.2251	10366 - 10366	3040 - 3040	8973	del	10367	3040	8973	CCACACCATTAATTAT*TTTAACAGCCTGATT	CACACCCATTAATTAA*TTTAAACCTAGGGAT	CCATTAATTA	G58R	37	Tb	2436	M
2436Tb_S8	cluster79446632	5	3598	0.1388	7218 - 7218	3187 - 3187	12268	del	7219	3187	12268	TTTGAACTATTCTACC*AGCTGTAATCCTTAT	CATATGAAGTAACCAT*AGCTATTATCCTTTT	ACCA	G58R	37	Tb	2436	M
2436Tb_S8	cluster79728205	5	3943	0.1266	10549 - 10549	3238 - 3238	8988	del	10550	3238	8988	AAGCAACCTTAATCCC*AACACTTATTATTAT	GATCCTACTCTCTACA*AACACTTATTACAAC	AACACTTATTA	G58R	37	Tb	2436	M
2436Tb_S8	cluster80898284	5	3724	0.1341	10677 - 10677	3477 - 3477	9099	del	10678	3477	9099	TTAATCCAAAACCATG*TAGGAACCCTAAACC	ACAACTATTATCTTCC*TAGGACCCCTATACT	TAGGA	G58R	37	Tb	2436	M
2436Tb_S8	cluster80928050	5	4128	0.121	10343 - 10343	3482 - 3482	9438	del	10344	3482	9438	TATATTCTCCTCAGAC*CCCCTATCCACACCA	TATTATCTTCCTAGGA*CCCCTATACTATATC	CCCCTAT	G58R	37	Tb	2436	M
2436Tb_S8	cluster810565	5	3284	0.152	1947 - 1947	5715 - 5715	3768	dup	5716	1947	12531	GGATGAACAGTCTACC*CACCTCTAGCCGGAA	TGTTTACCAAAAACAT*CACCTCTAGCATTAC	CACCTCTAGC	G58R	37	Tb	2436	M
2436Tb_S8	cluster81176376	7	3244	0.2153	6643 - 6643	3511 - 3511	13167	del	6644	3511	13167	CAGGAATACCACGACG*CTACTCAGACTACCC	TCAATTTACCAGAACT*CTACTCAACTAACTT	CTACTCA	G58R	37	Tb	2436	M
2436Tb_S8	cluster82698312	5	3740	0.1335	10716 - 10716	3829 - 3829	9412	del	10717	3829	9412	TTATCATTCACAACAC*ACACCTTAGACGCTT	TCTCCGTGCTACCTAA*ACACCTTATCCTAAT	ACACCTTA	G58R	37	Tb	2436	M
2436Tb_S8	cluster83078504	5	3680	0.1357	11106 - 11106	3908 - 3908	9101	del	11107	3908	9101	TTCATAGGAGCAACAA*TACTAATAATCGCAC	GTTTAAATCCTTCCCG*TACTAATAAATCCTA	TACTAATAA	G58R	37	Tb	2436	M
2436Tb_S8	cluster83096550	5	3802	0.1313	7069 - 7069	3910 - 3910	13140	del	7070	3910	13140	CCCTATTATAGAAGAG*CTAATAAATTTCCAT	TTAAATCCTTCCCGTA*CTAATAAATCCTATC	CTAATAAAT	G58R	37	Tb	2436	M
2436Tb_S8	cluster83718136	5	4196	0.119	10456 - 10456	3990 - 3990	9833	del	10457	3990	9833	AAAAACTCTACATCTC*AATACTAATCAGCTT	TATCCAGCACCAACCT*AATACTAATATGAGT	AATACTAAT	G58R	37	Tb	2436	M
2436Tb_S8	cluster83978886	7	4196	0.1665	11787 - 11787	4032 - 4032	8544	del	11788	4032	8544	ATCTTCATTCTTCTAC*TATCCCCAATCCTAA	TCAGCCTACTAGCAAT*TATCCCCATACTAAT	TATCCCCA	G58R	37	Tb	2436	M
2436Tb_S8	cluster84048137	10	4254	0.2345	10457 - 10457	4039 - 4039	9881	del	10458	4039	9881	AAAACTCTACATCTCA*ATACTAATCAGCTTA	ACTAGCAATTATCCCC*ATACTAATCAACAAA	ATACTAATCA	G58R	37	Tb	2436	M
2436Tb_S8	cluster84096671	8	3860	0.2068	7278 - 7278	4044 - 4044	13065	del	7279	4044	13065	TATATATAATAGACGA*AATCAACAACCCCGT	CAATTATCCCCATACT*AATCAACAAAAAAAA	AATCAACAA	G58R	37	Tb	2436	M
2436Tb_S8	cluster84126588	5	3829	0.1304	7151 - 7151	4047 - 4047	13195	del	7152	4047	13195	ATCTCGCTAATATTAA*CAACAAAACTAACAC	TTATCCCCATACTAAT*CAACAAAAAAAACCC	CAACAAAA	G58R	37	Tb	2436	M
2436Tb_S8	cluster841710220	5	3936	0.1269	13765 - 13765	4052 - 4052	6586	del	13766	4052	6586	ATTAAGCACACAAATT*AAAAAAACCTCTATA	CCCATACTAATCAACA*AAAAAAACCCACGAT	AAAAAAACC	G58R	37	Tb	2436	M
2436Tb_S8	cluster84177976	12	4175	0.2866	10226 - 10226	4052 - 4052	10125	del	10227	4052	10125	CTGACTATCAAGCCCT*AAAAAAACCTGAACA	CCCATACTAATCAACA*AAAAAAACCCACGAT	AAAAAAACC	G58R	37	Tb	2436	M
2436Tb_S8	cluster84196907	9	4319	0.2079	7905 - 7905	4054 - 4054	12448	del	7906	4054	12448	TAACAACCATAAAAGT*AAAAACCCCTTGAGA	CATACTAATCAACAAA*AAAAACCCACGATCA	AAAAACCC	G58R	37	Tb	2436	M
2436Tb_S8	cluster84328175	5	4261	0.1172	10500 - 10500	4067 - 4067	9866	del	10501	4067	9866	ATCATAACCTTTTCAG*CAACTGAACTAATTA	AAAAAAAACCCACGAT*CAACTGAAGCAGCAA	CAACTGAA	G58R	37	Tb	2436	M
2436Tb_S8	cluster84346692	5	3739	0.1335	7325 - 7325	4069 - 4069	13043	del	7326	4069	13043	ATAGGGCACCAATGAT*ACTGAAGCTACGAAT	AAAAAACCCACGATCA*ACTGAAGCAGCAACA	ACTGAAGC	G58R	37	Tb	2436	M
2436Tb_S8	cluster84449176	5	3761	0.1328	12232 - 12232	4084 - 4084	8151	del	12233	4084	8151	ACGGACGAACAGACGC*AAATACTGCAGCCCT	AACTGAAGCAGCAACA*AAATACTTCGTCACA	AAATACT	G58R	37	Tb	2436	M
2436Tb_S8	cluster84576601	8	3986	0.2003	7168 - 7168	4098 - 4098	13229	del	7169	4098	13229	AACAAAACTAACACAT*ACAAGCACAATAGAT	CAAAATACTTCGTCAC*ACAAGCAACAGCCTC	ACAAGCA	G58R	37	Tb	2436	M
2436Tb_S8	cluster84579188	11	3805	0.2883	12247 - 12247	4098 - 4098	8150	del	12248	4098	8150	CAAATACTGCAGCCCT*ACAAGCAATCCTCTA	CAAAATACTTCGTCAC*ACAAGCAACAGCCTC	ACAAGCAA	G58R	37	Tb	2436	M
2436Tb_S8	cluster84586771	9	3925	0.2288	7552 - 7552	4099 - 4099	12846	del	7553	4099	12846	CCCAGGCCGACTAAAT*CAAGCAACAGTAACA	AAAATACTTCGTCACA*CAAGCAACAGCCTCA	CAAGCAACAG	G58R	37	Tb	2436	M
2436Tb_S8	cluster846510671	6	3638	0.1647	14401 - 14401	4107 - 4107	6005	del	14402	4107	6005	ATATACACGCAAACGG*AGCCTCAATATTTTT	TCGTCACACAAGCAAC*AGCCTCAATAATTAT	AGCCTCAATA	G58R	37	Tb	2436	M
2436Tb_S8	cluster84696847	6	4264	0.1405	7810 - 7810	4111 - 4111	12600	del	7811	4111	12600	TATCACAATTATCTCA*TCAATAATTACCCTA	CACACAAGCAACAGCC*TCAATAATTATCCTC	TCAATAATTA	G58R	37	Tb	2436	M
2436Tb_S8	cluster84829535	5	3926	0.1272	12787 - 12787	4125 - 4125	7637	del	12788	4125	7637	GCTCAATCATTCATAG*CCTGGCAGACGAACA	CCTCAATAATTATCCT*CCTGGCCATCGTACT	CCTGGC	G58R	37	Tb	2436	M
2436Tb_S8	cluster84846782	10	4084	0.2443	7590 - 7590	4127 - 4127	12836	del	7591	4127	12836	GACCAGGGTTATTCTA*TGGCCAATGCTCTGA	TCAATAATTATCCTCC*TGGCCATCGTACTCA	TGGCCA	G58R	37	Tb	2436	M
2436Tb_S8	cluster85186861	6	4235	0.1415	7832 - 7832	4166 - 4166	12633	del	7833	4166	12633	ATTACCCTATTTATCT*TATTTCAACTAAAAG	CAACTAGGAACATGAA*TATTTCAACAACAAA	TATTTCAAC	G58R	37	Tb	2436	M
2436Tb_S8	cluster85198898	6	4284	0.1399	11801 - 11801	4167 - 4167	8665	del	11802	4167	8665	ACTATCCCCAATCCTA*ATTTCAATATCAAAC	AACTAGGAACATGAAT*ATTTCAACAACAAAC	ATTTCAA	G58R	37	Tb	2436	M
2436Tb_S8	cluster85239251	7	3902	0.1791	12352 - 12352	4171 - 4171	8118	del	12353	4171	8118	AACAGATTATATTCTC*CAACAACAACGACAA	AGGAACATGAATATTT*CAACAACAAACAAAC	CAACAACAA	G58R	37	Tb	2436	M
2436Tb_S8	cluster85246587	8	3949	0.2022	7149 - 7149	4172 - 4172	13322	del	7150	4172	13322	TCATCTCGCTAATATT*AACAACAAAACTAAC	GGAACATGAATATTTC*AACAACAAACAAACG	AACAACAAA	G58R	37	Tb	2436	M
2436Tb_S8	cluster85476349	11	2954	0.371	6590 - 6590	4198 - 4198	13907	del	6591	4198	13907	CATATTCGTAGGAGTA*AACATAACATTCTTC	AAACGGTCTTATCCTT*AACATAACATTAATA	AACATAACATT	G58R	37	Tb	2436	M
2436Tb_S8	cluster85578731	12	3921	0.3051	11472 - 11472	4208 - 4208	9035	del	11473	4208	9035	ACACGAGAACTAACAC*TAATAGCCCTTCACA	ATCCTTAACATAACAT*TAATAGCCCTATCCA	TAATAGCCCT	G58R	37	Tb	2436	M
2436Tb_S8	cluster856011032	5	3660	0.1364	15045 - 15045	4211 - 4211	5465	del	15046	4211	5465	TTATCTATCCTAATTT*TAGCCCTAATACCTT	CTTAACATAACATTAA*TAGCCCTATCCATAA	TAGCCCTA	G58R	37	Tb	2436	M
2436Tb_S8	cluster85649859	5	4166	0.1199	13258 - 13258	4215 - 4215	7256	del	13259	4215	7256	CACTAGAACTAAACAA*CCTAACCATAAAACT	ACATAACATTAATAGC*CCTATCCATAAAACT	CCTA	G58R	37	Tb	2436	M
2436Tb_S8	cluster85657084	8	3932	0.203	8217 - 8217	4216 - 4216	12298	del	8218	4216	12298	TACACCTACTACCCAA*CTATCCATAAATCTA	CATAACATTAATAGCC*CTATCCATAAAACTA	CTATCCATAAA	G58R	37	Tb	2436	M
2436Tb_S8	cluster85789594	6	3635	0.1648	12870 - 12870	4232 - 4232	7661	del	12871	4232	7661	TGCCTAGTAATCGGAA*GCCTCGCCCTCACAG	CTATCCATAAAACTAG*GCCTCGCCCCATTCC	GCCTCGCCC	G58R	37	Tb	2436	M
2436Tb_S8	cluster85847098	9	3942	0.2278	8239 - 8239	4240 - 4240	12300	del	8240	4240	12300	ATAAATCTAAGTATAG*CCATTCCACTATGAG	AAAACTAGGCCTCGCC*CCATTCCACTTCTGA	CCATTCCACT	G58R	37	Tb	2436	M
2436Tb_S8	cluster86016881	5	4189	0.1192	7862 - 7862	4277 - 4277	12714	del	7863	4277	12714	GTCTCATCACAAACAT*TCCCACTGGCACCTT	GAAGTAACTCAAGGGA*TCCCACTGCACATAG	TCCCACTG	G58R	37	Tb	2436	M
2436Tb_S8	cluster86018925	10	4194	0.2379	11835 - 11835	4277 - 4277	8741	del	11836	4277	8741	ATTAAACACATCAACT*TCCCACTGTACACCA	GAAGTAACTCAAGGGA*TCCCACTGCACATAG	TCCCACTG	G58R	37	Tb	2436	M
2436Tb_S8	cluster86048739	5	4008	0.1246	11480 - 11480	4282 - 4282	9101	del	11481	4282	9101	ACTAACACTAATAGCC*CTTCACATAATTCCA	AACTCAAGGGATCCCA*CTGCACATAGGACTT	CCC	G58R	37	Tb	2436	M
2436Tb_S8	cluster86138750	13	4014	0.3228	11494 - 11494	4293 - 4293	9098	del	11495	4293	9098	CCCTTCACATAATTCC*ACTTATTCTTCTAAC	TCCCACTGCACATAGG*ACTTATTCTTCTTAC	ACTTATTCTTCT	G58R	37	Tb	2436	M
2436Tb_S8	cluster86258758	5	4096	0.1219	11507 - 11507	4306 - 4306	9098	del	11508	4306	9098	TCCACTTATTCTTCTA*ACTACCAGTCCAAAA	AGGACTTATTCTTCTT*ACATGACAAAAAATT	ACTTATTCTTCT	G58R	37	Tb	2436	M
2436Tb_S8	cluster86516375	11	3685	0.2976	6641 - 6641	4352 - 4352	14010	del	6642	4352	14010	TTCAGGAATACCACGA*CGCTACTCAGACTAC	TTAATTCAAATTTACC*CGCTACTCAACTCTA	CGCTACTCA	G58R	37	Tb	2436	M
2436Tb_S8	cluster86957283	5	3642	0.1371	8613 - 8613	4424 - 4424	12110	del	8614	4424	12110	TAATACATAATGACCC*ACCAAACTCATGCAT	GCATGAGGAGGACTTA*ACCAAACACAAATAC	ACCAAAC	G58R	37	Tb	2436	M
2436Tb_S8	cluster869610285	7	3686	0.1895	13867 - 13867	4425 - 4425	6857	del	13868	4425	6857	TATAGCAGTCGTATAT*CCAAACACAACCAAC	CATGAGGAGGACTTAA*CCAAACACAAATACG	CCAAACACAA	G58R	37	Tb	2436	M
2436Tb_S8	cluster86969095	5	3932	0.127	12074 - 12074	4425 - 4425	8650	del	12075	4425	8650	ATATATACACTCAGAC*CCAAACATCAATCGA	CATGAGGAGGACTTAA*CCAAACACAAATACG	CCAAACA	G58R	37	Tb	2436	M
2436Tb_S8	cluster870610500	7	3700	0.1888	14153 - 14153	4435 - 4435	6581	del	14154	4435	6581	ACACCTAATGACAAAC*ATACGAAAAACACAC	ACTTAACCAAACACAA*ATACGAAAAATTATA	ATACGAAAAA	G58R	37	Tb	2436	M
2436Tb_S8	cluster87426353	5	2890	0.1727	6598 - 6598	4489 - 4489	14190	del	6599	4489	14190	TAGGAGTAAACATAAC*ATTCTTCCCTCAACA	AGGATGAATATTAGCA*ATTCTTCCTTACAAC	ATTCTTCC	G58R	37	Tb	2436	M
2436Tb_S8	cluster87529543	7	3724	0.1876	12799 - 12799	4499 - 4499	7999	del	12800	4499	7999	ATAGCCTGGCAGACGA*ACAAGACATCCGAAA	TTAGCAATTCTTCCTT*ACAACCCATCCCTCA	ACAA	G58R	37	Tb	2436	M
2436Tb_S8	cluster87578704	6	3721	0.161	11443 - 11443	4504 - 4504	9360	del	11444	4504	9360	ACCATATAATTAACCT*CCAACCCTCACACAC	AATTCTTCCTTACAAC*CCATCCCTCACTCTA	AACC	G58R	37	Tb	2436	M
2436Tb_S8	cluster87587939	5	4056	0.1231	10181 - 10181	4505 - 4505	10623	del	10182	4505	10623	AATGCTAAAAATTATT*CTTCCCTCACTAATG	ATTCTTCCTTACAACC*CATCCCTCACTCTAC		G58R	37	Tb	2436	M
2436Tb_S8	cluster87589942	9	4078	0.2202	13383 - 13383	4505 - 4505	7421	del	13384	4505	7421	AACCTAAGCCTAAAAA*CATCCCTAACTCTCC	ATTCTTCCTTACAACC*CATCCCTCACTCTAC	CATCCCT	G58R	37	Tb	2436	M
2436Tb_S8	cluster87669949	6	4218	0.142	13391 - 13391	4513 - 4513	7421	del	13392	4513	7421	CCTAAAAACATCCCTA*ACTCTCCTAGACTTG	TTACAACCCATCCCTC*ACTCTACTCAACCTC	CATCCCT	G58R	37	Tb	2436	M
2436Tb_S8	cluster87719929	5	4106	0.1216	13364 - 13364	4519 - 4519	7454	del	13365	4519	7454	TACACCCATAAAATCT*CTCAACCTAAGCCTA	CCCATCCCTCACTCTA*CTCAACCTCATAATC	CTCAACCT	G58R	37	Tb	2436	M
2436Tb_S8	cluster877210157	8	3884	0.2055	13684 - 13684	4520 - 4520	7135	del	13685	4520	7135	CATAACTCCAACATCA*TCAACCTCATACATC	CCATCCCTCACTCTAC*TCAACCTCATAATCT	TCAACCTCATA	G58R	37	Tb	2436	M
2436Tb_S8	cluster87747993	14	4326	0.3226	10246 - 10246	4522 - 4522	10575	del	10247	4522	10575	AAACCTGAACAAACGT*AACCTCATATAGTTT	ATCCCTCACTCTACTC*AACCTCATAATCTAT	AACCTCATA	G58R	37	Tb	2436	M
2436Tb_S8	cluster87748290	9	3958	0.2269	10688 - 10688	4522 - 4522	10133	del	10689	4522	10133	CCATGTAGGAACCCTA*AACCTCATAATTTTA	ATCCCTCACTCTACTC*AACCTCATAATCTAT	AACCTCATAAT	G58R	37	Tb	2436	M
2436Tb_S8	cluster87948077	5	4219	0.1184	10379 - 10379	4544 - 4544	10464	del	10380	4544	10464	TATTTTAACAGCCTGA*TTACTGCCACTAATA	ATAATCTATATTATTC*TTACAGCCCCTATAT	TTAC	G58R	37	Tb	2436	M
2436Tb_S8	cluster88078465	9	3736	0.2403	11044 - 11044	4560 - 4560	9815	del	11045	4560	9815	ACTCCTCAGTTAGCCA*CATAGCACTTGTTAT	TTACAGCCCCTATATT*CATAGCACTTATACT	CATAGCACTT	G58R	37	Tb	2436	M
2436Tb_S8	cluster88279195	7	3865	0.1808	12257 - 12257	4581 - 4581	8623	del	12258	4581	8623	AGCCCTACAAGCAATC*CTCTATAACCGCATC	CACTTATACTAAATAA*CTCTATAACCATCAA	CTCTATAACC	G58R	37	Tb	2436	M
2436Tb_S8	cluster884310173	7	4130	0.1692	13702 - 13702	4598 - 4598	7195	del	13703	4598	7195	AACCTCATACATCAAC*CAATCTCCCAAACCA	TCTATAACCATCAACT*CAATCTCACTTCTAT	CATCAAC	G58R	37	Tb	2436	M
2436Tb_S8	cluster88498020	8	4396	0.1817	10284 - 10284	4604 - 4604	10619	del	10285	4604	10619	AGTTTAACCAGCCTAA*CACTTCTATGACAAA	ACCATCAACTCAATCT*CACTTCTATGAAATA	CACTTCTATGA	G58R	37	Tb	2436	M
2436Tb_S8	cluster88499671	5	3970	0.1258	12985 - 12985	4604 - 4604	7918	del	12986	4604	7918	TAATTACACTAATCGC*CACTTCTATAACAGC	ACCATCAACTCAATCT*CACTTCTATGAAATA	CACTTCTAT	G58R	37	Tb	2436	M
2436Tb_S8	cluster88598122	6	4391	0.1365	10441 - 10441	4618 - 4618	10476	del	10442	4618	10476	ATAATAACGTACTACA*AAAACTCTACATCTC	CTCACTTCTATGAAAT*AAAACTCCAGCAATA	AAAACTC	G58R	37	Tb	2436	M
2436Tb_S8	cluster88608537	5	3714	0.1344	11155 - 11155	4619 - 4619	9763	del	11156	4619	9763	TCCTATTCTGCCTAGC*AAACTCCAACTACGA	TCACTTCTATGAAATA*AAACTCCAGCAATAC	AAACTCCA	G58R	37	Tb	2436	M
2436Tb_S8	cluster88688135	5	4419	0.113	10455 - 10455	4628 - 4628	10472	del	10456	4628	10472	CAAAAACTCTACATCT*CAATACTAATCAGCT	TGAAATAAAACTCCAG*CAATACTAACTATAA	CAATACTAA	G58R	37	Tb	2436	M
2436Tb_S8	cluster88688501	10	3906	0.2554	11103 - 11103	4628 - 4628	9824	del	11104	4628	9824	AGCTTCATAGGAGCAA*CAATACTAATAATCG	TGAAATAAAACTCCAG*CAATACTAACTATAA	CAATACTAA	G58R	37	Tb	2436	M
2436Tb_S8	cluster88966756	5	3933	0.127	7510 - 7510	4660 - 4660	13449	del	7511	4660	13449	CTCATGAGCAGTCCCC*TCCCTAGGACTTAAA	CTCACTGATATTACTA*TCCCTAGGAGGCCTT	TCCCTAGGA	G58R	37	Tb	2436	M
2436Tb_S8	cluster89056453	5	3532	0.1414	6819 - 6819	4670 - 4670	14150	del	6820	4670	14150	GAATGACTTCATGGCT*GCCCTCCACCATATC	TTACTATCCCTAGGAG*GCCTTCCACCACTAA	GGC	G58R	37	Tb	2436	M
2436Tb_S8	cluster89089785	6	4219	0.142	13155 - 13155	4673 - 4673	7817	del	13156	4673	7817	GTCATCTCATATAATA*TTCCACCAACCAGCA	CTATCCCTAGGAGGCC*TTCCACCACTAACAG	TTCCACCA	G58R	37	Tb	2436	M
2436Tb_S8	cluster89206935	7	4344	0.1609	7970 - 7970	4686 - 4686	13015	del	7971	4686	13015	TTACCCCAACAATAAT*AGGATTCCCAATCGT	GCCTTCCACCACTAAC*AGGATTCTTACCAAA	AGGATTC	G58R	37	Tb	2436	M
2436Tb_S8	cluster89596398	7	4250	0.1644	6680 - 6680	4733 - 4733	14352	del	6681	4733	14352	TTACACCACATGAAAC*ACTGTCTCTTCTATA	GAACTTATAAAAAACA*ACTGTCTAATTATAG	ACTGTCT	G58R	37	Tb	2436	M
2436Tb_S8	cluster89718726	5	4205	0.1188	11467 - 11467	4749 - 4749	9581	del	11468	4749	9581	CACACACACGAGAACT*AACACTAATAGCCCT	ACTGTCTAATTATAGC*AACACTCATAGCAAT	AACACT	G58R	37	Tb	2436	M
2436Tb_S8	cluster90157831	6	4550	0.1317	9991 - 9991	4797 - 4797	11105	del	9992	4797	11105	GAAGGCATAGTATTAT*CCTTATTTATTATAA	TATTCTTTTATACTCG*CCTAATTTATTCCAC	CCT	G58R	37	Tb	2436	M
2436Tb_S8	cluster90218255	7	4471	0.1563	10636 - 10636	4804 - 4804	10467	del	10637	4804	10467	ATACCCTAATCGGTTC*TATTCCACTGCTAAT	TTATACTCGCCTAATT*TATTCCACTTCACTA	TATTCCACT	G58R	37	Tb	2436	M
2436Tb_S8	cluster90296410	12	4732	0.253	6706 - 6706	4812 - 4812	14405	del	6707	4812	14405	CTATAGGATCATTTAT*TTCACTAACAGCTGT	GCCTAATTTATTCCAC*TTCACTAACAATATT	TTCACTAACA	G58R	37	Tb	2436	M
2436Tb_S8	cluster903110368	9	4366	0.2057	13964 - 13964	4814 - 4814	7149	del	13965	4814	7149	AAACAACCAACAAACC*CACTAACAATTAAAC	CTAATTTATTCCACTT*CACTAACAATATTTC	CACTAACAAT	G58R	37	Tb	2436	M
2436Tb_S8	cluster90386564	5	4439	0.1125	7098 - 7098	4821 - 4821	14022	del	7099	4821	14022	ATGATCACACACTAAT*AATTGTTTTCCTAAT	ATTCCACTTCACTAAC*AATATTTCCAACCAA	CACTAA	G58R	37	Tb	2436	M
2436Tb_S8	cluster904410137	5	4414	0.1131	13659 - 13659	4827 - 4827	7467	del	13660	4827	7467	CCGCTACCCCAATCCC*TCCTTCCAACATAAC	CTTCACTAACAATATT*TCCAACCAACAATAA	TCC	G58R	37	Tb	2436	M
2436Tb_S8	cluster904510006	6	4814	0.1245	13473 - 13473	4828 - 4828	7654	del	13474	4828	7654	ATAACCACTTTAACAA*CCAACCAAAAAGGCT	TTCACTAACAATATTT*CCAACCAACAATAAC	CCAACCAA	G58R	37	Tb	2436	M
2436Tb_S8	cluster904610357	5	4418	0.113	13951 - 13951	4829 - 4829	7177	del	13952	4829	7177	CCCTAAAACCATTAAA*CAACCAACAAACCCA	TCACTAACAATATTTC*CAACCAACAATAACT	CAACCAACAA	G58R	37	Tb	2436	M
2436Tb_S8	cluster904711334	6	3406	0.1758	15704 - 15704	4830 - 4830	5425	dup	4831	15704	10874	CACTAACAATATTTCC*AACCAACAATAACTC	CTACCATCCTCCGTGA*AACCAACAACCCGCC	AACCAACAA	G58R	37	Tb	2436	M
2436Tb_S8	cluster90496930	7	4885	0.1431	7959 - 7959	4832 - 4832	13172	del	7960	4832	13172	TGCCTCATTCATTACC*CCAACAATAATAGGA	CTAACAATATTTCCAA*CCAACAATAACTCAA	CCAACAATAA	G58R	37	Tb	2436	M
2436Tb_S8	cluster906110411	5	4429	0.1128	14031 - 14031	4844 - 4844	7112	del	14032	4844	7112	ACCCAAGACAACCAAC*CAAAAATAATGAACT	CCAACCAACAATAACT*CAAAAATAATAACTC	CAAAAATAAT	G58R	37	Tb	2436	M
2436Tb_S8	cluster90628109	5	4754	0.1051	10421 - 10421	4845 - 4845	10723	del	10422	4845	10723	CCAAAACCACCTAAAA*AAAGATAATAACGTA	CAACCAACAATAACTC*AAAAATAATAACTCA	AAAAA	G58R	37	Tb	2436	M
2436Tb_S8	cluster90809719	5	4517	0.1106	13070 - 13070	4863 - 4863	8092	del	13071	4863	8092	CCCCCTAATCTCCATT*AACGAAAATGACCCA	AAATAATAACTCACCA*AACAAAAACTAAACC	AAC	G58R	37	Tb	2436	M
2436Tb_S8	cluster90818119	12	4815	0.2486	10438 - 10438	4864 - 4864	10725	del	10439	4864	10725	AAGATAATAACGTACT*ACAAAAACTCTACAT	AATAATAACTCACCAA*ACAAAAACTAAACCC	ACAAAAACT	G58R	37	Tb	2436	M
2436Tb_S8	cluster90846591	5	4362	0.1145	7155 - 7155	4867 - 4867	14011	del	7156	4867	14011	CGCTAATATTAACAAC*AAAACTAACACATAC	AATAACTCACCAAACA*AAAACTAAACCCAAC	AAAACTAA	G58R	37	Tb	2436	M
2436Tb_S8	cluster91206603	9	4276	0.21	7170 - 7170	4908 - 4908	14037	del	7171	4908	14037	CAAAACTAACACATAC*AAGCACAATAGATGC	CCACCCTAGCTATCAT*AAGCACAATAACCCT	AAGCACAATA	G58R	37	Tb	2436	M
2436Tb_S8	cluster91308737	5	4194	0.1191	11478 - 11478	4919 - 4919	9740	del	11479	4919	9740	GAACTAACACTAATAG*CCCTTCACATAATTC	ATCATAAGCACAATAA*CCCTACCCCTAGCCC	AATA	G58R	37	Tb	2436	M
2436Tb_S8	cluster94009032	8	4406	0.1812	11982 - 11982	5563 - 5563	9880	dup	5564	11982	6419	TAATTGGAGGCTTTGG*AAACTGACTTGTCCC	CTTAAAATAAGCTTCA*AAACTGACTTTTTCT	AAACTGACTT	G58R	37	Tb	2436	M
2436Tb_S8	cluster94106561	5	4146	0.1205	7091 - 7091	5577 - 5577	14785	dup	5578	7091	1514	GGAAACTGACTTGTCC*CACTAATAATCGGAG	AATTTCCATGATCACA*CACTAATAATTGTTT	CACTAATAAT	G58R	37	Tb	2436	M
2436Tb_S8	cluster94326879	5	4288	0.1165	7859 - 7859	5604 - 5604	14044	dup	5605	7859	2255	GGAGCCCCAGATATAG*CATTCCCACGAATAA	AAAGTCTCATCACAAA*CATTCCCACTGGCAC	CATTCCCAC	G58R	37	Tb	2436	M
2436Tb_S8	cluster95528672	9	4020	0.2234	11397 - 11397	5817 - 5817	10719	dup	5818	11397	5580	TTAGGTGCAATTAATT*TTATTACCACTATTA	TACTCAATATACATAA*TTATTACCACCCAAC	TTATTACCAC	G58R	37	Tb	2436	M
2436Tb_S8	cluster95666835	6	4328	0.1384	7782 - 7782	5831 - 5831	14348	dup	5832	7782	1951	TTTTATTACCACTATT*ATCAACATGAAACCC	TGCCACAACTAGATAC*ATCAACATGATTTAT	ATCAACATGA	G58R	37	Tb	2436	M
2436Tb_S8	cluster95706393	5	4088	0.1222	6671 - 6671	5835 - 5835	15463	dup	5836	6671	836	ATTACCACTATTATCA*ACATGAAACCCCCAG	CCCAGATGCTTACACC*ACATGAAACACTGTC	ACATGAAAC	G58R	37	Tb	2436	M
2436Tb_S8	cluster957310481	5	4000	0.1248	14134 - 14134	5839 - 5839	8004	dup	5840	14134	8295	CCACTATTATCAACAT*GAAACCCCCAGCCAT	TTGTAATTCAACTACA*GAAACACCTAATGAC	GAAAC	G58R	37	Tb	2436	M
2436Tb_S8	cluster96178551	9	3771	0.2381	11178 - 11178	5897 - 5897	11018	dup	5898	11178	5281	CTGATCCGTACTTATT*ACAGCCGTACTGCTC	AACTACGAACGGATCC*ACAGCCGTACTATAA	ACAGCCGTACT	G58R	37	Tb	2436	M
2436Tb_S8	cluster96467955	6	4258	0.1407	10200 - 10200	5949 - 5949	12048	dup	5950	10200	4251	GCCGCAGGCATTACTA*TACTACTAACAGACC	CCCTCACTAATGCTAC*TACCACTAACCTGAC	TACTAC	G58R	37	Tb	2436	M
2436Tb_S8	cluster96646347	5	3092	0.1614	6588 - 6588	5970 - 5970	15681	dup	5971	6588	618	CTAACAGACCGCAACC*TAAACACAACTTTCT	ATCATATTCGTAGGAG*TAAACATAACATTCT	TAAACA	G58R	37	Tb	2436	M
2436Tb_S8	cluster96708238	5	4248	0.1176	10599 - 10599	5976 - 5976	11676	dup	5977	10599	4623	GACCGCAACCTAAACA*CAACTTTCTTTGATC	ACTGAACGCCTAAACG*CAGGGATTTATTTCC	CCTAAAC	G58R	37	Tb	2436	M
2436Tb_S8	cluster97146408	9	4528	0.1984	6702 - 6702	6084 - 6084	15681	dup	6085	6702	618	CTCCCAGGATTTGGAA*TTATTTCACATGTAG	TCTTCTATAGGATCAT*TTATTTCACTAACAG	TTATTTCAC	G58R	37	Tb	2436	M
2436Tb_S8	cluster97427223	5	3980	0.1255	8478 - 8478	6190 - 6190	14011	dup	6191	8478	2288	TAGGCTTTATTGTATG*AGCCCACCACATATT	AGTATTAATAAATATT*AGCCCACCAACAGCT	AGCCCACCA	G58R	37	Tb	2436	M
2436Tb_S8	cluster97648715	7	3873	0.1804	11454 - 11454	6225 - 6225	11070	dup	6226	11454	5229	GTAGGATTAGATGTAG*ACACACGAGCTTACT	AACCTCCAACCCTCAC*ACACACGAGAACTAA	ACACACGAG	G58R	37	Tb	2436	M
2436Tb_S8	cluster98617101	7	4127	0.1693	8242 - 8242	6455 - 6455	14512	dup	6456	8242	1787	CTATGTAGTAGCCCAT*TTCCACTATGTTCTA	AATCTAAGTATAGCCA*TTCCACTATGAGCTG	TTCCACTATG	G58R	37	Tb	2436	M
2436Tb_S8	cluster98749766	5	3938	0.1268	13130 - 13130	6497 - 6497	9666	dup	6498	13130	6633	AGTGTTTGCTATCATA*GCAGGATTTGTTCAC	ATTCGGAAGCATCTTT*GCAGGATTTGTCATC	GCAGGATTTGT	G58R	37	Tb	2436	M
2436Tb_S8	cluster988410511	5	3438	0.1452	14167 - 14167	6517 - 6517	8649	dup	6518	14167	7650	GATTTGTTCACTGATT*CCCATTATTTTCAGG	ACATACGAAAAACACA*CCCATTATTTAAAAT	CCCATTATTT	G58R	37	Tb	2436	M
2438Sc_S32	cluster101939230	6	3933	0.1523	14022 - 14022	13469 - 13469	15746	dup	13470	14022	553	AAACATAACCACTTTA*ACAACCAACCAAAAA	TTAATGCTAACCCAAG*ACAACCAACCAAAAA	ACAACCAACCAAAA	WT	37	Sc	2438	F
2438Sc_S32	cluster10472156	5	3058	0.1632	2843 - 2843	11161 - 11161	8318	dup	11162	2843	7981	TCTGCCTAGCAAACTC*CAACTACGAACGGAT	AATCTTAGGGTACATA*CAACTACGAAAAGGC	CAACTACGAA	WT	37	Sc	2438	F
2438Sc_S32	cluster11433954	6	3373	0.1776	3024 - 3024	14163 - 14163	11139	dup	14164	3024	5160	ACAAACATACGAAAAA*CACACCCATTATTTA	GTTCCCCTACCAATAC*CACACCCATTAATTA	CACACCCATTA	WT	37	Sc	2438	F
2438Sc_S32	cluster1357382	5	3486	0.1432	3508 - 3508	4513 - 4513	1005	del	3509	4513	1005	ATATCAATTTACCAGA*ACTCTACTCAACTAA	TTACAACCCATCCCTC*ACTCTACTCAACCTC	ACTCTACTCAAC	WT	37	Sc	2438	F
2438Sc_S32	cluster1359342	6	3740	0.1602	3511 - 3511	4354 - 4354	843	del	3512	4354	843	TCAATTTACCAGAACT*CTACTCAACTAACTT	AATTCAAATTTACCCG*CTACTCAACTCTACT	CTACTCAACT	WT	37	Sc	2438	F
2438Sc_S32	cluster1472745	6	3808	0.1573	3820 - 3820	5964 - 5964	2144	dup	5965	3820	14155	ATACTACTAACAGACC*GCAACCTAAACACAA	ATTCAAAATTCTCCGT*GCTACCTAAACACCT	CCG	WT	37	Sc	2438	F
2438Sc_S32	cluster16084114	7	3568	0.1958	4107 - 4107	14401 - 14401	10294	dup	14402	4107	6005	ATATACACGCAAACGG*AGCCTCAATATTTTT	TCGTCACACAAGCAAC*AGCCTCAATAATTAT	AGCCTCAATA	WT	37	Sc	2438	F
2438Sc_S32	cluster17853944	5	3684	0.1355	4435 - 4435	14153 - 14153	9718	dup	14154	4435	6581	ACACCTAATGACAAAC*ATACGAAAAACACAC	ACTTAACCAAACACAA*ATACGAAAAATTATA	ATACGAAAAA	WT	37	Sc	2438	F
2438Sc_S32	cluster18303586	5	3564	0.1401	4520 - 4520	13684 - 13684	9164	dup	13685	4520	7135	CATAACTCCAACATCA*TCAACCTCATACATC	CCATCCCTCACTCTAC*TCAACCTCATAATCT	TCAACCTCATA	WT	37	Sc	2438	F
2438Sc_S32	cluster257262	5	3182	0.1569	668 - 668	4013 - 4013	3345	del	669	4013	3345	CTCACCATCTCTTGCT*AATTCAGCCTATATA	ATATGAGTAGGCCTGG*AATTCAGCCTACTAG	AATTCAGCCTA	WT	37	Sc	2438	F
2438Sc_S32	cluster25861764	10	3324	0.2999	6598 - 6598	10178 - 10178	3580	del	6599	10178	3580	TAGGAGTAAACATAAC*ATTCTTCCCTCAACA	TACAATGCTAAAAATT*ATTCTTCCCTCACTA	ATTCTTCCCTCA	WT	37	Sc	2438	F
2438Sc_S32	cluster26072995	10	3226	0.309	6627 - 6627	12882 - 12882	6255	del	6628	12882	6255	CATTTCCTGGGCCTTT*CAGGAATACCACGAC	GGAAGCCTCGCCCTCA*CAGGAATACCATTCC	CAGGAATACCA	WT	37	Sc	2438	F
2438Sc_S32	cluster26211234	10	3772	0.2644	6651 - 6651	8208 - 8208	1557	del	6652	8208	1557	CCACGACGCTACTCAG*ACTACCCAGATGCTT	ACATACATTTACACCT*ACTACCCAACTATCC	ACTACCCA	WT	37	Sc	2438	F
2438Sc_S32	cluster26234340	7	3408	0.205	6654 - 6654	14763 - 14763	8109	del	6655	14763	8109	CGACGCTACTCAGACT*ACCCAGATGCTTACA	GAAACAGGATCAAACA*ACCCAACAGGATTAA	ACCCA	WT	37	Sc	2438	F
2438Sc_S32	cluster26234440	6	3238	0.185	6654 - 6654	14898 - 14898	8244	del	6655	14898	8244	CGACGCTACTCAGACT*ACCCAGATGCTTACA	CCAGACATACTAGGAG*ACCCAGACAACTACA	ACCCAGA	WT	37	Sc	2438	F
2438Sc_S32	cluster26264358	5	3460	0.1443	6657 - 6657	14781 - 14781	8124	del	6658	14781	8124	CGCTACTCAGACTACC*CAGATGCTTACACCA	CCAACAGGATTAAACT*CAGATGCAGATAAAA	CAGATGC	WT	37	Sc	2438	F
2438Sc_S32	cluster26303327	6	3912	0.1531	6664 - 6664	13347 - 13347	6683	del	6665	13347	6683	CAGACTACCCAGATGC*TTACACCACATGAAA	TCTATTATTCACCGCA*TTACACCCATAAAAT	TTACACC	WT	37	Sc	2438	F
2438Sc_S32	cluster26533067	5	4010	0.1245	6687 - 6687	12987 - 12987	6300	del	6688	12987	6300	ACATGAAACACTGTCT*CTTCTATAGGATCAT	ATTACACTAATCGCCA*CTTCTATAACAGCTA	CTTCTATA	WT	37	Sc	2438	F
2438Sc_S32	cluster26663085	5	4312	0.1158	6706 - 6706	13025 - 13025	6319	del	6707	13025	6319	CTATAGGATCATTTAT*TTCACTAACAGCTGT	CATACGAATCATTTAC*TTCGTAACAATAACA	ATCATTTA	WT	37	Sc	2438	F
2438Sc_S32	cluster26671123	6	4744	0.1263	6707 - 6707	7885 - 7885	1178	del	6708	7885	1178	TATAGGATCATTTATT*TCACTAACAGCTGTT	GGCACCTTCACCAAAA*TCACTAACAACCATA	TCACTAACA	WT	37	Sc	2438	F
2438Sc_S32	cluster26684057	5	4006	0.1247	6708 - 6708	14319 - 14319	7611	del	6709	14319	7611	ATAGGATCATTTATTT*CACTAACAGCTGTTC	CACTACACATCAGATA*CAATAACAGCCTTTT	CA	WT	37	Sc	2438	F
2438Sc_S32	cluster27402302	5	3381	0.1477	6841 - 6841	11459 - 11459	4618	del	6842	11459	4618	CACCATATCACACATT*CGAGGAACCAACCTA	CCAACCCTCACACACA*CGAGAACTAACACTA	CGAG	WT	37	Sc	2438	F
2438Sc_S32	cluster27703743	8	3769	0.2118	6889 - 6889	13885 - 13885	6996	del	6890	13885	6996	AAAGGAAGGAATCGAA*CCCCCTAAAATTGGT	AAACACAACCAACATC*CCCCCTAAATAAATT	CCCCCTAAA	WT	37	Sc	2438	F
2438Sc_S32	cluster27983297	5	4006	0.1247	6933 - 6933	13304 - 13304	6371	del	6934	13304	6371	CATATCCTATATGTCT*TTCTCAATAAGATAT	AAATCCATATTCATCC*TTCTCAACTTTACTG	TTCTCAA	WT	37	Sc	2438	F
2438Sc_S32	cluster28524467	6	3289	0.1821	7038 - 7038	14926 - 14926	7888	del	7039	14926	7888	CATTCCAACTTGGTCT*ACAAGACGCCACATC	ACATACCAGCTAATCC*ACTAAACACCCCACC	TC	WT	37	Sc	2438	F
2438Sc_S32	cluster28573738	11	3735	0.2936	7048 - 7048	13880 - 13880	6832	del	7049	13880	6832	TGGTCTACAAGACGCC*ACATCCCCTATTATA	TATCCAAACACAACCA*ACATCCCCCCTAAAT	ACATCCCC	WT	37	Sc	2438	F
2438Sc_S32	cluster28644525	6	3955	0.1515	7057 - 7057	15000 - 15000	7943	del	7058	15000	7943	AGACGCCACATCCCCT*ATTATAGAAGAGCTA	CTACGCTCAATCCCCA*ATAAACTAGGAGGTG	ATCCCC	WT	37	Sc	2438	F
2438Sc_S32	cluster28754364	10	3546	0.2812	7072 - 7072	14790 - 14790	7718	del	7073	14790	7718	TATTATAGAAGAGCTA*ATAAATTTCCATGAT	TTAAACTCAGATGCAG*ATAAAATTCCATTTC	ATAAA	WT	37	Sc	2438	F
2438Sc_S32	cluster28794572	5	3576	0.1396	7077 - 7077	15058 - 15058	7981	del	7078	15058	7981	TAGAAGAGCTAATAAA*TTTCCATGATCACAC	TTTTAGCCCTAATACC*TTTCCTTCATACCTC	TTTCC	WT	37	Sc	2438	F
2438Sc_S32	cluster28853513	6	3912	0.1531	7084 - 7084	13597 - 13597	6513	del	7085	13597	6513	GCTAATAAATTTCCAT*GATCACACACTAATA	AATACCCGCAAACAAA*GATCACCCAGCTACT	GATCAC	WT	37	Sc	2438	F
2438Sc_S32	cluster29043461	6	4322	0.1386	7105 - 7105	13511 - 13511	6406	del	7106	13511	6406	CACACTAATAATTGTT*TTCCTAATTAGCTCC	ATTGTACTTTATATCA*TTCCTAATTAACATC	TTCCTAATTA	WT	37	Sc	2438	F
2438Sc_S32	cluster29061213	7	4230	0.1652	7107 - 7107	8147 - 8147	1040	del	7108	8147	1040	CACTAATAATTGTTTT*CCTAATTAGCTCCTT	CCCTAATAATTGTTTC*CCTAATCATATTTAT	CTAATAATTGTTT	WT	37	Sc	2438	F
2438Sc_S32	cluster29183659	5	3842	0.13	7125 - 7125	13772 - 13772	6647	del	7126	13772	6647	TAATTAGCTCCTTAGT*CCTCTATATCATCTC	ACACAAATTAAAAAAA*CCTCTATAATCACCC	CCTCTATA	WT	37	Sc	2438	F
2438Sc_S32	cluster29223454	5	4271	0.1169	7129 - 7129	13504 - 13504	6375	del	7130	13504	6375	TAGCTCCTTAGTCCTC*TATATCATCTCGCTA	TAATTAAATTGTACTT*TATATCATTCCTAAT	TATATCAT	WT	37	Sc	2438	F
2438Sc_S32	cluster29314458	5	3368	0.1482	7139 - 7139	14917 - 14917	7778	del	7140	14917	7778	GTCCTCTATATCATCT*CGCTAATATTAACAA	CAGACAACTACATACC*AGCTAATCCACTAAA		WT	37	Sc	2438	F
2438Sc_S32	cluster29513692	5	3813	0.131	7160 - 7160	13809 - 13809	6649	del	7161	13809	6649	ATATTAACAACAAAAC*TAACACATACAAGCA	CTAAAAAACCCAAAAT*TAATCAGTTAGATCC	CAAAA	WT	37	Sc	2438	F
2438Sc_S32	cluster29554451	6	3368	0.1778	7164 - 7164	14910 - 14910	7746	del	7165	14910	7746	TAACAACAAAACTAAC*ACATACAAGCACAAT	GGAGACCCAGACAACT*ACATACCAGCTAATC	ACATAC	WT	37	Sc	2438	F
2438Sc_S32	cluster29874454	6	3388	0.1768	7214 - 7214	14913 - 14913	7699	del	7215	14913	7699	ACCATTTGAACTATTC*TACCAGCTGTAATCC	GACCCAGACAACTACA*TACCAGCTAATCCAC	TACCAGCT	WT	37	Sc	2438	F
2438Sc_S32	cluster30322941	6	3761	0.1593	7272 - 7272	12793 - 12793	5521	del	7273	12793	5521	GCATTCTATATATAAT*AGACGAAATCAACAA	TCATTCATAGCCTGGC*AGACGAACAAGACAT	AGACGAA	WT	37	Sc	2438	F
2438Sc_S32	cluster30403736	5	3743	0.1334	7281 - 7281	13878 - 13878	6597	del	7282	13878	6597	ATATAATAGACGAAAT*CAACAACCCCGTATT	TATATCCAAACACAAC*CAACATCCCCCCTAA	CAACA	WT	37	Sc	2438	F
2438Sc_S32	cluster30414336	5	3628	0.1376	7282 - 7282	14759 - 14759	7477	del	7283	14759	7477	TATAATAGACGAAATC*AACAACCCCGTATTA	CCACGAAACAGGATCA*AACAACCCAACAGGA	AACAACCC	WT	37	Sc	2438	F
2438Sc_S32	cluster30454479	19	3347	0.5645	7286 - 7286	14938 - 14938	7652	del	7287	14938	7652	ATAGACGAAATCAACA*ACCCCGTATTAACCG	ATCCACTAAACACCCC*ACCCCATATTAAACC	ACCCC	WT	37	Sc	2438	F
2438Sc_S32	cluster30514485	5	3316	0.1506	7292 - 7292	14944 - 14944	7652	del	7293	14944	7652	GAAATCAACAACCCCG*TATTAACCGTTAAAA	TAAACACCCCACCCCA*TATTAAACCCGAATG	TATTAA	WT	37	Sc	2438	F
2438Sc_S32	cluster30544490	5	3300	0.1513	7296 - 7296	14949 - 14949	7653	del	7297	14949	7653	TCAACAACCCCGTATT*AACCGTTAAAACCAT	ACCCCACCCCATATTA*AACCCGAATGATATT	TATTAA	WT	37	Sc	2438	F
2438Sc_S32	cluster30593799	5	3828	0.1304	7301 - 7301	13946 - 13946	6645	del	7302	13946	6645	AACCCCGTATTAACCG*TTAAAACCATAGGGC	CCAAACCCTAAAACCA*TTAAACAACCAACAA	TTAAA	WT	37	Sc	2438	F
2438Sc_S32	cluster31173781	6	3840	0.156	7381 - 7381	13927 - 13927	6546	del	7382	13927	6546	TGATTCATATATAATC*CCAACAAACGACCTA	TAAACCTAAAAACGAT*CCACCAAACCCTAAA	ATCC	WT	37	Sc	2438	F
2438Sc_S32	cluster31213144	5	3830	0.1304	7385 - 7385	13102 - 13102	5717	del	7386	13102	5717	TCATATATAATCCCAA*CAAACGACCTAAAAC	ACCTCATAAACCCAAT*CAAACGCCTAGCATT	CAAACG	WT	37	Sc	2438	F
2438Sc_S32	cluster31263790	13	3780	0.3427	7392 - 7392	13936 - 13936	6544	del	7393	13936	6544	TAATCCCAACAAACGA*CCTAAAACCTGGTGA	AAACGATCCACCAAAC*CCTAAAACCATTAAA	CCTAAAACC	WT	37	Sc	2438	F
2438Sc_S32	cluster32104219	14	3696	0.3774	7531 - 7531	14597 - 14597	7066	del	7532	14597	7066	AGGACTTAAAACTGAT*GCCATCCCAGGCCGA	TACAAACCTCCTATCA*GCCATCCCATATATT	GCCATCCCA	WT	37	Sc	2438	F
2438Sc_S32	cluster33103336	5	4108	0.1216	7747 - 7747	13356 - 13356	5609	del	7748	13356	5609	TTAAAGTTAGAGACCT*TAAAATCTCCATAGT	CACCGCATTACACCCA*TAAAATCTCTCAACC	TAAAATCTC	WT	37	Sc	2438	F
2438Sc_S32	cluster33223594	5	3968	0.1258	7778 - 7778	13692 - 13692	5914	del	7779	13692	5914	GATATGCCACAACTAG*ATACATCAACATGAT	CAACATCATCAACCTC*ATACATCAACCAATC	ATACATCAAC	WT	37	Sc	2438	F
2438Sc_S32	cluster33653917	5	4109	0.1215	7832 - 7832	14121 - 14121	6289	del	7833	14121	6289	ATTACCCTATTTATCT*TATTTCAACTAAAAG	TGAAAAATCATCGTTG*TAATTCAACTACAGA	TT	WT	37	Sc	2438	F
2438Sc_S32	cluster33813386	8	4218	0.1893	7850 - 7850	13423 - 13423	5573	del	7851	13423	5573	TTTCAACTAAAAGTCT*CATCACAAACATTCC	TCTGGTTAGAAAAAAC*CATCCCAAAATCCAC	CATC	WT	37	Sc	2438	F
2438Sc_S32	cluster33843410	11	4272	0.2568	7853 - 7853	13450 - 13450	5597	del	7854	13450	5597	CAACTAAAAGTCTCAT*CACAAACATTCCCAC	CCACCTCAACTCTTCA*CACAAACATAACCAC	CACAAACAT	WT	37	Sc	2438	F
2438Sc_S32	cluster33853938	6	4042	0.1482	7854 - 7854	14147 - 14147	6293	del	7855	14147	6293	AACTAAAAGTCTCATC*ACAAACATTCCCACT	ACAGAAACACCTAATG*ACAAACATACGAAAA	ACAAACAT	WT	37	Sc	2438	F
2438Sc_S32	cluster33883737	7	3908	0.1788	7857 - 7857	13879 - 13879	6022	del	7858	13879	6022	TAAAAGTCTCATCACA*AACATTCCCACTGGC	ATATCCAAACACAACC*AACATCCCCCCTAAA	AACAT	WT	37	Sc	2438	F
2438Sc_S32	cluster33902488	8	4117	0.1939	7861 - 7861	11834 - 11834	3973	del	7862	11834	3973	AGTCTCATCACAAACA*TTCCCACTGGCACCT	AATTAAACACATCAAC*TTCCCACTGTACACC	TTCCCACTG	WT	37	Sc	2438	F
2438Sc_S32	cluster34003780	6	4126	0.1452	7875 - 7875	13926 - 13926	6051	del	7876	13926	6051	CATTCCCACTGGCACC*TTCACCAAAATCACT	TTAAACCTAAAAACGA*TCCACCAAACCCTAA		WT	37	Sc	2438	F
2438Sc_S32	cluster34023782	9	4136	0.2171	7877 - 7877	13928 - 13928	6051	del	7878	13928	6051	TTCCCACTGGCACCTT*CACCAAAATCACTAA	AAACCTAAAAACGATC*CACCAAACCCTAAAA	CACCAAA	WT	37	Sc	2438	F
2438Sc_S32	cluster34045032	6	3628	0.1651	7879 - 7879	16122 - 16122	8243	dup	16123	7879	8056	CTCTTAATGCCAAACC*CCAAAAACACTAAGA	CCCACTGGCACCTTCA*CCAAAATCACTAACA	CCAAAA	WT	37	Sc	2438	F
2438Sc_S32	cluster34133426	6	4366	0.1372	7889 - 7889	13467 - 13467	5578	del	7890	13467	5578	CCTTCACCAAAATCAC*TAACAACCATAAAAG	ACAAACATAACCACTT*TAACAACCAACCAAA	TAACAACCA	WT	37	Sc	2438	F
2438Sc_S32	cluster34202412	5	4365	0.1144	7897 - 7897	11732 - 11732	3835	del	7898	11732	3835	AAAATCACTAACAACC*ATAAAAGTAAAAACC	CTTGGTGCAAATCCAA*ATAAAAGTAATCAAT	ATAAAAGTAA	WT	37	Sc	2438	F
2438Sc_S32	cluster34263681	8	4264	0.1873	7905 - 7905	13796 - 13796	5891	del	7906	13796	5891	TAACAACCATAAAAGT*AAAAACCCCTTGAGA	ATCACCCCCAATACTA*AAAAACCCAAAATTA	AAAAACCC	WT	37	Sc	2438	F
2438Sc_S32	cluster34383824	10	4209	0.237	7919 - 7919	13971 - 13971	6052	del	7920	13971	6052	GTAAAAACCCCTTGAG*AATTAAAATGAACGA	CAACAAACCCACTAAC*AATTAAACCTAAACC	AATTAAA	WT	37	Sc	2438	F
2438Sc_S32	cluster34523973	9	4064	0.221	7946 - 7946	14191 - 14191	6245	del	7947	14191	6245	ACGAAAATCTATTTGC*CTCATTCATTACCCC	TTAAAATTATTAACCA*CTCATTCATTGACCT	CTCATTCATT	WT	37	Sc	2438	F
2438Sc_S32	cluster34673232	8	4152	0.1923	7969 - 7969	13227 - 13227	5258	del	7970	13227	5258	ATTACCCCAACAATAA*TAGGATTCCCAATCG	CTAATTATTTCAGTAT*TAGGATTCCTAATCG	TAGGATTCC	WT	37	Sc	2438	F
2438Sc_S32	cluster34743916	9	4108	0.2186	7980 - 7980	14114 - 14114	6134	del	7981	14114	6134	AATAATAGGATTCCCA*ATCGTTGTAGCCATC	AATGACATGAAAAATC*ATCGTTGTAATTCAA	ATCGTTGTA	WT	37	Sc	2438	F
2438Sc_S32	cluster34894498	9	3491	0.2571	7998 - 7998	14959 - 14959	6961	del	7999	14959	6961	CGTTGTAGCCATCATT*ATATTTCCTTCAATC	ATATTAAACCCGAATG*ATATTTCCTATTTGC	ATATTTCCT	WT	37	Sc	2438	F
2438Sc_S32	cluster34904572	8	3742	0.2133	8001 - 8001	15058 - 15058	7057	del	8002	15058	7057	TGTAGCCATCATTATA*TTTCCTTCAATCCTA	TTTTAGCCCTAATACC*TTTCCTTCATACCTC	TTTCCTTCA	WT	37	Sc	2438	F
2438Sc_S32	cluster35084582	5	3540	0.141	8023 - 8023	15069 - 15069	7046	del	8024	15069	7046	TCAATCCTATTCCCAT*CCTCAAAACGCCTAA	ATACCTTTCCTTCATA*CCTCAAAGCAACGAA	CCTCAAA	WT	37	Sc	2438	F
2438Sc_S32	cluster35164595	5	3418	0.1461	8032 - 8032	15084 - 15084	7052	del	8033	15084	7052	TTCCCATCCTCAAAAC*GCCTAATCAACAACC	ACCTCAAAGCAACGAA*GCCTAATATTCCGCC	GCCTAAT	WT	37	Sc	2438	F
2438Sc_S32	cluster35253587	5	3852	0.1296	8042 - 8042	13685 - 13685	5643	del	8043	13685	5643	CAAAACGCCTAATCAA*CAACCGTCTCCATTC	ATAACTCCAACATCAT*CAACCTCATACATCA	ATCAAC	WT	37	Sc	2438	F
2438Sc_S32	cluster35653847	8	3888	0.2053	8095 - 8095	14007 - 14007	5912	del	8096	14007	5912	CTTATTATCAAACAAA*TAATGCTAATCCACA	AAATAGGTGAAGGCTT*TAATGCTAACCCAAG	TAATGCTAA	WT	37	Sc	2438	F
2438Sc_S32	cluster35674459	20	3410	0.5831	8099 - 8099	14918 - 14918	6819	del	8100	14918	6819	TTATCAAACAAATAAT*GCTAATCCACACACC	AGACAACTACATACCA*GCTAATCCACTAAAC	GCTAATCCAC	WT	37	Sc	2438	F
2438Sc_S32	cluster35852672	9	3676	0.2442	8118 - 8118	12218 - 12218	4100	del	8119	12218	4100	AATCCACACACCAAAA*GGACGAACATGAACC	AATTGGATGATGGTAC*GGACGAACAGACGCA	GGACGAACA	WT	37	Sc	2438	F
2438Sc_S32	cluster36044403	16	3697	0.4309	8147 - 8147	14839 - 14839	6692	del	8148	14839	6692	CCCTAATAATTGTTTC*CCTAATCATATTTAT	AAGATATCCTAGGTAT*CCTAATCATATTCTT	CCTAATCATATT	WT	37	Sc	2438	F
2438Sc_S32	cluster36444378	9	3412	0.2631	8205 - 8205	14808 - 14808	6603	del	8206	14808	6603	ACCACATACATTTACA*CCTACTACCCAACTA	AAAATTCCATTTCACC*CCTACTATACAATCA	CCTACTA	WT	37	Sc	2438	F
2438Sc_S32	cluster36573834	11	3718	0.295	8220 - 8220	13986 - 13986	5766	del	8221	13986	5766	ACCTACTACCCAACTA*TCCATAAATCTAAGT	CAATTAAACCTAAACC*TCCATAAATAGGTGA	TCCATAAAT	WT	37	Sc	2438	F
2438Sc_S32	cluster36684034	6	3514	0.1705	8236 - 8236	14295 - 14295	6059	del	8237	14295	6059	TCCATAAATCTAAGTA*TAGCCATTCCACTAT	ATTACAGGTCTTTTCT*TAGCCATACACTACA	TAGCCAT	WT	37	Sc	2438	F
2438Sc_S32	cluster36822341	6	3722	0.1609	8263 - 8263	11523 - 11523	3260	del	8264	11523	3260	CTATGAGCTGGAGCCG*TAATTACAGGCTTCC	ACTACCAGTCCAAAAC*TAATTACAGGCCTGA	TAATTACAGGC	WT	37	Sc	2438	F
2438Sc_S32	cluster37123561	7	3545	0.1971	8308 - 8308	13659 - 13659	5351	del	8309	13659	5351	AGCTCACTTGCCCACT*TCCTTCCACAAGGAA	CCGCTACCCCAATCCC*TCCTTCCAACATAAC	TCCTTCCA	WT	37	Sc	2438	F
2438Sc_S32	cluster37533902	6	3777	0.1586	8381 - 8381	14095 - 14095	5714	del	8382	14095	5714	TTAGCCTATTTATTCA*ACCAATGGCATTAGC	ACAGCATTCAACTGCG*ACCAATGACATGAAA	ACCAATG	WT	37	Sc	2438	F
2438Sc_S32	cluster38134156	8	3492	0.2286	8512 - 8512	14493 - 14493	5981	del	8513	14493	5981	ATTACATTTATTATTT*TACTTCTACTCACAA	ACCTGAAACATTGGAG*TACTTCTACTGTTCG	TACTTCTACT	WT	37	Sc	2438	F
2438Sc_S32	cluster38633121	10	3589	0.2779	8605 - 8605	13076 - 13076	4471	del	8606	13076	4471	CTACATGATAATACAT*AATGACCCACCAAAC	AATCTCCATTAACGAA*AATGACCCAGACCTC	AATGACCCA	WT	37	Sc	2438	F
2438Sc_S32	cluster38683781	5	3566	0.14	8611 - 8611	13927 - 13927	5316	del	8612	13927	5316	GATAATACATAATGAC*CCACCAAACTCATGC	TAAACCTAAAAACGAT*CCACCAAACCCTAAA	CCACCAAAC	WT	37	Sc	2438	F
2438Sc_S32	cluster39004064	10	3222	0.3094	8665 - 8665	14326 - 14326	5661	del	8666	14326	5661	CATGACCATTAACTGG*AGCCTTTTCAGCCCT	CATCAGATACAATAAC*AGCCTTTTCATCAGT	AGCCTTTTCA	WT	37	Sc	2438	F
2438Sc_S32	cluster39011929	6	3673	0.1631	8667 - 8667	10491 - 10491	1824	del	8668	10491	1824	TGACCATTAACTGGAG*CCTTTTCAGCCCTCC	ATTCTCCTAATCATAA*CCTTTTCAGCAACTG	CCTTTTCAGC	WT	37	Sc	2438	F
2438Sc_S32	cluster39073558	13	3350	0.3866	8676 - 8676	13656 - 13656	4980	del	8677	13656	4980	ACTGGAGCCTTTTCAG*CCCTCCTTCTAACAT	TTGCCGCTACCCCAAT*CCCTCCTTCCAACAT	CCCTCCTTC	WT	37	Sc	2438	F
2438Sc_S32	cluster39143568	8	3402	0.2346	8686 - 8686	13666 - 13666	4980	del	8687	13666	4980	TTTCAGCCCTCCTTCT*AACATCAGGTCTAGT	CCCAATCCCTCCTTCC*AACATAACTCCAACA	CCCTCCTTC	WT	37	Sc	2438	F
2438Sc_S32	cluster39493193	5	3430	0.1456	8757 - 8757	13176 - 13176	4419	del	8758	13176	4419	GGCCTACTCACCAATA*TCCTCACAATATATC	CCAACCAGCATTCCAG*TCCTCACAATACCAT	TCCTCACAATA	WT	37	Sc	2438	F
2438Sc_S32	cluster39574084	8	3182	0.2508	8780 - 8780	14354 - 14354	5574	del	8781	14354	5574	AATATATCAATGATGA*CGAGACGTAATTCGT	AGTAACACACATTTGT*CGAGACGTAAATTAC	CGAGACGTAA	WT	37	Sc	2438	F
2438Sc_S32	cluster39913158	5	3474	0.1437	8883 - 8883	13125 - 13125	4242	del	8884	13125	4242	GTCTCGGAAGTATTTT*TCTTTGCAGGATTCT	CTAGCATTCGGAAGCA*TCTTTGCAGGATTTG	TCTTTGCAGGATT	WT	37	Sc	2438	F
2438Sc_S32	cluster40144006	5	3227	0.1547	8938 - 8938	14251 - 14251	5313	del	8939	14251	5313	TCGTACCAACACATGA*TCTAGGAGGCTGCTG	GAAACTTTGGGTCCCT*TCTAGGAGTCTGCCT	TCTAGGAG	WT	37	Sc	2438	F
2438Sc_S32	cluster40244342	7	3068	0.2276	8957 - 8957	14765 - 14765	5808	del	8958	14765	5808	AGGAGGCTGCTGACCT*CCAACAGGAATTTCA	AACAGGATCAAACAAC*CCAACAGGATTAAAC	CCAACAGGA	WT	37	Sc	2438	F
2438Sc_S32	cluster40501642	5	3416	0.1462	9050 - 9050	9902 - 9902	852	del	9051	9902	852	AATTACATGAGCTCAT*CATAGCCTTATAGAA	CCTTCTTCAACCTCAC*CATAGCCTTCTCACT	CATAGCCTT	WT	37	Sc	2438	F
2438Sc_S32	cluster40592498	5	3565	0.1401	9075 - 9075	11849 - 11849	2774	del	9076	11849	2774	ATAGAAGGTAAACGAA*ACCACATAAATCAAG	CTTCCCACTGTACACC*ACCACATCAATCAAA	ACCACAT	WT	37	Sc	2438	F
2438Sc_S32	cluster40703042	5	3304	0.1511	9088 - 9088	12961 - 12961	3873	del	9089	12961	3873	GAAACCACATAAATCA*AGCCCTACTAATTAC	GCAACACCAACGCCTG*AGCCCTACTAATTAC	AGCCCTACTAATTA	WT	37	Sc	2438	F
2438Sc_S32	cluster40964587	5	2994	0.1667	9135 - 9135	15074 - 15074	5939	del	9136	15074	5939	TACTTCACCATCCTCC*AAGCTTCAGAATACT	TTTCCTTCATACCTCA*AAGCAACGAAGCCTA	CCTC	WT	37	Sc	2438	F
2438Sc_S32	cluster42263280	5	3844	0.1299	9554 - 9554	13283 - 13283	3729	del	9555	13283	3729	AAATCTGTACTCAGAA*AAAGCAAATCCATAT	AAAACTATCAATAAAT*AAAGCAAATCCATAT	AAAGCAAATCCATA	WT	37	Sc	2438	F
2438Sc_S32	cluster42574264	5	3570	0.1399	9651 - 9651	14666 - 14666	5015	del	9652	14666	5015	ATTACATTTCTATTAT*TTGACCTAGAAATTG	AGTAGACAAAGCCACC*TTGACCCGATTCTTC	TTGACC	WT	37	Sc	2438	F
2438Sc_S32	cluster42814537	8	3610	0.2211	9726 - 9726	15018 - 15018	5292	del	9727	15018	5292	TCTACTATAATAATTA*TAGCCTTTATTCTAG	AAACTAGGAGGTGTCC*TAGCCTTAATCTTAT	TAGCCTT	WT	37	Sc	2438	F
2438Sc_S32	cluster43243586	5	3538	0.1411	9892 - 9892	13684 - 13684	3792	del	9893	13684	3792	ATGCCATCTACCTTCT*TCAACCTCACCATAG	CATAACTCCAACATCA*TCAACCTCATACATC	TCAACCTCA	WT	37	Sc	2438	F
2438Sc_S32	cluster43734466	10	3092	0.3224	10018 - 10018	14925 - 14925	4907	del	10019	14925	4907	ATAACTTCAGTAACTT*CCCTAAACTCCAACT	TACATACCAGCTAATC*CACTAAACACCCCAC	TCC	WT	37	Sc	2438	F
2438Sc_S32	cluster43783573	5	3496	0.1428	10023 - 10023	13671 - 13671	3648	del	10024	13671	3648	TTCAGTAACTTCCCTA*AACTCCAACTCCATA	TCCCTCCTTCCAACAT*AACTCCAACATCATC	AACTCCAAC	WT	37	Sc	2438	F
2438Sc_S32	cluster43954517	6	3031	0.1976	10048 - 10048	14991 - 14991	4943	del	10049	14991	4943	TCCATAAGCTCCATAC*CAATCCCCATCACCA	TACGCCATTCTACGCT*CAATCCCCAATAAAC	CAATCCCCA	WT	37	Sc	2438	F
2438Sc_S32	cluster44104560	6	3504	0.1709	10099 - 10099	15045 - 15045	4946	del	10100	15045	4946	GAAGCAGCTGTAGGAC*TAGCCCTACTAGTAA	TTATCTATCCTAATTT*TAGCCCTAATACCTT	TAGCCCTA	WT	37	Sc	2438	F
2438Sc_S32	cluster44644561	5	3644	0.137	10220 - 10220	15046 - 15046	4826	del	10221	15046	4826	ACTAACCTGACTATCA*AGCCCTAAAAAAACC	TATCTATCCTAATTTT*AGCCCTAATACCTTT	AGCCCTAA	WT	37	Sc	2438	F
2438Sc_S32	cluster45013935	11	3830	0.2864	10291 - 10291	14144 - 14144	3853	del	10292	14144	3853	CCAGCCTAACACTTCT*ATGACAAACCGACGA	ACTACAGAAACACCTA*ATGACAAACATACGA	ATGACAAAC	WT	37	Sc	2438	F
2438Sc_S32	cluster46014402	5	3496	0.1428	10479 - 10479	14838 - 14838	4359	del	10480	14838	4359	ATCAGCTTACAAATTC*TCCTAATCATAACCT	AAAGATATCCTAGGTA*TCCTAATCATATTCT	TCCTAATCATA	WT	37	Sc	2438	F
2438Sc_S32	cluster46614499	5	3055	0.1634	10607 - 10607	14960 - 14960	4353	del	10608	14960	4353	CCTAAACGCAGGGATT*TATTTCCTATTTTAT	TATTAAACCCGAATGA*TATTTCCTATTTGCA	TATTTCCTATTT	WT	37	Sc	2438	F
2438Sc_S32	cluster47933055	6	3298	0.1816	11016 - 11016	12975 - 12975	1959	del	11017	12975	1959	CAAACAGATTTAAAAT*CACTAATCGCCTACT	TGAGCCCTACTAATTA*CACTAATCGCCACTT	CACTAATCGCC	WT	37	Sc	2438	F
2438Sc_S32	cluster48582487	7	3446	0.2027	11218 - 11218	11833 - 11833	615	del	11219	11833	615	GAGGACTTCAAATGGT*CTTCCCACTTATAGC	TAATTAAACACATCAA*CTTCCCACTGTACAC	CTTCCCACT	WT	37	Sc	2438	F
2438Sc_S32	cluster49604017	6	3390	0.1767	11513 - 11513	14269 - 14269	2756	del	11514	14269	2756	TATTCTTCTAACTACC*AGTCCAAAACTAATT	TAGGAGTCTGCCTAAT*AGTCCAAATCATTAC	AGTCCAAA	WT	37	Sc	2438	F
2438Sc_S32	cluster50164542	5	3826	0.1305	11768 - 11768	15023 - 15023	3255	del	11769	15023	3255	CACAACCTCAATCTTA*TTAATCTTCATTCTT	AGGAGGTGTCCTAGCC*TTAATCTTATCTATC	TTAATCTT	WT	37	Sc	2438	F
2438Sc_S32	cluster50254518	5	3200	0.156	11788 - 11788	14993 - 14993	3205	del	11789	14993	3205	TCTTCATTCTTCTACT*ATCCCCAATCCTAAT	CGCCATTCTACGCTCA*ATCCCCAATAAACTA	ATCCCCAAT	WT	37	Sc	2438	F
2438Sc_S32	cluster50835	5	3114	0.1603	1340 - 1340	1426 - 1426	86	del	1341	1426	86	AGAAACCCCGAAACCA*AACGAGCTACCTAAA	TAGAGGTGAAAAGCCT*AACGAGCTTGGTGAT	AACGAGCT	WT	37	Sc	2438	F
2438Sc_S32	cluster51104100	5	3287	0.1519	12057 - 12057	14382 - 14382	2325	del	12058	14382	2325	ATACAATTCTCTTCAT*GATATATACACTCAG	TACGGGTGACTAATCC*GATATATACACGCAA	GATATATACAC	WT	37	Sc	2438	F
2438Sc_S32	cluster5143352	5	3838	0.1301	1349 - 1349	13375 - 13375	12026	dup	13376	1349	4273	AATCTCTCAACCTAAG*CCTAAAAACATCCCT	GAAACCAAACGAGCTA*CCTAAAAACAATTTT	CCTAAAAACA	WT	37	Sc	2438	F
2438Sc_S32	cluster53644561	5	3511	0.1422	13207 - 13207	15046 - 15046	1839	del	13208	15046	1839	GATTTTTAAAAACCAC*AGCCCTAATTATTTC	TATCTATCCTAATTTT*AGCCCTAATACCTTT	AGCCCTAAT	WT	37	Sc	2438	F
2438Sc_S32	cluster55734658	5	2192	0.2276	14699 - 14699	15179 - 15179	480	del	14700	15179	480	TTTCCACTTCATCTTA*CCATTTATTATCGCG	CCAACCAGTAGAACAC*CCATTTATTATCATT	CCATTTATTATC	WT	37	Sc	2438	F
2438Sc_S32	cluster560448	6	4072	0.1471	1455 - 1455	4698 - 4698	3243	del	1456	4698	3243	ATAGCTGGTTACCCAA*AAAATGAATTTAAGT	TAACAGGATTCTTACC*AAAATGAATTATCAT	AAAATGAATT	WT	37	Sc	2438	F
2438Sc_S32	cluster62578774	5	3600	0.1387	13236 - 13236	1821 - 1821	4884	del	13237	1821	4884	TCAGTATTAGGATTCC*TAATCGCACTAGAAC	ATCAGACTATAGGCAA*TAATCACACTATAAA	TAATC	WT	37	Sc	2438	F
2438Sc_S32	cluster65767697	5	3107	0.1607	11018 - 11018	2789 - 2789	8070	del	11019	2789	8070	AACAGATTTAAAATCA*CTAATCGCCTACTCC	ACTCCTCGTCCCCATT*CTAATCGCCATAGCC	CTAATCGCC	WT	37	Sc	2438	F
2438Sc_S32	cluster66285988	5	3548	0.1407	7041 - 7041	2899 - 2899	12157	del	7042	2899	12157	TCCAACTTGGTCTACA*AGACGCCACATCCCC	TTTTACAACCATTTGC*AGACGCCATAAAATT	AGACGCCA	WT	37	Sc	2438	F
2438Sc_S32	cluster66518913	5	3620	0.1379	13464 - 13464	2937 - 2937	5772	del	13465	2937	5772	CACACAAACATAACCA*CTTTAACAACCAACC	AAAGAACCAATACGCC*CTTTAACAACCTCTA	CTTTAACAACC	WT	37	Sc	2438	F
2438Sc_S32	cluster66637170	7	3346	0.2088	9988 - 9988	2952 - 2952	9263	del	9989	2952	9263	CTGGAAGGCATAGTAT*TATCCTTATTTATTA	CCTTTAACAACCTCTA*TATCCTTATTTATTA	TATCCTTATTTATT	WT	37	Sc	2438	F
2438Sc_S32	cluster67956237	8	3774	0.2115	7617 - 7617	3180 - 3180	11862	del	7618	3180	11862	CTGAAATTTGTGGATC*TAACCATAGCTTTAT	ACAATTTCATATGAAG*TAACCATAGCTATTA	TAACCATAGCT	WT	37	Sc	2438	F
2438Sc_S32	cluster69298418	5	3376	0.1479	12561 - 12561	3459 - 3459	7197	del	12562	3459	7197	AATAATAACTTTATTT*TAACAACTATACTTT	ATTCTAATAAACGCCC*TAACAACTATTATCT	TAACAACTAT	WT	37	Sc	2438	F
2438Sc_S32	cluster69695829	7	3442	0.203	6643 - 6643	3511 - 3511	13167	del	6644	3511	13167	CAGGAATACCACGACG*CTACTCAGACTACCC	TCAATTTACCAGAACT*CTACTCAACTAACTT	CTACTCA	WT	37	Sc	2438	F
2438Sc_S32	cluster71905921	6	3519	0.1702	6847 - 6847	3982 - 3982	13434	del	6848	3982	13434	ATCACACATTCGAGGA*ACCAACCTATGTAAA	AATCACAATATCCAGC*ACCAACCTAATACTA	ACCAACCTA	WT	37	Sc	2438	F
2438Sc_S32	cluster72287410	13	3858	0.3358	10457 - 10457	4039 - 4039	9881	del	10458	4039	9881	AAAACTCTACATCTCA*ATACTAATCAGCTTA	ACTAGCAATTATCCCC*ATACTAATCAACAAA	ATACTAATCA	WT	37	Sc	2438	F
2438Sc_S32	cluster72306419	8	3962	0.2015	8034 - 8034	4042 - 4042	12307	del	8035	4042	12307	CCCATCCTCAAAACGC*CTAATCAACAACCGT	AGCAATTATCCCCATA*CTAATCAACAAAAAA	CTAATCAACAA	WT	37	Sc	2438	F
2438Sc_S32	cluster72326108	12	3934	0.3041	7278 - 7278	4044 - 4044	13065	del	7279	4044	13065	TATATATAATAGACGA*AATCAACAACCCCGT	CAATTATCCCCATACT*AATCAACAAAAAAAA	AATCAACAA	WT	37	Sc	2438	F
2438Sc_S32	cluster72416347	5	4260	0.1172	7905 - 7905	4054 - 4054	12448	del	7906	4054	12448	TAACAACCATAAAAGT*AAAAACCCCTTGAGA	CATACTAATCAACAAA*AAAAACCCACGATCA	AAAAACCC	WT	37	Sc	2438	F
2438Sc_S32	cluster72736055	9	4025	0.2231	7168 - 7168	4098 - 4098	13229	del	7169	4098	13229	AACAAAACTAACACAT*ACAAGCACAATAGAT	CAAAATACTTCGTCAC*ACAAGCAACAGCCTC	ACAAGCA	WT	37	Sc	2438	F
2438Sc_S32	cluster72738275	5	3514	0.1421	12247 - 12247	4098 - 4098	8150	del	12248	4098	8150	CAAATACTGCAGCCCT*ACAAGCAATCCTCTA	CAAAATACTTCGTCAC*ACAAGCAACAGCCTC	ACAAGCAA	WT	37	Sc	2438	F
2438Sc_S32	cluster72746216	12	3932	0.3043	7552 - 7552	4099 - 4099	12846	del	7553	4099	12846	CCCAGGCCGACTAAAT*CAAGCAACAGTAACA	AAAATACTTCGTCACA*CAAGCAACAGCCTCA	CAAGCAACAG	WT	37	Sc	2438	F
2438Sc_S32	cluster72819416	5	3568	0.1399	14401 - 14401	4107 - 4107	6005	del	14402	4107	6005	ATATACACGCAAACGG*AGCCTCAATATTTTT	TCGTCACACAAGCAAC*AGCCTCAATAATTAT	AGCCTCAATA	WT	37	Sc	2438	F
2438Sc_S32	cluster72856288	9	4331	0.2074	7810 - 7810	4111 - 4111	12600	del	7811	4111	12600	TATCACAATTATCTCA*TCAATAATTACCCTA	CACACAAGCAACAGCC*TCAATAATTATCCTC	TCAATAATTA	WT	37	Sc	2438	F
2438Sc_S32	cluster72887895	6	3674	0.163	11432 - 11432	4114 - 4114	8981	del	11433	4114	8981	CAAACTAACCAACCAT*ATAATTAACCTCCAA	ACAAGCAACAGCCTCA*ATAATTATCCTCCTG	ATAATTA	WT	37	Sc	2438	F
2438Sc_S32	cluster73286043	10	4073	0.2449	7149 - 7149	4172 - 4172	13322	del	7150	4172	13322	TCATCTCGCTAATATT*AACAACAAAACTAAC	GGAACATGAATATTTC*AACAACAAACAAACG	AACAACAAA	WT	37	Sc	2438	F
2438Sc_S32	cluster73475804	7	3260	0.2143	6590 - 6590	4198 - 4198	13907	del	6591	4198	13907	CATATTCGTAGGAGTA*AACATAACATTCTTC	AAACGGTCTTATCCTT*AACATAACATTAATA	AACATAACATT	WT	37	Sc	2438	F
2438Sc_S32	cluster73547927	8	3750	0.2129	11472 - 11472	4208 - 4208	9035	del	11473	4208	9035	ACACGAGAACTAACAC*TAATAGCCCTTCACA	ATCCTTAACATAACAT*TAATAGCCCTATCCA	TAATAGCCCT	WT	37	Sc	2438	F
2438Sc_S32	cluster73718574	7	3406	0.2051	12870 - 12870	4232 - 4232	7661	del	12871	4232	7661	TGCCTAGTAATCGGAA*GCCTCGCCCTCACAG	CTATCCATAAAACTAG*GCCTCGCCCCATTCC	GCCTCGCCC	WT	37	Sc	2438	F
2438Sc_S32	cluster73766538	5	3837	0.1301	8239 - 8239	4240 - 4240	12300	del	8240	4240	12300	ATAAATCTAAGTATAG*CCATTCCACTATGAG	AAAACTAGGCCTCGCC*CCATTCCACTTCTGA	CCATTCCACT	WT	37	Sc	2438	F
2438Sc_S32	cluster73958081	10	3814	0.2615	11835 - 11835	4277 - 4277	8741	del	11836	4277	8741	ATTAAACACATCAACT*TCCCACTGTACACCA	GAAGTAACTCAAGGGA*TCCCACTGCACATAG	TCCCACTG	WT	37	Sc	2438	F
2438Sc_S32	cluster74087943	6	3696	0.1621	11494 - 11494	4293 - 4293	9098	del	11495	4293	9098	CCCTTCACATAATTCC*ACTTATTCTTCTAAC	TCCCACTGCACATAGG*ACTTATTCTTCTTAC	ACTTATTCTTCT	WT	37	Sc	2438	F
2438Sc_S32	cluster74405827	13	3820	0.3392	6641 - 6641	4352 - 4352	14010	del	6642	4352	14010	TTCAGGAATACCACGA*CGCTACTCAGACTAC	TTAATTCAAATTTACC*CGCTACTCAACTCTA	CGCTACTCA	WT	37	Sc	2438	F
2438Sc_S32	cluster74726199	6	3772	0.1588	7515 - 7515	4416 - 4416	13200	del	7516	4416	13200	GAGCAGTCCCCTCCCT*AGGACTTAAAACTGA	TCATAGGGGCATGAGG*AGGACTTAACCAAAC	AGGACTTAA	WT	37	Sc	2438	F
2438Sc_S32	cluster75295807	6	3135	0.191	6598 - 6598	4489 - 4489	14190	del	6599	4489	14190	TAGGAGTAAACATAAC*ATTCTTCCCTCAACA	AGGATGAATATTAGCA*ATTCTTCCTTACAAC	ATTCTTCC	WT	37	Sc	2438	F
2438Sc_S32	cluster75326398	5	3978	0.1255	8002 - 8002	4493 - 4493	12790	del	8003	4493	12790	GTAGCCATCATTATAT*TTCCTTCAATCCTAT	TGAATATTAGCAATTC*TTCCTTACAACCCAT	TTCCTT	WT	37	Sc	2438	F
2438Sc_S32	cluster75368134	5	3595	0.1389	11928 - 11928	4497 - 4497	8868	del	11929	4497	8868	AATATAGAATATATAA*TTACAACCTGGCACT	TATTAGCAATTCTTCC*TTACAACCCATCCCT	TTACAACC	WT	37	Sc	2438	F
2438Sc_S32	cluster75467254	14	3724	0.3745	10183 - 10183	4507 - 4507	10623	del	10184	4507	10623	TGCTAAAAATTATTCT*TCCCTCACTAATGCT	TCTTCCTTACAACCCA*TCCCTCACTCTACTC	TCCCTCACT	WT	37	Sc	2438	F
2438Sc_S32	cluster75545829	9	3579	0.2508	6643 - 6643	4516 - 4516	14172	del	6644	4516	14172	CAGGAATACCACGACG*CTACTCAGACTACCC	CAACCCATCCCTCACT*CTACTCAACCTCATA	CTACTCA	WT	37	Sc	2438	F
2438Sc_S32	cluster75587114	5	3675	0.1359	9892 - 9892	4520 - 4520	10927	del	9893	4520	10927	ATGCCATCTACCTTCT*TCAACCTCACCATAG	CCATCCCTCACTCTAC*TCAACCTCATAATCT	TCAACCTCA	WT	37	Sc	2438	F
2438Sc_S32	cluster75589031	10	3564	0.2798	13684 - 13684	4520 - 4520	7135	del	13685	4520	7135	CATAACTCCAACATCA*TCAACCTCATACATC	CCATCCCTCACTCTAC*TCAACCTCATAATCT	TCAACCTCATA	WT	37	Sc	2438	F
2438Sc_S32	cluster75607292	5	3966	0.1259	10246 - 10246	4522 - 4522	10575	del	10247	4522	10575	AAACCTGAACAAACGT*AACCTCATATAGTTT	ATCCCTCACTCTACTC*AACCTCATAATCTAT	AACCTCATA	WT	37	Sc	2438	F
2438Sc_S32	cluster75607553	7	3698	0.1889	10688 - 10688	4522 - 4522	10133	del	10689	4522	10133	CCATGTAGGAACCCTA*AACCTCATAATTTTA	ATCCCTCACTCTACTC*AACCTCATAATCTAT	AACCTCATAAT	WT	37	Sc	2438	F
2438Sc_S32	cluster75807360	7	3776	0.185	10379 - 10379	4544 - 4544	10464	del	10380	4544	10464	TATTTTAACAGCCTGA*TTACTGCCACTAATA	ATAATCTATATTATTC*TTACAGCCCCTATAT	TTAC	WT	37	Sc	2438	F
2438Sc_S32	cluster75937711	11	3460	0.3169	11044 - 11044	4560 - 4560	9815	del	11045	4560	9815	ACTCCTCAGTTAGCCA*CATAGCACTTGTTAT	TTACAGCCCCTATATT*CATAGCACTTATACT	CATAGCACTT	WT	37	Sc	2438	F
2438Sc_S32	cluster76118282	7	3550	0.1968	12257 - 12257	4581 - 4581	8623	del	12258	4581	8623	AGCCCTACAAGCAATC*CTCTATAACCGCATC	CACTTATACTAAATAA*CTCTATAACCATCAA	CTCTATAACC	WT	37	Sc	2438	F
2438Sc_S32	cluster76289044	6	3816	0.157	13702 - 13702	4598 - 4598	7195	del	13703	4598	7195	AACCTCATACATCAAC*CAATCTCCCAAACCA	TCTATAACCATCAACT*CAATCTCACTTCTAT	CATCAAC	WT	37	Sc	2438	F
2438Sc_S32	cluster76326587	5	3954	0.1263	8331 - 8331	4603 - 4603	12571	del	8332	4603	12571	ACAAGGAACTCCAATT*TCACTAATTCCAATA	AACCATCAACTCAATC*TCACTTCTATGAAAT	TCACT	WT	37	Sc	2438	F
2438Sc_S32	cluster76327129	8	3812	0.2094	9918 - 9918	4603 - 4603	10984	del	9919	4603	10984	CATAGCCTTCTCACTA*TCACTTCTAGGGACA	AACCATCAACTCAATC*TCACTTCTATGAAAT	TCACTTCTA	WT	37	Sc	2438	F
2438Sc_S32	cluster76337310	12	3970	0.3014	10284 - 10284	4604 - 4604	10619	del	10285	4604	10619	AGTTTAACCAGCCTAA*CACTTCTATGACAAA	ACCATCAACTCAATCT*CACTTCTATGAAATA	CACTTCTATGA	WT	37	Sc	2438	F
2438Sc_S32	cluster76537742	5	3596	0.1389	11103 - 11103	4628 - 4628	9824	del	11104	4628	9824	AGCTTCATAGGAGCAA*CAATACTAATAATCG	TGAAATAAAACTCCAG*CAATACTAACTATAA	CAATACTAA	WT	37	Sc	2438	F
2438Sc_S32	cluster76806197	5	3866	0.1292	7510 - 7510	4660 - 4660	13449	del	7511	4660	13449	CTCATGAGCAGTCCCC*TCCCTAGGACTTAAA	CTCACTGATATTACTA*TCCCTAGGAGGCCTT	TCCCTAGGA	WT	37	Sc	2438	F
2438Sc_S32	cluster76925910	5	3662	0.1364	6823 - 6823	4674 - 4674	14150	del	6824	4674	14150	GACTTCATGGCTGCCC*TCCACCATATCACAC	TATCCCTAGGAGGCCT*TCCACCACTAACAGG	TCCACCA	WT	37	Sc	2438	F
2438Sc_S32	cluster76945845	5	4040	0.1236	6667 - 6667	4676 - 4676	14308	del	6668	4676	14308	ACTACCCAGATGCTTA*CACCACATGAAACAC	TCCCTAGGAGGCCTTC*CACCACTAACAGGAT	CACCAC	WT	37	Sc	2438	F
2438Sc_S32	cluster77046382	6	4228	0.1417	7970 - 7970	4686 - 4686	13015	del	7971	4686	13015	TTACCCCAACAATAAT*AGGATTCCCAATCGT	GCCTTCCACCACTAAC*AGGATTCTTACCAAA	AGGATTC	WT	37	Sc	2438	F
2438Sc_S32	cluster771503	7	4112	0.1699	1907 - 1907	4854 - 4854	2947	del	1908	4854	2947	CCAAAAAGATAAAAGG*AACTCGGCAAACAAG	ATAACTCAAAAATAAT*AACTCACCAAACAAA	AACTC	WT	37	Sc	2438	F
2438Sc_S32	cluster77395853	7	4386	0.1593	6680 - 6680	4733 - 4733	14352	del	6681	4733	14352	TTACACCACATGAAAC*ACTGTCTCTTCTATA	GAACTTATAAAAAACA*ACTGTCTAATTATAG	ACTGTCT	WT	37	Sc	2438	F
2438Sc_S32	cluster77417443	6	4216	0.1421	10508 - 10508	4738 - 4738	10529	del	10509	4738	10529	CTTTTCAGCAACTGAA*CTAATTATATTTTAT	TATAAAAAACAACTGT*CTAATTATAGCAACA	CTAATTATA	WT	37	Sc	2438	F
2438Sc_S32	cluster77497923	5	3954	0.1263	11467 - 11467	4749 - 4749	9581	del	11468	4749	9581	CACACACACGAGAACT*AACACTAATAGCCCT	ACTGTCTAATTATAGC*AACACTCATAGCAAT	AACACT	WT	37	Sc	2438	F
2438Sc_S32	cluster776507	5	4112	0.1214	1914 - 1914	4861 - 4861	2947	del	1915	4861	2947	GATAAAAGGAACTCGG*CAAACAAGAACCCCG	AAAAATAATAACTCAC*CAAACAAAAACTAAA	CAAACAA	WT	37	Sc	2438	F
2438Sc_S32	cluster77876604	6	4378	0.1369	8372 - 8372	4801 - 4801	12728	del	8373	4801	12728	TTGAAACAATTAGCCT*ATTTATTCAACCAAT	CTTTTATACTCGCCTA*ATTTATTCCACTTCA	ATTTATTC	WT	37	Sc	2438	F
2438Sc_S32	cluster77916539	5	4375	0.1142	8241 - 8241	4805 - 4805	12863	del	8242	4805	12863	AAATCTAAGTATAGCC*ATTCCACTATGAGCT	TATACTCGCCTAATTT*ATTCCACTTCACTAA	ATTCCACT	WT	37	Sc	2438	F
2438Sc_S32	cluster77945871	8	4922	0.1623	6708 - 6708	4809 - 4809	14400	del	6709	4809	14400	ATAGGATCATTTATTT*CACTAACAGCTGTTC	CTCGCCTAATTTATTC*CACTTCACTAACAAT	ATTTATT	WT	37	Sc	2438	F
2438Sc_S32	cluster77975869	10	4892	0.204	6706 - 6706	4812 - 4812	14405	del	6707	4812	14405	CTATAGGATCATTTAT*TTCACTAACAGCTGT	GCCTAATTTATTCCAC*TTCACTAACAATATT	TTCACTAACA	WT	37	Sc	2438	F
2438Sc_S32	cluster77986337	8	4710	0.1696	7885 - 7885	4813 - 4813	13227	del	7886	4813	13227	GGCACCTTCACCAAAA*TCACTAACAACCATA	CCTAATTTATTCCACT*TCACTAACAATATTT	TCACTAACAA	WT	37	Sc	2438	F
2438Sc_S32	cluster78149189	5	4241	0.1178	13951 - 13951	4829 - 4829	7177	del	13952	4829	7177	CCCTAAAACCATTAAA*CAACCAACAAACCCA	TCACTAACAATATTTC*CAACCAACAATAACT	CAACCAACAA	WT	37	Sc	2438	F
2438Sc_S32	cluster78188331	6	4113	0.1457	12355 - 12355	4833 - 4833	8777	del	12356	4833	8777	AGATTATATTCTCCAA*CAACAACGACAATCT	TAACAATATTTCCAAC*CAACAATAACTCAAA	CCAACAA	WT	37	Sc	2438	F
2438Sc_S32	cluster78426704	5	4094	0.122	8612 - 8612	4858 - 4858	12545	del	8613	4858	12545	ATAATACATAATGACC*CACCAAACTCATGCA	CTCAAAAATAATAACT*CACCAAACAAAAACT	CACCAAAC	WT	37	Sc	2438	F
2438Sc_S32	cluster78476046	5	4400	0.1135	7152 - 7152	4863 - 4863	14010	del	7153	4863	14010	TCTCGCTAATATTAAC*AACAAAACTAACACA	AAATAATAACTCACCA*AACAAAAACTAAACC	AACAAAA	WT	37	Sc	2438	F
2438Sc_S32	cluster78487395	15	4366	0.3424	10438 - 10438	4864 - 4864	10725	del	10439	4864	10725	AAGATAATAACGTACT*ACAAAAACTCTACAT	AATAATAACTCACCAA*ACAAAAACTAAACCC	ACAAAAACT	WT	37	Sc	2438	F
2438Sc_S32	cluster78516048	7	4394	0.1591	7155 - 7155	4867 - 4867	14011	del	7156	4867	14011	CGCTAATATTAACAAC*AAAACTAACACATAC	AATAACTCACCAAACA*AAAACTAAACCCAAC	AAAACTAA	WT	37	Sc	2438	F
2438Sc_S32	cluster78896057	6	4251	0.1409	7170 - 7170	4908 - 4908	14037	del	7171	4908	14037	CAAAACTAACACATAC*AAGCACAATAGATGC	CCACCCTAGCTATCAT*AAGCACAATAACCCT	AAGCACAATA	WT	37	Sc	2438	F
2438Sc_S32	cluster81408156	9	4055	0.2215	11982 - 11982	5563 - 5563	9880	dup	5564	11982	6419	TAATTGGAGGCTTTGG*AAACTGACTTGTCCC	CTTAAAATAAGCTTCA*AAACTGACTTTTTCT	AAACTGACTT	WT	37	Sc	2438	F
2438Sc_S32	cluster81416967	5	4019	0.1243	9412 - 9412	5564 - 5564	12451	dup	5565	9412	3848	AATTGGAGGCTTTGGA*AACTGACTTGTCCCA	TTAGTATAATTAATAT*AACTGACTTCCAATT	AACTGACTT	WT	37	Sc	2438	F
2438Sc_S32	cluster81476578	5	4052	0.1232	8302 - 8302	5575 - 5575	13572	dup	5576	8302	2727	TTGGAAACTGACTTGT*CCCACTAATAATCGG	CTAAAAAGCTCACTTG*CCCACTTCCTTCCAC	CCCACT	WT	37	Sc	2438	F
2438Sc_S32	cluster81496013	7	4258	0.1641	7091 - 7091	5577 - 5577	14785	dup	5578	7091	1514	GGAAACTGACTTGTCC*CACTAATAATCGGAG	AATTTCCATGATCACA*CACTAATAATTGTTT	CACTAATAAT	WT	37	Sc	2438	F
2438Sc_S32	cluster82535778	6	3469	0.1727	6523 - 6523	5765 - 5765	15541	dup	5766	6523	758	ATCAGTAGACCTAACA*ATTTTCTCCCTTCAT	TTCACTGATTCCCATT*ATTTTCAGGCTTCAC	ATTTTC	WT	37	Sc	2438	F
2438Sc_S32	cluster82797878	5	3814	0.1309	11397 - 11397	5817 - 5817	10719	dup	5818	11397	5580	TTAGGTGCAATTAATT*TTATTACCACTATTA	TACTCAATATACATAA*TTATTACCACCCAAC	TTATTACCAC	WT	37	Sc	2438	F
2438Sc_S32	cluster82896039	6	4145	0.1445	7145 - 7145	5827 - 5827	14981	dup	5828	7145	1318	TTAATTTTATTACCAC*TATTATCAACATGAA	TATATCATCTCGCTAA*TATTAACAACAAAAC	TATTA	WT	37	Sc	2438	F
2438Sc_S32	cluster83197770	7	3600	0.1941	11154 - 11154	5864 - 5864	11009	dup	5865	11154	5290	AGCCATAACACAGTAT*CAAACTCCACTATTT	CTCCTATTCTGCCTAG*CAAACTCCAACTACG	CAAACTCCA	WT	37	Sc	2438	F
2438Sc_S32	cluster83427782	5	3594	0.1389	11178 - 11178	5897 - 5897	11018	dup	5898	11178	5281	CTGATCCGTACTTATT*ACAGCCGTACTGCTC	AACTACGAACGGATCC*ACAGCCGTACTATAA	ACAGCCGTACT	WT	37	Sc	2438	F
2438Sc_S32	cluster83935802	7	3376	0.2069	6588 - 6588	5970 - 5970	15681	dup	5971	6588	618	CTAACAGACCGCAACC*TAAACACAACTTTCT	ATCATATTCGTAGGAG*TAAACATAACATTCT	TAAACA	WT	37	Sc	2438	F
2438Sc_S32	cluster84345867	8	4797	0.1665	6702 - 6702	6084 - 6084	15681	dup	6085	6702	618	CTCCCAGGATTTGGAA*TTATTTCACATGTAG	TCTTCTATAGGATCAT*TTATTTCACTAACAG	TTATTTCAC	WT	37	Sc	2438	F
2438Sc_S32	cluster84797911	5	3534	0.1413	11454 - 11454	6225 - 6225	11070	dup	6226	11454	5229	GTAGGATTAGATGTAG*ACACACGAGCTTACT	AACCTCCAACCCTCAC*ACACACGAGAACTAA	ACACACGAG	WT	37	Sc	2438	F
2438Sc_S32	cluster85656540	10	3934	0.2535	8242 - 8242	6455 - 6455	14512	dup	6456	8242	1787	CTATGTAGTAGCCCAT*TTCCACTATGTTCTA	AATCTAAGTATAGCCA*TTCCACTATGAGCTG	TTCCACTATG	WT	37	Sc	2438	F
2438Sc_S32	cluster85916558	5	3254	0.1534	8269 - 8269	6528 - 6528	14558	dup	6529	8269	1741	TGATTCCCATTATTTT*CAGGCTTCACCCTAG	GCTGGAGCCGTAATTA*CAGGCTTCCGACACA	CAGGCTTC	WT	37	Sc	2438	F
2438Sc_S32	cluster86026569	5	1947	0.2561	8289 - 8289	6556 - 6556	14566	dup	6557	8289	1733	TAGATGACACATGAGC*AAAAGCCCACTTCGC	CTTCCGACACAAACTA*AAAAGCTCACTTGCC	AAAAGC	WT	37	Sc	2438	F
2438Sc_S32	cluster89528114	5	4324	0.1155	11889 - 11889	7820 - 7820	12230	dup	7821	11889	4069	ATCTCATCAATAATTA*CCCTATTTATCTTAT	ATTATTAGCCTCTTAC*CCCTATTAATATTTT	CCCTATT	WT	37	Sc	2438	F
2438Sc_S32	cluster93029962	5	3072	0.1625	15690 - 15690	9125 - 9125	9734	dup	9126	15690	6565	ACTAGGACTTTACTTC*ACCATCCTCCAAGCT	TTTGGTCTATTAATCT*ACCATCCTCCGTGAA	ACCATCCTCC	WT	37	Sc	2438	F
2438Sc_S32	cluster95708321	5	3732	0.1338	12343 - 12343	10327 - 10327	14283	dup	10328	12343	2016	ATAAAAACTTTTCAAA*TATATTCTCCTCAGA	GAGAACTTCAACAGAT*TATATTCTCCAACAA	TATATTCTCC	WT	37	Sc	2438	F
2438Sc_S32	cluster95968453	6	3506	0.1708	12622 - 12622	10405 - 10405	14082	dup	10406	12622	2217	TAATATTAATAGCTAG*CCAAAACCACCTAAA	CTATTTGTGCTCTCAC*CCAAAACGACATCAA	CCAAAAC	WT	37	Sc	2438	F
2441Sc_S92	cluster104798897	5	4386	0.1139	12067 - 12067	10336 - 10336	14568	dup	10337	12067	1731	TTTCAAATATATTCTC*CTCAGACCCCCTATC	CTTCATGATATATACA*CTCAGACCCAAACAT	CTCAGACCC	G58R	37	Sc	2441	F
2441Sc_S92	cluster105139210	7	4128	0.1693	12622 - 12622	10405 - 10405	14082	dup	10406	12622	2217	TAATATTAATAGCTAG*CCAAAACCACCTAAA	CTATTTGTGCTCTCAC*CCAAAACGACATCAA	CCAAAAC	G58R	37	Sc	2441	F
2441Sc_S92	cluster1062010005	5	3863	0.1293	13961 - 13961	10917 - 10917	13255	dup	10918	13961	3044	ATCTCCATTATTCTAG*ACCCACTAACAAAAT	ATTAAACAACCAACAA*ACCCACTAACAATTA	ACCCACTAACAA	G58R	37	Sc	2441	F
2441Sc_S92	cluster106409413	5	3810	0.1311	12975 - 12975	11016 - 11016	14340	dup	11017	12975	1959	CAAACAGATTTAAAAT*CACTAATCGCCTACT	TGAGCCCTACTAATTA*CACTAATCGCCACTT	CACTAATCGCC	G58R	37	Sc	2441	F
2441Sc_S92	cluster1074210045	6	4054	0.1478	14024 - 14024	11422 - 11422	13697	dup	11423	14024	2602	CCCAACGCGGCAAACT*AACCAACCATATAAT	AATGCTAACCCAAGAC*AACCAACCAAAAATA	AACCAACCA	G58R	37	Sc	2441	F
2441Sc_S92	cluster1126210625	5	2742	0.182	15148 - 15148	13770 - 13770	14921	dup	13771	15148	1378	GCACACAAATTAAAAA*AACCTCTATAATCAC	CCAACCTACTTATCTT*AACCTGAATTGGGGG	AACCT	G58R	37	Sc	2441	F
2441Sc_S92	cluster1139911012	8	3058	0.2609	16094 - 16094	14934 - 14934	15139	dup	14935	16094	1160	GCTAATCCACTAAACA*CCCCACCCCATATTA	TTTAACTCTCCAAACC*CCCCACCCCCTCCTC	CCCCACCCC	G58R	37	Sc	2441	F
2441Sc_S92	cluster12101902	5	3939	0.1268	2952 - 2952	9988 - 9988	7036	dup	9989	2952	9263	CTGGAAGGCATAGTAT*TATCCTTATTTATTA	CCTTTAACAACCTCTA*TATCCTTATTTATTA	TATCCTTATTTATT	G58R	37	Sc	2441	F
2441Sc_S92	cluster13654768	5	3646	0.1369	3248 - 3248	14760 - 14760	11512	dup	14761	3248	4787	CACGAAACAGGATCAA*ACAACCCAACAGGAT	TCTACAAACACTTATT*ACAACCCAAGAACAC	ACAACCCAA	G58R	37	Sc	2441	F
2441Sc_S92	cluster1506411	6	3891	0.154	3508 - 3508	4513 - 4513	1005	del	3509	4513	1005	ATATCAATTTACCAGA*ACTCTACTCAACTAA	TTACAACCCATCCCTC*ACTCTACTCAACCTC	ACTCTACTCAAC	G58R	37	Sc	2441	F
2441Sc_S92	cluster17854146	5	4123	0.1211	4096 - 4096	13871 - 13871	9775	dup	13872	4096	6524	GCAGTCGTATATCCAA*ACACAACCAACATCC	AACAAAATACTTCGTC*ACACAAGCAACAGCC	ACACAA	G58R	37	Sc	2441	F
2441Sc_S92	cluster17914153	5	4192	0.1191	4103 - 4103	13878 - 13878	9775	dup	13879	4103	6524	TATATCCAAACACAAC*CAACATCCCCCCTAA	TACTTCGTCACACAAG*CAACAGCCTCAATAA	ACACAA	G58R	37	Sc	2441	F
2441Sc_S92	cluster18672629	6	4396	0.1363	4208 - 4208	11472 - 11472	7264	dup	11473	4208	9035	ACACGAGAACTAACAC*TAATAGCCCTTCACA	ATCCTTAACATAACAT*TAATAGCCCTATCCA	TAATAGCCCT	G58R	37	Sc	2441	F
2441Sc_S92	cluster18783662	8	4395	0.1817	4220 - 4220	13263 - 13263	9043	dup	13264	4220	7256	GAACTAAACAACCTAA*CCATAAAACTATCAA	ACATTAATAGCCCTAT*CCATAAAACTAGGCC	CCATAAAACTA	G58R	37	Sc	2441	F
2441Sc_S92	cluster1983432	6	4182	0.1433	4419 - 4419	4566 - 4566	147	del	4420	4566	147	TAGGGGCATGAGGAGG*ACTTAACCAAACACA	CCCCTATATTCATAGC*ACTTATACTAAATAA	ACTTA	G58R	37	Sc	2441	F
2441Sc_S92	cluster22424200	6	4757	0.126	4858 - 4858	13928 - 13928	9070	dup	13929	4858	7229	AAACCTAAAAACGATC*CACCAAACCCTAAAA	CTCAAAAATAATAACT*CACCAAACAAAAACT	CACCAAAC	G58R	37	Sc	2441	F
2441Sc_S92	cluster22833951	5	4402	0.1135	4909 - 4909	13626 - 13626	8717	dup	13627	4909	7582	CTACCATCATTCAAGT*AGCACAACTATATAT	CACCCTAGCTATCATA*AGCACAATAACCCTA	AGCACAA	G58R	37	Sc	2441	F
2441Sc_S92	cluster22913965	6	4269	0.1404	4921 - 4921	13646 - 13646	8725	dup	13647	4921	7574	CAACTATATATTGCCG*CTACCCCAATCCCTC	CATAAGCACAATAACC*CTACCCCTAGCCCCC	CTACCCC	G58R	37	Sc	2441	F
2441Sc_S92	cluster254985	5	3165	0.1577	78 - 78	15014 - 15014	14936	dup	15015	78	1363	CAATAAACTAGGAGGT*GTCCTAGCCTTAATC	TAAACACAAAGGTTTG*GTCCTGGCCTTATAA	GTCCT	G58R	37	Sc	2441	F
2441Sc_S92	cluster28501998	14	3775	0.3695	6598 - 6598	10178 - 10178	3580	del	6599	10178	3580	TAGGAGTAAACATAAC*ATTCTTCCCTCAACA	TACAATGCTAAAAATT*ATTCTTCCCTCACTA	ATTCTTCCCTCA	G58R	37	Sc	2441	F
2441Sc_S92	cluster28651350	7	4025	0.1736	6615 - 6615	8176 - 8176	1561	del	6616	8176	1561	TTCTTCCCTCAACATT*TCCTGGGCCTTTCAG	ATTGGATCAACAAATC*TCCTAGGCCTTTTAC	TCCT	G58R	37	Sc	2441	F
2441Sc_S92	cluster28733374	6	3652	0.164	6627 - 6627	12882 - 12882	6255	del	6628	12882	6255	CATTTCCTGGGCCTTT*CAGGAATACCACGAC	GGAAGCCTCGCCCTCA*CAGGAATACCATTCC	CAGGAATACCA	G58R	37	Sc	2441	F
2441Sc_S92	cluster28901369	6	4222	0.1419	6651 - 6651	8208 - 8208	1557	del	6652	8208	1557	CCACGACGCTACTCAG*ACTACCCAGATGCTT	ACATACATTTACACCT*ACTACCCAACTATCC	ACTACCCA	G58R	37	Sc	2441	F
2441Sc_S92	cluster28903395	5	3966	0.1259	6651 - 6651	12915 - 12915	6264	del	6652	12915	6264	CCACGACGCTACTCAG*ACTACCCAGATGCTT	ACAGGGTTCTACTCAA*AAGACCTAATTATTG	CTACTCA	G58R	37	Sc	2441	F
2441Sc_S92	cluster28934771	8	3916	0.2039	6654 - 6654	14763 - 14763	8109	del	6655	14763	8109	CGACGCTACTCAGACT*ACCCAGATGCTTACA	GAAACAGGATCAAACA*ACCCAACAGGATTAA	ACCCA	G58R	37	Sc	2441	F
2441Sc_S92	cluster28934784	5	3960	0.1261	6654 - 6654	14778 - 14778	8124	del	6655	14778	8124	CGACGCTACTCAGACT*ACCCAGATGCTTACA	AACCCAACAGGATTAA*ACTCAGATGCAGATA	ACT	G58R	37	Sc	2441	F
2441Sc_S92	cluster28964787	7	4005	0.1745	6657 - 6657	14781 - 14781	8124	del	6658	14781	8124	CGCTACTCAGACTACC*CAGATGCTTACACCA	CCAACAGGATTAAACT*CAGATGCAGATAAAA	CAGATGC	G58R	37	Sc	2441	F
2441Sc_S92	cluster29013735	6	4428	0.1353	6664 - 6664	13347 - 13347	6683	del	6665	13347	6683	CAGACTACCCAGATGC*TTACACCACATGAAA	TCTATTATTCACCGCA*TTACACCCATAAAAT	TTACACC	G58R	37	Sc	2441	F
2441Sc_S92	cluster29042843	8	4567	0.1749	6667 - 6667	11848 - 11848	5181	del	6668	11848	5181	ACTACCCAGATGCTTA*CACCACATGAAACAC	ACTTCCCACTGTACAC*CACCACATCAATCAA	TACACCAC	G58R	37	Sc	2441	F
2441Sc_S92	cluster29114590	8	4210	0.1897	6674 - 6674	14480 - 14480	7806	del	6675	14480	7806	AGATGCTTACACCACA*TGAAACACTGTCTCT	TACATTTATAGAAACC*TGAAACATTGGAGTA	TGAAACA	G58R	37	Sc	2441	F
2441Sc_S92	cluster29223455	6	4574	0.131	6687 - 6687	12987 - 12987	6300	del	6688	12987	6300	ACATGAAACACTGTCT*CTTCTATAGGATCAT	ATTACACTAATCGCCA*CTTCTATAACAGCTA	CTTCTATA	G58R	37	Sc	2441	F
2441Sc_S92	cluster29255305	6	4294	0.1395	6692 - 6692	15653 - 15653	8961	dup	15654	6692	7338	TAAACTCTTCTCTTCC*ATATGACTATCCCCT	AAACACTGTCTCTTCT*ATAGGATCATTTATT	TCTCTTC	G58R	37	Sc	2441	F
2441Sc_S92	cluster29284570	7	4516	0.1548	6695 - 6695	14456 - 14456	7761	del	6696	14456	7761	CACTGTCTCTTCTATA*GGATCATTTATTTCA	ACGAGGCTTATATTAT*GGATCATATACATTT	GGATCAT	G58R	37	Sc	2441	F
2441Sc_S92	cluster29303475	7	4827	0.1448	6697 - 6697	13016 - 13016	6319	del	6698	13016	6319	CTGTCTCTTCTATAGG*ATCATTTATTTCACT	TATGTACAGCATACGA*ATCATTTACTTCGTA	ATCATTTA	G58R	37	Sc	2441	F
2441Sc_S92	cluster29383482	7	4890	0.1429	6706 - 6706	13025 - 13025	6319	del	6707	13025	6319	CTATAGGATCATTTAT*TTCACTAACAGCTGT	CATACGAATCATTTAC*TTCGTAACAATAACA	ATCATTTA	G58R	37	Sc	2441	F
2441Sc_S92	cluster29404494	5	4540	0.11	6708 - 6708	14319 - 14319	7611	del	6709	14319	7611	ATAGGATCATTTATTT*CACTAACAGCTGTTC	CACTACACATCAGATA*CAATAACAGCCTTTT	CA	G58R	37	Sc	2441	F
2441Sc_S92	cluster29421724	5	4874	0.1025	6710 - 6710	9500 - 9500	2790	del	6711	9500	2790	AGGATCATTTATTTCA*CTAACAGCTGTTCTC	TAATATTTTATTATCC*CTAACGCTAATTCTA	CTAAC	G58R	37	Sc	2441	F
2441Sc_S92	cluster29481885	6	4913	0.122	6717 - 6717	9951 - 9951	3234	del	6718	9951	3234	TTTATTTCACTAACAG*CTGTTCTCATCATGA	TATATTTCGCTCTCAC*CTAATATCCACATTA	CA	G58R	37	Sc	2441	F
2441Sc_S92	cluster30002600	7	4040	0.173	6821 - 6821	11440 - 11440	4619	del	6822	11440	4619	ATGACTTCATGGCTGC*CCTCCACCATATCAC	CCAACCATATAATTAA*CCTCCAACCCTCACA	CCTCCA	G58R	37	Sc	2441	F
2441Sc_S92	cluster30105066	7	3327	0.21	6831 - 6831	15101 - 15101	8270	del	6832	15101	8270	GGCTGCCCTCCACCAT*ATCACACATTCGAGG	CCTAATATTCCGCCCA*ATCACACAAATTTTG	ATCACACA	G58R	37	Sc	2441	F
2441Sc_S92	cluster30311251	8	4852	0.1646	6858 - 6858	7898 - 7898	1040	del	6859	7898	1040	GAGGAACCAACCTATG*TAAAAGTAAAATAAG	AAATCACTAACAACCA*TAAAAGTAAAAACCC	TAAAAGTAAAA	G58R	37	Sc	2441	F
2441Sc_S92	cluster30484159	24	4376	0.5455	6889 - 6889	13885 - 13885	6996	del	6890	13885	6996	AAAGGAAGGAATCGAA*CCCCCTAAAATTGGT	AAACACAACCAACATC*CCCCCTAAATAAATT	CCCCCTAAA	G58R	37	Sc	2441	F
2441Sc_S92	cluster30524237	10	4374	0.2281	6893 - 6893	13966 - 13966	7073	del	6894	13966	7073	GAAGGAATCGAACCCC*CTAAAATTGGTTTCA	ACAACCAACAAACCCA*CTAACAATTAAACCT	AACCC	G58R	37	Sc	2441	F
2441Sc_S92	cluster31364895	5	4004	0.1247	7022 - 7022	14911 - 14911	7889	del	7023	14911	7889	TCTTATATGGCCTACC*CATTCCAACTTGGTC	GAGACCCAGACAACTA*CATACCAGCTAATCC	CTAC	G58R	37	Sc	2441	F
2441Sc_S92	cluster31554155	5	4362	0.1145	7048 - 7048	13880 - 13880	6832	del	7049	13880	6832	TGGTCTACAAGACGCC*ACATCCCCTATTATA	TATCCAAACACAACCA*ACATCCCCCCTAAAT	ACATCCCC	G58R	37	Sc	2441	F
2441Sc_S92	cluster31592874	5	4726	0.1057	7052 - 7052	11888 - 11888	4836	del	7053	11888	4836	CTACAAGACGCCACAT*CCCCTATTATAGAAG	CATTATTAGCCTCTTA*CCCCTATTAATATTT	CCCCTATTA	G58R	37	Sc	2441	F
2441Sc_S92	cluster31595487	6	3965	0.1511	7052 - 7052	16100 - 16100	9048	dup	16101	7052	7251	TCTCCAAACCCCCCAC*CCCCTCCTCTTAATG	CTACAAGACGCCACAT*CCCCTATTATAGAAG	CCCCT	G58R	37	Sc	2441	F
2441Sc_S92	cluster31634974	6	4608	0.13	7057 - 7057	15000 - 15000	7943	del	7058	15000	7943	AGACGCCACATCCCCT*ATTATAGAAGAGCTA	CTACGCTCAATCCCCA*ATAAACTAGGAGGTG	ATCCCC	G58R	37	Sc	2441	F
2441Sc_S92	cluster3164203	8	3531	0.2261	696 - 696	13931 - 13931	13235	dup	13932	696	3064	CCTAAAAACGATCCAC*CAAACCCTAAAACCA	ATACCGCCATCTTCAG*CAAACCCTAAAAAGG	CAAACCCTAAAA	G58R	37	Sc	2441	F
[truncated: 12,657 more rows]

## Sheet: Metadata
mouse	genotype	age (weeks)	gender	The previous sheet represents MitoSAlt output, and column descriptions can be found in Basu et. al (2020)
2782	G58R	106	M
3649	G58R	54	M
2435	WT	37	M
2738	S59L	44	M
2438	WT	37	F
3275	G58R	79	F
2734	S59L	44	M
3683	WT	53	M
3176	WT	40	M
3273	G58R	79	F
2436	G58R	37	M
3684	WT	53	F
3209	S59L	39	F
2774	WT	107	M
2750	G58R	45	M
3181	S59L	40	F
2441	G58R	37	F
3180	WT	40	F
2746	G58R	46	F
3103	WT	89	F
3105	WT	89	F
3648	G58R	54	M
2448	G58R	37	F
2444	WT	37	M
2446	WT	37	F
2449	G58R	37	F
2447	G58R	37	F
Ht = Heart
Tb = Tibialis anterior
Lv = Liver
Sc = Spinal cord
