# Supplementary material for: CHCHD10 mutations induce tissue-specific mitochondrial DNA deletions with a distinct signature
Source: Hum Mol Genet. 2023 Oct 10;33(1):91–101. doi: 10.1093/hmg/ddad161 (PMC10729859; doi:10.1093/hmg/ddad161)
Supplement: Supplementary_File_2_mtDNA_SNVs_ddad161 [file supplementary_file_2_mtdna_snvs_ddad161.zip]

Archive with 1 entries (1 files):
- Supplementary_File_2_mtDNA_SNVs_ddad161.xlsx
