# Supplementary material for: CHCHD10 mutations induce tissue-specific mitochondrial DNA deletions with a distinct signature
Source: Hum Mol Genet. 2023 Oct 10;33(1):91–101. doi: 10.1093/hmg/ddad161 (PMC10729859; doi:10.1093/hmg/ddad161)
Supplement: Supplementary_File_2_mtDNA_SNVs_ddad161 [file supplementary_file_2_mtdna_snvs_ddad161.zip › Supplementary_File_2_mtDNA_SNVs_ddad161.xlsx]

## Sheet: mtDNA SNVs
POS	REF	ALT	Depth	VAF	sample	mouse	tissue	Annotation	Annotation_Impact	Gene_Name	Gene_ID	Transcript_BioType	HGVS.c	HGVS.p	cDNA.pos / cDNA.length	CDS.pos / CDS.length	AA.pos / AA.length
59	C	A	2461	0.0037	3209Tb_S66	3209	Tb	upstream_gene_variant	MODIFIER	mt-Rnr1	ENSMUSG00000064337	Mt_rRNA	n.-11C>A
59	C	A	1863	0.0038	3176Lv_S58	3176	Lv	upstream_gene_variant	MODIFIER	mt-Rnr1	ENSMUSG00000064337	Mt_rRNA	n.-11C>A
60	C	A	1669	0.0042	3180Ht_S59	3180	Ht	upstream_gene_variant	MODIFIER	mt-Rnr1	ENSMUSG00000064337	Mt_rRNA	n.-10C>A
60	C	A	1702	0.0053	2738Sc_S89	2738	Sc	upstream_gene_variant	MODIFIER	mt-Rnr1	ENSMUSG00000064337	Mt_rRNA	n.-10C>A
86	C	A	1775	0.0039	2738Sc_S89	2738	Sc	upstream_gene_variant	MODIFIER	mt-Tv	ENSMUSG00000064338	Mt_tRNA	n.-939C>A
97	A	G	2740	0.0033	2449Tb_S91	2449	Tb	upstream_gene_variant	MODIFIER	mt-Tv	ENSMUSG00000064338	Mt_tRNA	n.-928A>G
133	C	A	1787	0.0039	2446Ht_S94	2446	Ht	upstream_gene_variant	MODIFIER	mt-Tv	ENSMUSG00000064338	Mt_tRNA	n.-892C>A
134	C	A	3825	0.0031	2435Tb_S53	2435	Tb	upstream_gene_variant	MODIFIER	mt-Tv	ENSMUSG00000064338	Mt_tRNA	n.-891C>A
145	C	A	1573	0.0045	3105Sc_S49	3105	Sc	upstream_gene_variant	MODIFIER	mt-Tv	ENSMUSG00000064338	Mt_tRNA	n.-880C>A
145	C	A	3539	0.0028	2750Tb_S10	2750	Tb	upstream_gene_variant	MODIFIER	mt-Tv	ENSMUSG00000064338	Mt_tRNA	n.-880C>A
145	C	A	2631	0.0034	3176Tb_S70	3176	Tb	upstream_gene_variant	MODIFIER	mt-Tv	ENSMUSG00000064338	Mt_tRNA	n.-880C>A
145	C	A	2490	0.004	2448Ht_S46	2448	Ht	upstream_gene_variant	MODIFIER	mt-Tv	ENSMUSG00000064338	Mt_tRNA	n.-880C>A
146	C	A	2997	0.003	2449Tb_S91	2449	Tb	upstream_gene_variant	MODIFIER	mt-Tv	ENSMUSG00000064338	Mt_tRNA	n.-879C>A
146	C	A	2913	0.0045	2750Lv_S22	2750	Lv	upstream_gene_variant	MODIFIER	mt-Tv	ENSMUSG00000064338	Mt_tRNA	n.-879C>A
146	C	A	3934	0.0031	2435Tb_S53	2435	Tb	upstream_gene_variant	MODIFIER	mt-Tv	ENSMUSG00000064338	Mt_tRNA	n.-879C>A
146	C	A	2356	0.0038	3103Ht_S1	3103	Ht	upstream_gene_variant	MODIFIER	mt-Tv	ENSMUSG00000064338	Mt_tRNA	n.-879C>A
146	C	A	2317	0.0039	2734Lv_S29	2734	Lv	upstream_gene_variant	MODIFIER	mt-Tv	ENSMUSG00000064338	Mt_tRNA	n.-879C>A
146	C	A	1948	0.0041	2447Lv_S55	2447	Lv	upstream_gene_variant	MODIFIER	mt-Tv	ENSMUSG00000064338	Mt_tRNA	n.-879C>A
146	C	A	1905	0.0037	3176Sc_S11	3176	Sc	upstream_gene_variant	MODIFIER	mt-Tv	ENSMUSG00000064338	Mt_tRNA	n.-879C>A
146	C	A	1674	0.0042	3180Sc_S96	3180	Sc	upstream_gene_variant	MODIFIER	mt-Tv	ENSMUSG00000064338	Mt_tRNA	n.-879C>A
158	A	G	1728	0.0046	3103Tb_S13	3103	Tb	upstream_gene_variant	MODIFIER	mt-Tv	ENSMUSG00000064338	Mt_tRNA	n.-867A>G
164	A	T	1853	0.0038	3273Lv_S61	3273	Lv	upstream_gene_variant	MODIFIER	mt-Tv	ENSMUSG00000064338	Mt_tRNA	n.-861A>T
164	A	T	1751	0.0057	3103Tb_S13	3103	Tb	upstream_gene_variant	MODIFIER	mt-Tv	ENSMUSG00000064338	Mt_tRNA	n.-861A>T
164	A	T	2042	0.0044	3176Sc_S11	3176	Sc	upstream_gene_variant	MODIFIER	mt-Tv	ENSMUSG00000064338	Mt_tRNA	n.-861A>T
164	A	T	2316	0.0043	2436Tb_S8	2436	Tb	upstream_gene_variant	MODIFIER	mt-Tv	ENSMUSG00000064338	Mt_tRNA	n.-861A>T
164	A	T	2480	0.004	3103Ht_S1	3103	Ht	upstream_gene_variant	MODIFIER	mt-Tv	ENSMUSG00000064338	Mt_tRNA	n.-861A>T
164	A	T	2847	0.0032	2435Sc_S6	2435	Sc	upstream_gene_variant	MODIFIER	mt-Tv	ENSMUSG00000064338	Mt_tRNA	n.-861A>T
164	A	T	2485	0.0052	2444Tb_S19	2444	Tb	upstream_gene_variant	MODIFIER	mt-Tv	ENSMUSG00000064338	Mt_tRNA	n.-861A>T
164	A	T	1919	0.0042	3103Lv_S25	3103	Lv	upstream_gene_variant	MODIFIER	mt-Tv	ENSMUSG00000064338	Mt_tRNA	n.-861A>T
164	A	T	3154	0.0032	2449Tb_S91	2449	Tb	upstream_gene_variant	MODIFIER	mt-Tv	ENSMUSG00000064338	Mt_tRNA	n.-861A>T
164	A	T	2779	0.0054	3176Tb_S70	3176	Tb	upstream_gene_variant	MODIFIER	mt-Tv	ENSMUSG00000064338	Mt_tRNA	n.-861A>T
172	G	T	2746	0.0033	3176Tb_S70	3176	Tb	upstream_gene_variant	MODIFIER	mt-Tv	ENSMUSG00000064338	Mt_tRNA	n.-853G>T
172	G	T	2059	0.0044	2738Sc_S89	2738	Sc	upstream_gene_variant	MODIFIER	mt-Tv	ENSMUSG00000064338	Mt_tRNA	n.-853G>T
173	A	G	2137	0.0042	2444Lv_S7	2444	Lv	upstream_gene_variant	MODIFIER	mt-Tv	ENSMUSG00000064338	Mt_tRNA	n.-852A>G
173	A	G	2277	0.0061	2436Tb_S8	2436	Tb	upstream_gene_variant	MODIFIER	mt-Tv	ENSMUSG00000064338	Mt_tRNA	n.-852A>G
173	A	G	2756	0.0087	3176Tb_S70	3176	Tb	upstream_gene_variant	MODIFIER	mt-Tv	ENSMUSG00000064338	Mt_tRNA	n.-852A>G
173	A	G	2799	0.0043	2435Sc_S6	2435	Sc	upstream_gene_variant	MODIFIER	mt-Tv	ENSMUSG00000064338	Mt_tRNA	n.-852A>G
173	A	G	1625	0.0049	3180Tb_S84	3180	Tb	upstream_gene_variant	MODIFIER	mt-Tv	ENSMUSG00000064338	Mt_tRNA	n.-852A>G
173	A	G	2437	0.0062	3103Ht_S1	3103	Ht	upstream_gene_variant	MODIFIER	mt-Tv	ENSMUSG00000064338	Mt_tRNA	n.-852A>G
173	A	G	2671	0.006	2441Sc_S92	2441	Sc	upstream_gene_variant	MODIFIER	mt-Tv	ENSMUSG00000064338	Mt_tRNA	n.-852A>G
173	A	G	3457	0.0046	2449Lv_S79	2449	Lv	upstream_gene_variant	MODIFIER	mt-Tv	ENSMUSG00000064338	Mt_tRNA	n.-852A>G
173	A	G	2422	0.005	2447Tb_S67	2447	Tb	upstream_gene_variant	MODIFIER	mt-Tv	ENSMUSG00000064338	Mt_tRNA	n.-852A>G
173	A	G	1979	0.0096	3176Sc_S11	3176	Sc	upstream_gene_variant	MODIFIER	mt-Tv	ENSMUSG00000064338	Mt_tRNA	n.-852A>G
173	A	G	2462	0.0041	3180Lv_S35	3180	Lv	upstream_gene_variant	MODIFIER	mt-Tv	ENSMUSG00000064338	Mt_tRNA	n.-852A>G
173	A	G	1924	0.0052	3103Lv_S25	3103	Lv	upstream_gene_variant	MODIFIER	mt-Tv	ENSMUSG00000064338	Mt_tRNA	n.-852A>G
173	A	G	2331	0.0056	2438Sc_S32	2438	Sc	upstream_gene_variant	MODIFIER	mt-Tv	ENSMUSG00000064338	Mt_tRNA	n.-852A>G
173	A	G	1695	0.0053	3273Sc_S73	3273	Sc	upstream_gene_variant	MODIFIER	mt-Tv	ENSMUSG00000064338	Mt_tRNA	n.-852A>G
173	A	G	3094	0.0058	2449Tb_S91	2449	Tb	upstream_gene_variant	MODIFIER	mt-Tv	ENSMUSG00000064338	Mt_tRNA	n.-852A>G
173	A	G	1647	0.0049	2746Lv_S9	2746	Lv	upstream_gene_variant	MODIFIER	mt-Tv	ENSMUSG00000064338	Mt_tRNA	n.-852A>G
182	C	A	3732	0.0029	2750Tb_S10	2750	Tb	upstream_gene_variant	MODIFIER	mt-Tv	ENSMUSG00000064338	Mt_tRNA	n.-843C>A
186	C	A	2900	0.0031	3181Tb_S18	3181	Tb	upstream_gene_variant	MODIFIER	mt-Tv	ENSMUSG00000064338	Mt_tRNA	n.-839C>A
206	C	A	2546	0.0039	2435Ht_S12	2435	Ht	upstream_gene_variant	MODIFIER	mt-Tv	ENSMUSG00000064338	Mt_tRNA	n.-819C>A
206	C	A	2787	0.0036	2448Ht_S46	2448	Ht	upstream_gene_variant	MODIFIER	mt-Tv	ENSMUSG00000064338	Mt_tRNA	n.-819C>A
206	C	A	2946	0.0037	2734Sc_S41	2734	Sc	upstream_gene_variant	MODIFIER	mt-Tv	ENSMUSG00000064338	Mt_tRNA	n.-819C>A
211	T	G	3022	0.0033	2734Tb_S17	2734	Tb	upstream_gene_variant	MODIFIER	mt-Tv	ENSMUSG00000064338	Mt_tRNA	n.-814T>G
213	C	A	2662	0.0038	2444Tb_S19	2444	Tb	upstream_gene_variant	MODIFIER	mt-Tv	ENSMUSG00000064338	Mt_tRNA	n.-812C>A
218	C	A	3016	0.004	3209Sc_S90	3209	Sc	upstream_gene_variant	MODIFIER	mt-Tv	ENSMUSG00000064338	Mt_tRNA	n.-807C>A
219	C	A	2564	0.0035	3176Lv_S58	3176	Lv	upstream_gene_variant	MODIFIER	mt-Tv	ENSMUSG00000064338	Mt_tRNA	n.-806C>A
219	C	A	1832	0.0038	3180Tb_S84	3180	Tb	upstream_gene_variant	MODIFIER	mt-Tv	ENSMUSG00000064338	Mt_tRNA	n.-806C>A
219	C	A	2871	0.0031	2734Lv_S29	2734	Lv	upstream_gene_variant	MODIFIER	mt-Tv	ENSMUSG00000064338	Mt_tRNA	n.-806C>A
219	C	A	3065	0.0046	2738Lv_S77	2738	Lv	upstream_gene_variant	MODIFIER	mt-Tv	ENSMUSG00000064338	Mt_tRNA	n.-806C>A
219	C	A	1907	0.0037	3105Sc_S49	3105	Sc	upstream_gene_variant	MODIFIER	mt-Tv	ENSMUSG00000064338	Mt_tRNA	n.-806C>A
219	C	A	1385	0.0065	2449Ht_S95	2449	Ht	upstream_gene_variant	MODIFIER	mt-Tv	ENSMUSG00000064338	Mt_tRNA	n.-806C>A
223	C	A	1808	0.0039	3105Lv_S37	3105	Lv	upstream_gene_variant	MODIFIER	mt-Tv	ENSMUSG00000064338	Mt_tRNA	n.-802C>A
224	C	A	3533	0.0031	3209Lv_S78	3209	Lv	upstream_gene_variant	MODIFIER	mt-Tv	ENSMUSG00000064338	Mt_tRNA	n.-801C>A
224	C	A	2325	0.0039	3649Tb_S64	3649	Tb	upstream_gene_variant	MODIFIER	mt-Tv	ENSMUSG00000064338	Mt_tRNA	n.-801C>A
224	C	A	2980	0.0054	2750Sc_S34	2750	Sc	upstream_gene_variant	MODIFIER	mt-Tv	ENSMUSG00000064338	Mt_tRNA	n.-801C>A
224	C	A	2666	0.0049	2438Sc_S32	2438	Sc	upstream_gene_variant	MODIFIER	mt-Tv	ENSMUSG00000064338	Mt_tRNA	n.-801C>A
224	C	A	2922	0.0031	2448Ht_S46	2448	Ht	upstream_gene_variant	MODIFIER	mt-Tv	ENSMUSG00000064338	Mt_tRNA	n.-801C>A
224	C	A	3448	0.0032	2750Lv_S22	2750	Lv	upstream_gene_variant	MODIFIER	mt-Tv	ENSMUSG00000064338	Mt_tRNA	n.-801C>A
224	C	A	2646	0.0034	2436Sc_S20	2436	Sc	upstream_gene_variant	MODIFIER	mt-Tv	ENSMUSG00000064338	Mt_tRNA	n.-801C>A
224	C	A	1472	0.0048	3275Ht_S85	3275	Ht	upstream_gene_variant	MODIFIER	mt-Tv	ENSMUSG00000064338	Mt_tRNA	n.-801C>A
224	C	A	4841	0.0025	3103Sc_S2	3103	Sc	upstream_gene_variant	MODIFIER	mt-Tv	ENSMUSG00000064338	Mt_tRNA	n.-801C>A
224	C	A	2885	0.0035	2734Lv_S29	2734	Lv	upstream_gene_variant	MODIFIER	mt-Tv	ENSMUSG00000064338	Mt_tRNA	n.-801C>A
224	C	A	3061	0.0033	2734Tb_S17	2734	Tb	upstream_gene_variant	MODIFIER	mt-Tv	ENSMUSG00000064338	Mt_tRNA	n.-801C>A
225	C	A	3070	0.0039	2738Lv_S77	2738	Lv	upstream_gene_variant	MODIFIER	mt-Tv	ENSMUSG00000064338	Mt_tRNA	n.-800C>A
225	C	A	3443	0.0032	2750Lv_S22	2750	Lv	upstream_gene_variant	MODIFIER	mt-Tv	ENSMUSG00000064338	Mt_tRNA	n.-800C>A
225	C	A	3437	0.0029	3648Tb_S16	3648	Tb	upstream_gene_variant	MODIFIER	mt-Tv	ENSMUSG00000064338	Mt_tRNA	n.-800C>A
225	C	A	6072	0.0025	2435Lv_S5	2435	Lv	upstream_gene_variant	MODIFIER	mt-Tv	ENSMUSG00000064338	Mt_tRNA	n.-800C>A
225	C	A	1941	0.0036	2774Tb_S56	2774	Tb	upstream_gene_variant	MODIFIER	mt-Tv	ENSMUSG00000064338	Mt_tRNA	n.-800C>A
226	C	A	2697	0.0037	2436Sc_S20	2436	Sc	upstream_gene_variant	MODIFIER	mt-Tv	ENSMUSG00000064338	Mt_tRNA	n.-799C>A
226	C	A	1743	0.004	3181Ht_S71	3181	Ht	upstream_gene_variant	MODIFIER	mt-Tv	ENSMUSG00000064338	Mt_tRNA	n.-799C>A
226	C	A	4283	0.0033	2750Tb_S10	2750	Tb	upstream_gene_variant	MODIFIER	mt-Tv	ENSMUSG00000064338	Mt_tRNA	n.-799C>A
226	C	A	2840	0.0035	2738Tb_S65	2738	Tb	upstream_gene_variant	MODIFIER	mt-Tv	ENSMUSG00000064338	Mt_tRNA	n.-799C>A
227	C	A	1983	0.004	3273Sc_S73	3273	Sc	upstream_gene_variant	MODIFIER	mt-Tv	ENSMUSG00000064338	Mt_tRNA	n.-798C>A
227	C	A	3460	0.0029	3209Tb_S66	3209	Tb	upstream_gene_variant	MODIFIER	mt-Tv	ENSMUSG00000064338	Mt_tRNA	n.-798C>A
227	C	A	1893	0.0037	2782Lv_S45	2782	Lv	upstream_gene_variant	MODIFIER	mt-Tv	ENSMUSG00000064338	Mt_tRNA	n.-798C>A
231	G	T	4311	0.0028	2750Tb_S10	2750	Tb	upstream_gene_variant	MODIFIER	mt-Tv	ENSMUSG00000064338	Mt_tRNA	n.-794G>T
231	G	T	2648	0.0034	2438Sc_S32	2438	Sc	upstream_gene_variant	MODIFIER	mt-Tv	ENSMUSG00000064338	Mt_tRNA	n.-794G>T
232	G	T	3336	0.0033	3181Sc_S42	3181	Sc	upstream_gene_variant	MODIFIER	mt-Tv	ENSMUSG00000064338	Mt_tRNA	n.-793G>T
232	G	T	2956	0.003	2448Ht_S46	2448	Ht	upstream_gene_variant	MODIFIER	mt-Tv	ENSMUSG00000064338	Mt_tRNA	n.-793G>T
233	A	C	741	0.0067	2447Ht_S48	2447	Ht	upstream_gene_variant	MODIFIER	mt-Tv	ENSMUSG00000064338	Mt_tRNA	n.-792A>C
236	C	A	3189	0.0031	2738Lv_S77	2738	Lv	upstream_gene_variant	MODIFIER	mt-Tv	ENSMUSG00000064338	Mt_tRNA	n.-789C>A
250	A	T	2783	0.0032	2436Tb_S8	2436	Tb	upstream_gene_variant	MODIFIER	mt-Tv	ENSMUSG00000064338	Mt_tRNA	n.-775A>T
250	A	T	2080	0.0058	3103Tb_S13	3103	Tb	upstream_gene_variant	MODIFIER	mt-Tv	ENSMUSG00000064338	Mt_tRNA	n.-775A>T
250	A	T	2530	0.0063	2746Tb_S69	2746	Tb	upstream_gene_variant	MODIFIER	mt-Tv	ENSMUSG00000064338	Mt_tRNA	n.-775A>T
250	A	T	3212	0.0031	2441Sc_S92	2441	Sc	upstream_gene_variant	MODIFIER	mt-Tv	ENSMUSG00000064338	Mt_tRNA	n.-775A>T
250	A	T	2994	0.0043	3103Ht_S1	3103	Ht	upstream_gene_variant	MODIFIER	mt-Tv	ENSMUSG00000064338	Mt_tRNA	n.-775A>T
250	A	T	3818	0.0037	2449Tb_S91	2449	Tb	upstream_gene_variant	MODIFIER	mt-Tv	ENSMUSG00000064338	Mt_tRNA	n.-775A>T
256	C	T	2774	0.0043	3176Lv_S58	3176	Lv	upstream_gene_variant	MODIFIER	mt-Tv	ENSMUSG00000064338	Mt_tRNA	n.-769C>T
256	C	T	3187	0.0035	3180Lv_S35	3180	Lv	upstream_gene_variant	MODIFIER	mt-Tv	ENSMUSG00000064338	Mt_tRNA	n.-769C>T
256	C	T	3212	0.0031	3176Tb_S70	3176	Tb	upstream_gene_variant	MODIFIER	mt-Tv	ENSMUSG00000064338	Mt_tRNA	n.-769C>T
256	C	T	3042	0.0066	2447Tb_S67	2447	Tb	upstream_gene_variant	MODIFIER	mt-Tv	ENSMUSG00000064338	Mt_tRNA	n.-769C>T
256	C	T	3949	0.0025	2436Lv_S54	2436	Lv	upstream_gene_variant	MODIFIER	mt-Tv	ENSMUSG00000064338	Mt_tRNA	n.-769C>T
256	C	T	3815	0.0037	2449Tb_S91	2449	Tb	upstream_gene_variant	MODIFIER	mt-Tv	ENSMUSG00000064338	Mt_tRNA	n.-769C>T
256	C	T	2460	0.0037	3176Sc_S11	3176	Sc	upstream_gene_variant	MODIFIER	mt-Tv	ENSMUSG00000064338	Mt_tRNA	n.-769C>T
256	C	T	3015	0.0043	3103Ht_S1	3103	Ht	upstream_gene_variant	MODIFIER	mt-Tv	ENSMUSG00000064338	Mt_tRNA	n.-769C>T
256	C	T	2530	0.0059	2746Tb_S69	2746	Tb	upstream_gene_variant	MODIFIER	mt-Tv	ENSMUSG00000064338	Mt_tRNA	n.-769C>T
256	C	T	2094	0.0048	3103Tb_S13	3103	Tb	upstream_gene_variant	MODIFIER	mt-Tv	ENSMUSG00000064338	Mt_tRNA	n.-769C>T
257	A	T	3066	0.0033	3103Ht_S1	3103	Ht	upstream_gene_variant	MODIFIER	mt-Tv	ENSMUSG00000064338	Mt_tRNA	n.-768A>T
257	A	T	2560	0.0043	2746Tb_S69	2746	Tb	upstream_gene_variant	MODIFIER	mt-Tv	ENSMUSG00000064338	Mt_tRNA	n.-768A>T
257	A	T	2134	0.0052	3103Tb_S13	3103	Tb	upstream_gene_variant	MODIFIER	mt-Tv	ENSMUSG00000064338	Mt_tRNA	n.-768A>T
257	A	T	3010	0.0037	2444Tb_S19	2444	Tb	upstream_gene_variant	MODIFIER	mt-Tv	ENSMUSG00000064338	Mt_tRNA	n.-768A>T
266	A	C	3350	0.003	2734Tb_S17	2734	Tb	upstream_gene_variant	MODIFIER	mt-Tv	ENSMUSG00000064338	Mt_tRNA	n.-759A>C
266	A	C	3828	0.0029	2750Lv_S22	2750	Lv	upstream_gene_variant	MODIFIER	mt-Tv	ENSMUSG00000064338	Mt_tRNA	n.-759A>C
266	A	C	3157	0.0032	3273Tb_S51	3273	Tb	upstream_gene_variant	MODIFIER	mt-Tv	ENSMUSG00000064338	Mt_tRNA	n.-759A>C
267	A	C	3803	0.0026	2750Lv_S22	2750	Lv	upstream_gene_variant	MODIFIER	mt-Tv	ENSMUSG00000064338	Mt_tRNA	n.-758A>C
267	A	C	3187	0.0038	2448Ht_S46	2448	Ht	upstream_gene_variant	MODIFIER	mt-Tv	ENSMUSG00000064338	Mt_tRNA	n.-758A>C
276	A	C	4844	0.0029	2750Tb_S10	2750	Tb	upstream_gene_variant	MODIFIER	mt-Tv	ENSMUSG00000064338	Mt_tRNA	n.-749A>C
276	A	C	3964	0.003	2750Lv_S22	2750	Lv	upstream_gene_variant	MODIFIER	mt-Tv	ENSMUSG00000064338	Mt_tRNA	n.-749A>C
276	A	C	3434	0.0029	2750Sc_S34	2750	Sc	upstream_gene_variant	MODIFIER	mt-Tv	ENSMUSG00000064338	Mt_tRNA	n.-749A>C
277	A	C	3303	0.003	2448Ht_S46	2448	Ht	upstream_gene_variant	MODIFIER	mt-Tv	ENSMUSG00000064338	Mt_tRNA	n.-748A>C
277	A	C	6398	0.0023	2435Lv_S5	2435	Lv	upstream_gene_variant	MODIFIER	mt-Tv	ENSMUSG00000064338	Mt_tRNA	n.-748A>C
284	C	A	2918	0.0031	2436Tb_S8	2436	Tb	upstream_gene_variant	MODIFIER	mt-Tv	ENSMUSG00000064338	Mt_tRNA	n.-741C>A
285	C	A	4912	0.0024	2750Tb_S10	2750	Tb	upstream_gene_variant	MODIFIER	mt-Tv	ENSMUSG00000064338	Mt_tRNA	n.-740C>A
286	T	G	3135	0.0035	3275Sc_S87	3275	Sc	upstream_gene_variant	MODIFIER	mt-Tv	ENSMUSG00000064338	Mt_tRNA	n.-739T>G
286	T	G	2536	0.0035	3176Ht_S47	3176	Ht	upstream_gene_variant	MODIFIER	mt-Tv	ENSMUSG00000064338	Mt_tRNA	n.-739T>G
292	G	T	4094	0.0029	2750Lv_S22	2750	Lv	upstream_gene_variant	MODIFIER	mt-Tv	ENSMUSG00000064338	Mt_tRNA	n.-733G>T
292	G	T	2993	0.0033	3275Tb_S63	3275	Tb	upstream_gene_variant	MODIFIER	mt-Tv	ENSMUSG00000064338	Mt_tRNA	n.-733G>T
292	G	T	3605	0.0031	3181Lv_S30	3181	Lv	upstream_gene_variant	MODIFIER	mt-Tv	ENSMUSG00000064338	Mt_tRNA	n.-733G>T
292	G	T	3743	0.0029	3105Ht_S14	3105	Ht	upstream_gene_variant	MODIFIER	mt-Tv	ENSMUSG00000064338	Mt_tRNA	n.-733G>T
292	G	T	3220	0.0034	2447Tb_S67	2447	Tb	upstream_gene_variant	MODIFIER	mt-Tv	ENSMUSG00000064338	Mt_tRNA	n.-733G>T
293	G	T	4110	0.0032	2750Lv_S22	2750	Lv	upstream_gene_variant	MODIFIER	mt-Tv	ENSMUSG00000064338	Mt_tRNA	n.-732G>T
293	G	T	3537	0.0031	2734Tb_S17	2734	Tb	upstream_gene_variant	MODIFIER	mt-Tv	ENSMUSG00000064338	Mt_tRNA	n.-732G>T
293	G	T	3466	0.0029	2441Sc_S92	2441	Sc	upstream_gene_variant	MODIFIER	mt-Tv	ENSMUSG00000064338	Mt_tRNA	n.-732G>T
293	G	T	2778	0.0036	2738Sc_S89	2738	Sc	upstream_gene_variant	MODIFIER	mt-Tv	ENSMUSG00000064338	Mt_tRNA	n.-732G>T
293	G	T	2638	0.0034	2746Tb_S69	2746	Tb	upstream_gene_variant	MODIFIER	mt-Tv	ENSMUSG00000064338	Mt_tRNA	n.-732G>T
296	G	T	2594	0.0039	3176Sc_S11	3176	Sc	upstream_gene_variant	MODIFIER	mt-Tv	ENSMUSG00000064338	Mt_tRNA	n.-729G>T
296	G	T	3506	0.0029	2441Sc_S92	2441	Sc	upstream_gene_variant	MODIFIER	mt-Tv	ENSMUSG00000064338	Mt_tRNA	n.-729G>T
296	G	T	2720	0.0033	3180Ht_S59	3180	Ht	upstream_gene_variant	MODIFIER	mt-Tv	ENSMUSG00000064338	Mt_tRNA	n.-729G>T
297	G	T	3698	0.0027	2734Sc_S41	2734	Sc	upstream_gene_variant	MODIFIER	mt-Tv	ENSMUSG00000064338	Mt_tRNA	n.-728G>T
309	C	A	3883	0.0031	3683Lv_S62	3683	Lv	upstream_gene_variant	MODIFIER	mt-Tv	ENSMUSG00000064338	Mt_tRNA	n.-716C>A
309	C	A	4243	0.0028	2750Lv_S22	2750	Lv	upstream_gene_variant	MODIFIER	mt-Tv	ENSMUSG00000064338	Mt_tRNA	n.-716C>A
309	C	A	3291	0.003	3649Sc_S88	3649	Sc	upstream_gene_variant	MODIFIER	mt-Tv	ENSMUSG00000064338	Mt_tRNA	n.-716C>A
314	C	A	3655	0.0027	3209Sc_S90	3209	Sc	upstream_gene_variant	MODIFIER	mt-Tv	ENSMUSG00000064338	Mt_tRNA	n.-711C>A
314	C	A	3545	0.0039	3176Tb_S70	3176	Tb	upstream_gene_variant	MODIFIER	mt-Tv	ENSMUSG00000064338	Mt_tRNA	n.-711C>A
314	C	A	3615	0.0039	2734Lv_S29	2734	Lv	upstream_gene_variant	MODIFIER	mt-Tv	ENSMUSG00000064338	Mt_tRNA	n.-711C>A
316	C	A	3582	0.0031	3176Tb_S70	3176	Tb	upstream_gene_variant	MODIFIER	mt-Tv	ENSMUSG00000064338	Mt_tRNA	n.-709C>A
317	C	A	5243	0.0025	2750Tb_S10	2750	Tb	upstream_gene_variant	MODIFIER	mt-Tv	ENSMUSG00000064338	Mt_tRNA	n.-708C>A
320	G	A	3316	0.0033	2447Tb_S67	2447	Tb	upstream_gene_variant	MODIFIER	mt-Tv	ENSMUSG00000064338	Mt_tRNA	n.-705G>A
320	G	T	3572	0.0028	3176Tb_S70	3176	Tb	upstream_gene_variant	MODIFIER	mt-Tv	ENSMUSG00000064338	Mt_tRNA	n.-705G>T
321	G	T	3680	0.0027	2738Lv_S77	2738	Lv	upstream_gene_variant	MODIFIER	mt-Tv	ENSMUSG00000064338	Mt_tRNA	n.-704G>T
328	G	T	3941	0.0025	3105Tb_S26	3105	Tb	upstream_gene_variant	MODIFIER	mt-Tv	ENSMUSG00000064338	Mt_tRNA	n.-697G>T
334	C	A	3748	0.0029	2750Sc_S34	2750	Sc	upstream_gene_variant	MODIFIER	mt-Tv	ENSMUSG00000064338	Mt_tRNA	n.-691C>A
334	C	A	3779	0.0026	2734Tb_S17	2734	Tb	upstream_gene_variant	MODIFIER	mt-Tv	ENSMUSG00000064338	Mt_tRNA	n.-691C>A
334	C	A	3971	0.0028	3181Tb_S18	3181	Tb	upstream_gene_variant	MODIFIER	mt-Tv	ENSMUSG00000064338	Mt_tRNA	n.-691C>A
334	C	A	3220	0.0031	3176Lv_S58	3176	Lv	upstream_gene_variant	MODIFIER	mt-Tv	ENSMUSG00000064338	Mt_tRNA	n.-691C>A
335	C	A	3648	0.003	2448Ht_S46	2448	Ht	upstream_gene_variant	MODIFIER	mt-Tv	ENSMUSG00000064338	Mt_tRNA	n.-690C>A
335	C	A	3798	0.0034	2734Tb_S17	2734	Tb	upstream_gene_variant	MODIFIER	mt-Tv	ENSMUSG00000064338	Mt_tRNA	n.-690C>A
335	C	A	3368	0.003	2447Tb_S67	2447	Tb	upstream_gene_variant	MODIFIER	mt-Tv	ENSMUSG00000064338	Mt_tRNA	n.-690C>A
335	C	A	4424	0.0038	2750Lv_S22	2750	Lv	upstream_gene_variant	MODIFIER	mt-Tv	ENSMUSG00000064338	Mt_tRNA	n.-690C>A
335	C	A	5819	0.0026	2435Tb_S53	2435	Tb	upstream_gene_variant	MODIFIER	mt-Tv	ENSMUSG00000064338	Mt_tRNA	n.-690C>A
335	C	A	2923	0.0031	3275Lv_S75	3275	Lv	upstream_gene_variant	MODIFIER	mt-Tv	ENSMUSG00000064338	Mt_tRNA	n.-690C>A
335	C	A	4025	0.0032	3181Sc_S42	3181	Sc	upstream_gene_variant	MODIFIER	mt-Tv	ENSMUSG00000064338	Mt_tRNA	n.-690C>A
335	C	A	3573	0.0028	3684Ht_S86	3684	Ht	upstream_gene_variant	MODIFIER	mt-Tv	ENSMUSG00000064338	Mt_tRNA	n.-690C>A
335	C	A	3758	0.0027	2738Lv_S77	2738	Lv	upstream_gene_variant	MODIFIER	mt-Tv	ENSMUSG00000064338	Mt_tRNA	n.-690C>A
335	C	A	5372	0.0043	2750Tb_S10	2750	Tb	upstream_gene_variant	MODIFIER	mt-Tv	ENSMUSG00000064338	Mt_tRNA	n.-690C>A
335	C	A	3959	0.0025	3181Tb_S18	3181	Tb	upstream_gene_variant	MODIFIER	mt-Tv	ENSMUSG00000064338	Mt_tRNA	n.-690C>A
336	C	A	3418	0.0038	2444Tb_S19	2444	Tb	upstream_gene_variant	MODIFIER	mt-Tv	ENSMUSG00000064338	Mt_tRNA	n.-689C>A
336	C	A	2997	0.003	2446Tb_S43	2446	Tb	upstream_gene_variant	MODIFIER	mt-Tv	ENSMUSG00000064338	Mt_tRNA	n.-689C>A
336	C	A	4442	0.0029	2750Lv_S22	2750	Lv	upstream_gene_variant	MODIFIER	mt-Tv	ENSMUSG00000064338	Mt_tRNA	n.-689C>A
336	C	A	3684	0.0035	3176Tb_S70	3176	Tb	upstream_gene_variant	MODIFIER	mt-Tv	ENSMUSG00000064338	Mt_tRNA	n.-689C>A
336	C	A	3644	0.0036	3180Lv_S35	3180	Lv	upstream_gene_variant	MODIFIER	mt-Tv	ENSMUSG00000064338	Mt_tRNA	n.-689C>A
336	C	A	3407	0.0032	3273Tb_S51	3273	Tb	upstream_gene_variant	MODIFIER	mt-Tv	ENSMUSG00000064338	Mt_tRNA	n.-689C>A
336	C	A	3864	0.0026	3684Sc_S27	3684	Sc	upstream_gene_variant	MODIFIER	mt-Tv	ENSMUSG00000064338	Mt_tRNA	n.-689C>A
340	C	T	2862	0.0031	2746Tb_S69	2746	Tb	upstream_gene_variant	MODIFIER	mt-Tv	ENSMUSG00000064338	Mt_tRNA	n.-685C>T
352	G	A	3792	0.0026	2750Sc_S34	2750	Sc	upstream_gene_variant	MODIFIER	mt-Tv	ENSMUSG00000064338	Mt_tRNA	n.-673G>A
352	G	T	3686	0.0027	2448Ht_S46	2448	Ht	upstream_gene_variant	MODIFIER	mt-Tv	ENSMUSG00000064338	Mt_tRNA	n.-673G>T
352	G	T	3775	0.0029	3176Tb_S70	3176	Tb	upstream_gene_variant	MODIFIER	mt-Tv	ENSMUSG00000064338	Mt_tRNA	n.-673G>T
352	G	T	4441	0.0032	2750Lv_S22	2750	Lv	upstream_gene_variant	MODIFIER	mt-Tv	ENSMUSG00000064338	Mt_tRNA	n.-673G>T
353	G	T	4660	0.0026	2436Lv_S54	2436	Lv	upstream_gene_variant	MODIFIER	mt-Tv	ENSMUSG00000064338	Mt_tRNA	n.-672G>T
353	G	T	4317	0.0028	3648Ht_S4	3648	Ht	upstream_gene_variant	MODIFIER	mt-Tv	ENSMUSG00000064338	Mt_tRNA	n.-672G>T
353	G	T	3381	0.0038	2436Sc_S20	2436	Sc	upstream_gene_variant	MODIFIER	mt-Tv	ENSMUSG00000064338	Mt_tRNA	n.-672G>T
353	G	T	3195	0.0034	3176Lv_S58	3176	Lv	upstream_gene_variant	MODIFIER	mt-Tv	ENSMUSG00000064338	Mt_tRNA	n.-672G>T
353	G	T	4385	0.003	2750Lv_S22	2750	Lv	upstream_gene_variant	MODIFIER	mt-Tv	ENSMUSG00000064338	Mt_tRNA	n.-672G>T
353	G	T	3681	0.003	2750Sc_S34	2750	Sc	upstream_gene_variant	MODIFIER	mt-Tv	ENSMUSG00000064338	Mt_tRNA	n.-672G>T
353	G	T	3736	0.0027	2738Lv_S77	2738	Lv	upstream_gene_variant	MODIFIER	mt-Tv	ENSMUSG00000064338	Mt_tRNA	n.-672G>T
353	G	T	3800	0.0032	3649Ht_S52	3649	Ht	upstream_gene_variant	MODIFIER	mt-Tv	ENSMUSG00000064338	Mt_tRNA	n.-672G>T
353	G	T	3499	0.0031	2738Tb_S65	2738	Tb	upstream_gene_variant	MODIFIER	mt-Tv	ENSMUSG00000064338	Mt_tRNA	n.-672G>T
353	G	T	3545	0.0031	3683Ht_S38	3683	Ht	upstream_gene_variant	MODIFIER	mt-Tv	ENSMUSG00000064338	Mt_tRNA	n.-672G>T
353	G	T	6397	0.003	2435Lv_S5	2435	Lv	upstream_gene_variant	MODIFIER	mt-Tv	ENSMUSG00000064338	Mt_tRNA	n.-672G>T
354	C	T	2857	0.0035	3176Sc_S11	3176	Sc	upstream_gene_variant	MODIFIER	mt-Tv	ENSMUSG00000064338	Mt_tRNA	n.-671C>T
359	A	C	3820	0.0031	2750Sc_S34	2750	Sc	upstream_gene_variant	MODIFIER	mt-Tv	ENSMUSG00000064338	Mt_tRNA	n.-666A>C
360	A	C	3501	0.0034	3273Tb_S51	3273	Tb	upstream_gene_variant	MODIFIER	mt-Tv	ENSMUSG00000064338	Mt_tRNA	n.-665A>C
365	T	A	3785	0.0026	2734Lv_S29	2734	Lv	upstream_gene_variant	MODIFIER	mt-Tv	ENSMUSG00000064338	Mt_tRNA	n.-660T>A
377	A	G	3707	0.0027	3684Ht_S86	3684	Ht	upstream_gene_variant	MODIFIER	mt-Tv	ENSMUSG00000064338	Mt_tRNA	n.-648A>G
377	A	G	2483	0.004	3103Tb_S13	3103	Tb	upstream_gene_variant	MODIFIER	mt-Tv	ENSMUSG00000064338	Mt_tRNA	n.-648A>G
377	A	G	2749	0.0036	3103Lv_S25	3103	Lv	upstream_gene_variant	MODIFIER	mt-Tv	ENSMUSG00000064338	Mt_tRNA	n.-648A>G
377	A	G	2606	0.0035	3273Sc_S73	3273	Sc	upstream_gene_variant	MODIFIER	mt-Tv	ENSMUSG00000064338	Mt_tRNA	n.-648A>G
377	A	G	2709	0.0033	3273Lv_S61	3273	Lv	upstream_gene_variant	MODIFIER	mt-Tv	ENSMUSG00000064338	Mt_tRNA	n.-648A>G
381	A	G	5129	0.0053	2449Lv_S79	2449	Lv	upstream_gene_variant	MODIFIER	mt-Tv	ENSMUSG00000064338	Mt_tRNA	n.-644A>G
381	A	G	3660	0.0027	2438Sc_S32	2438	Sc	upstream_gene_variant	MODIFIER	mt-Tv	ENSMUSG00000064338	Mt_tRNA	n.-644A>G
381	A	G	2498	0.0044	2746Lv_S9	2746	Lv	upstream_gene_variant	MODIFIER	mt-Tv	ENSMUSG00000064338	Mt_tRNA	n.-644A>G
381	A	G	3081	0.0052	2746Tb_S69	2746	Tb	upstream_gene_variant	MODIFIER	mt-Tv	ENSMUSG00000064338	Mt_tRNA	n.-644A>G
381	A	G	2525	0.0055	3103Tb_S13	3103	Tb	upstream_gene_variant	MODIFIER	mt-Tv	ENSMUSG00000064338	Mt_tRNA	n.-644A>G
381	A	G	3724	0.0056	2447Tb_S67	2447	Tb	upstream_gene_variant	MODIFIER	mt-Tv	ENSMUSG00000064338	Mt_tRNA	n.-644A>G
381	A	G	4441	0.0047	2449Tb_S91	2449	Tb	upstream_gene_variant	MODIFIER	mt-Tv	ENSMUSG00000064338	Mt_tRNA	n.-644A>G
381	A	G	2733	0.0059	3273Lv_S61	3273	Lv	upstream_gene_variant	MODIFIER	mt-Tv	ENSMUSG00000064338	Mt_tRNA	n.-644A>G
381	A	G	3649	0.0052	3103Ht_S1	3103	Ht	upstream_gene_variant	MODIFIER	mt-Tv	ENSMUSG00000064338	Mt_tRNA	n.-644A>G
381	A	G	4137	0.0048	3176Tb_S70	3176	Tb	upstream_gene_variant	MODIFIER	mt-Tv	ENSMUSG00000064338	Mt_tRNA	n.-644A>G
381	A	G	3091	0.0042	3176Sc_S11	3176	Sc	upstream_gene_variant	MODIFIER	mt-Tv	ENSMUSG00000064338	Mt_tRNA	n.-644A>G
381	A	G	3967	0.0038	2441Sc_S92	2441	Sc	upstream_gene_variant	MODIFIER	mt-Tv	ENSMUSG00000064338	Mt_tRNA	n.-644A>G
383	A	C	2421	0.0087	3105Sc_S49	3105	Sc	upstream_gene_variant	MODIFIER	mt-Tv	ENSMUSG00000064338	Mt_tRNA	n.-642A>C
383	A	C	5016	0.0036	2436Lv_S54	2436	Lv	upstream_gene_variant	MODIFIER	mt-Tv	ENSMUSG00000064338	Mt_tRNA	n.-642A>C
383	A	C	3716	0.0048	2447Tb_S67	2447	Tb	upstream_gene_variant	MODIFIER	mt-Tv	ENSMUSG00000064338	Mt_tRNA	n.-642A>C
383	A	C	2628	0.0049	3273Sc_S73	3273	Sc	upstream_gene_variant	MODIFIER	mt-Tv	ENSMUSG00000064338	Mt_tRNA	n.-642A>C
383	A	C	2723	0.0048	3273Lv_S61	3273	Lv	upstream_gene_variant	MODIFIER	mt-Tv	ENSMUSG00000064338	Mt_tRNA	n.-642A>C
383	A	C	3067	0.0042	2746Tb_S69	2746	Tb	upstream_gene_variant	MODIFIER	mt-Tv	ENSMUSG00000064338	Mt_tRNA	n.-642A>C
383	A	C	3705	0.0027	2436Sc_S20	2436	Sc	upstream_gene_variant	MODIFIER	mt-Tv	ENSMUSG00000064338	Mt_tRNA	n.-642A>C
383	A	C	4636	0.0028	3209Tb_S66	3209	Tb	upstream_gene_variant	MODIFIER	mt-Tv	ENSMUSG00000064338	Mt_tRNA	n.-642A>C
383	A	C	5114	0.0053	2449Lv_S79	2449	Lv	upstream_gene_variant	MODIFIER	mt-Tv	ENSMUSG00000064338	Mt_tRNA	n.-642A>C
383	A	C	4674	0.0028	3648Tb_S16	3648	Tb	upstream_gene_variant	MODIFIER	mt-Tv	ENSMUSG00000064338	Mt_tRNA	n.-642A>C
383	A	C	3262	0.0055	2446Tb_S43	2446	Tb	upstream_gene_variant	MODIFIER	mt-Tv	ENSMUSG00000064338	Mt_tRNA	n.-642A>C
383	A	C	3505	0.004	3176Lv_S58	3176	Lv	upstream_gene_variant	MODIFIER	mt-Tv	ENSMUSG00000064338	Mt_tRNA	n.-642A>C
383	A	C	2380	0.0059	3105Lv_S37	3105	Lv	upstream_gene_variant	MODIFIER	mt-Tv	ENSMUSG00000064338	Mt_tRNA	n.-642A>C
383	A	C	3966	0.003	2441Sc_S92	2441	Sc	upstream_gene_variant	MODIFIER	mt-Tv	ENSMUSG00000064338	Mt_tRNA	n.-642A>C
383	A	C	4426	0.0041	2449Tb_S91	2449	Tb	upstream_gene_variant	MODIFIER	mt-Tv	ENSMUSG00000064338	Mt_tRNA	n.-642A>C
383	A	C	3470	0.0046	2436Tb_S8	2436	Tb	upstream_gene_variant	MODIFIER	mt-Tv	ENSMUSG00000064338	Mt_tRNA	n.-642A>C
383	A	C	3646	0.0069	3103Ht_S1	3103	Ht	upstream_gene_variant	MODIFIER	mt-Tv	ENSMUSG00000064338	Mt_tRNA	n.-642A>C
383	A	C	3667	0.0035	2438Sc_S32	2438	Sc	upstream_gene_variant	MODIFIER	mt-Tv	ENSMUSG00000064338	Mt_tRNA	n.-642A>C
383	A	C	2495	0.0048	3180Tb_S84	3180	Tb	upstream_gene_variant	MODIFIER	mt-Tv	ENSMUSG00000064338	Mt_tRNA	n.-642A>C
383	A	C	2477	0.0044	2746Lv_S9	2746	Lv	upstream_gene_variant	MODIFIER	mt-Tv	ENSMUSG00000064338	Mt_tRNA	n.-642A>C
383	A	C	2505	0.0036	3103Tb_S13	3103	Tb	upstream_gene_variant	MODIFIER	mt-Tv	ENSMUSG00000064338	Mt_tRNA	n.-642A>C
383	A	C	4124	0.0058	3176Tb_S70	3176	Tb	upstream_gene_variant	MODIFIER	mt-Tv	ENSMUSG00000064338	Mt_tRNA	n.-642A>C
383	A	C	3063	0.0042	3176Sc_S11	3176	Sc	upstream_gene_variant	MODIFIER	mt-Tv	ENSMUSG00000064338	Mt_tRNA	n.-642A>C
390	T	A	3893	0.0026	3180Lv_S35	3180	Lv	upstream_gene_variant	MODIFIER	mt-Tv	ENSMUSG00000064338	Mt_tRNA	n.-635T>A
395	T	A	4004	0.0025	2734Tb_S17	2734	Tb	upstream_gene_variant	MODIFIER	mt-Tv	ENSMUSG00000064338	Mt_tRNA	n.-630T>A
395	T	A	3964	0.0025	2734Lv_S29	2734	Lv	upstream_gene_variant	MODIFIER	mt-Tv	ENSMUSG00000064338	Mt_tRNA	n.-630T>A
395	T	A	2572	0.0035	2444Ht_S36	2444	Ht	upstream_gene_variant	MODIFIER	mt-Tv	ENSMUSG00000064338	Mt_tRNA	n.-630T>A
395	T	A	2565	0.0047	3273Sc_S73	3273	Sc	upstream_gene_variant	MODIFIER	mt-Tv	ENSMUSG00000064338	Mt_tRNA	n.-630T>A
396	C	A	3184	0.0031	2447Lv_S55	2447	Lv	upstream_gene_variant	MODIFIER	mt-Tv	ENSMUSG00000064338	Mt_tRNA	n.-629C>A
397	C	A	3699	0.003	2444Tb_S19	2444	Tb	upstream_gene_variant	MODIFIER	mt-Tv	ENSMUSG00000064338	Mt_tRNA	n.-628C>A
397	C	A	4001	0.0032	2734Lv_S29	2734	Lv	upstream_gene_variant	MODIFIER	mt-Tv	ENSMUSG00000064338	Mt_tRNA	n.-628C>A
397	C	A	3907	0.0033	3648Sc_S40	3648	Sc	upstream_gene_variant	MODIFIER	mt-Tv	ENSMUSG00000064338	Mt_tRNA	n.-628C>A
397	C	A	4159	0.0036	2734Sc_S41	2734	Sc	upstream_gene_variant	MODIFIER	mt-Tv	ENSMUSG00000064338	Mt_tRNA	n.-628C>A
397	C	A	3636	0.0033	3275Sc_S87	3275	Sc	upstream_gene_variant	MODIFIER	mt-Tv	ENSMUSG00000064338	Mt_tRNA	n.-628C>A
397	C	A	4049	0.0037	2738Lv_S77	2738	Lv	upstream_gene_variant	MODIFIER	mt-Tv	ENSMUSG00000064338	Mt_tRNA	n.-628C>A
397	C	A	3487	0.0029	3176Lv_S58	3176	Lv	upstream_gene_variant	MODIFIER	mt-Tv	ENSMUSG00000064338	Mt_tRNA	n.-628C>A
397	C	A	2995	0.004	3176Sc_S11	3176	Sc	upstream_gene_variant	MODIFIER	mt-Tv	ENSMUSG00000064338	Mt_tRNA	n.-628C>A
401	T	G	3404	0.0029	2436Tb_S8	2436	Tb	upstream_gene_variant	MODIFIER	mt-Tv	ENSMUSG00000064338	Mt_tRNA	n.-624T>G
409	G	T	3588	0.0028	3103Ht_S1	3103	Ht	upstream_gene_variant	MODIFIER	mt-Tv	ENSMUSG00000064338	Mt_tRNA	n.-616G>T
414	T	G	3941	0.0025	2738Ht_S83	2738	Ht	upstream_gene_variant	MODIFIER	mt-Tv	ENSMUSG00000064338	Mt_tRNA	n.-611T>G
415	T	G	1935	0.0036	2449Ht_S95	2449	Ht	upstream_gene_variant	MODIFIER	mt-Tv	ENSMUSG00000064338	Mt_tRNA	n.-610T>G
425	G	T	1884	0.0037	2449Ht_S95	2449	Ht	upstream_gene_variant	MODIFIER	mt-Tv	ENSMUSG00000064338	Mt_tRNA	n.-600G>T
425	G	T	3493	0.0032	3103Ht_S1	3103	Ht	upstream_gene_variant	MODIFIER	mt-Tv	ENSMUSG00000064338	Mt_tRNA	n.-600G>T
425	G	T	4118	0.0029	3683Lv_S62	3683	Lv	upstream_gene_variant	MODIFIER	mt-Tv	ENSMUSG00000064338	Mt_tRNA	n.-600G>T
425	G	T	3920	0.0028	2734Tb_S17	2734	Tb	upstream_gene_variant	MODIFIER	mt-Tv	ENSMUSG00000064338	Mt_tRNA	n.-600G>T
425	G	T	3902	0.0028	3176Tb_S70	3176	Tb	upstream_gene_variant	MODIFIER	mt-Tv	ENSMUSG00000064338	Mt_tRNA	n.-600G>T
425	G	T	3773	0.0032	2738Tb_S65	2738	Tb	upstream_gene_variant	MODIFIER	mt-Tv	ENSMUSG00000064338	Mt_tRNA	n.-600G>T
425	G	T	2917	0.0031	2734Ht_S60	2734	Ht	upstream_gene_variant	MODIFIER	mt-Tv	ENSMUSG00000064338	Mt_tRNA	n.-600G>T
425	G	T	5668	0.003	2750Tb_S10	2750	Tb	upstream_gene_variant	MODIFIER	mt-Tv	ENSMUSG00000064338	Mt_tRNA	n.-600G>T
425	G	T	3718	0.0032	3180Lv_S35	3180	Lv	upstream_gene_variant	MODIFIER	mt-Tv	ENSMUSG00000064338	Mt_tRNA	n.-600G>T
425	G	T	4660	0.0026	2750Lv_S22	2750	Lv	upstream_gene_variant	MODIFIER	mt-Tv	ENSMUSG00000064338	Mt_tRNA	n.-600G>T
427	C	A	3982	0.0028	3176Tb_S70	3176	Tb	upstream_gene_variant	MODIFIER	mt-Tv	ENSMUSG00000064338	Mt_tRNA	n.-598C>A
427	C	A	4097	0.0032	2734Sc_S41	2734	Sc	upstream_gene_variant	MODIFIER	mt-Tv	ENSMUSG00000064338	Mt_tRNA	n.-598C>A
434	T	A	5781	0.0026	2750Tb_S10	2750	Tb	upstream_gene_variant	MODIFIER	mt-Tv	ENSMUSG00000064338	Mt_tRNA	n.-591T>A
435	C	A	3956	0.0025	2441Sc_S92	2441	Sc	upstream_gene_variant	MODIFIER	mt-Tv	ENSMUSG00000064338	Mt_tRNA	n.-590C>A
451	T	A	3723	0.0027	3180Lv_S35	3180	Lv	upstream_gene_variant	MODIFIER	mt-Tv	ENSMUSG00000064338	Mt_tRNA	n.-574T>A
451	T	A	2992	0.0037	2746Tb_S69	2746	Tb	upstream_gene_variant	MODIFIER	mt-Tv	ENSMUSG00000064338	Mt_tRNA	n.-574T>A
451	T	A	3995	0.0025	3176Tb_S70	3176	Tb	upstream_gene_variant	MODIFIER	mt-Tv	ENSMUSG00000064338	Mt_tRNA	n.-574T>A
451	T	A	2469	0.0036	2774Sc_S80	2774	Sc	upstream_gene_variant	MODIFIER	mt-Tv	ENSMUSG00000064338	Mt_tRNA	n.-574T>A
451	T	A	3976	0.0025	2750Sc_S34	2750	Sc	upstream_gene_variant	MODIFIER	mt-Tv	ENSMUSG00000064338	Mt_tRNA	n.-574T>A
455	G	T	3591	0.0047	2447Tb_S67	2447	Tb	upstream_gene_variant	MODIFIER	mt-Tv	ENSMUSG00000064338	Mt_tRNA	n.-570G>T
455	G	T	4217	0.0059	2449Tb_S91	2449	Tb	upstream_gene_variant	MODIFIER	mt-Tv	ENSMUSG00000064338	Mt_tRNA	n.-570G>T
455	G	T	2413	0.0037	2746Lv_S9	2746	Lv	upstream_gene_variant	MODIFIER	mt-Tv	ENSMUSG00000064338	Mt_tRNA	n.-570G>T
455	G	T	3243	0.0037	2446Tb_S43	2446	Tb	upstream_gene_variant	MODIFIER	mt-Tv	ENSMUSG00000064338	Mt_tRNA	n.-570G>T
455	G	T	3695	0.0057	2444Tb_S19	2444	Tb	upstream_gene_variant	MODIFIER	mt-Tv	ENSMUSG00000064338	Mt_tRNA	n.-570G>T
455	G	T	3665	0.0033	3273Ht_S39	3273	Ht	upstream_gene_variant	MODIFIER	mt-Tv	ENSMUSG00000064338	Mt_tRNA	n.-570G>T
455	G	T	2388	0.0075	3103Tb_S13	3103	Tb	upstream_gene_variant	MODIFIER	mt-Tv	ENSMUSG00000064338	Mt_tRNA	n.-570G>T
455	G	T	4027	0.0032	3105Tb_S26	3105	Tb	upstream_gene_variant	MODIFIER	mt-Tv	ENSMUSG00000064338	Mt_tRNA	n.-570G>T
455	G	T	3951	0.0053	2441Sc_S92	2441	Sc	upstream_gene_variant	MODIFIER	mt-Tv	ENSMUSG00000064338	Mt_tRNA	n.-570G>T
455	G	T	3610	0.0033	2436Sc_S20	2436	Sc	upstream_gene_variant	MODIFIER	mt-Tv	ENSMUSG00000064338	Mt_tRNA	n.-570G>T
455	G	T	4449	0.0029	3684Tb_S3	3684	Tb	upstream_gene_variant	MODIFIER	mt-Tv	ENSMUSG00000064338	Mt_tRNA	n.-570G>T
455	G	T	4988	0.0052	2449Lv_S79	2449	Lv	upstream_gene_variant	MODIFIER	mt-Tv	ENSMUSG00000064338	Mt_tRNA	n.-570G>T
455	G	T	4852	0.0041	2436Lv_S54	2436	Lv	upstream_gene_variant	MODIFIER	mt-Tv	ENSMUSG00000064338	Mt_tRNA	n.-570G>T
455	G	T	2283	0.0066	3105Lv_S37	3105	Lv	upstream_gene_variant	MODIFIER	mt-Tv	ENSMUSG00000064338	Mt_tRNA	n.-570G>T
455	G	T	3581	0.0031	2438Sc_S32	2438	Sc	upstream_gene_variant	MODIFIER	mt-Tv	ENSMUSG00000064338	Mt_tRNA	n.-570G>T
455	G	T	4072	0.0052	3176Tb_S70	3176	Tb	upstream_gene_variant	MODIFIER	mt-Tv	ENSMUSG00000064338	Mt_tRNA	n.-570G>T
455	G	T	3449	0.0041	2436Tb_S8	2436	Tb	upstream_gene_variant	MODIFIER	mt-Tv	ENSMUSG00000064338	Mt_tRNA	n.-570G>T
455	G	T	3487	0.0057	3103Ht_S1	3103	Ht	upstream_gene_variant	MODIFIER	mt-Tv	ENSMUSG00000064338	Mt_tRNA	n.-570G>T
455	G	T	3773	0.0064	3180Lv_S35	3180	Lv	upstream_gene_variant	MODIFIER	mt-Tv	ENSMUSG00000064338	Mt_tRNA	n.-570G>T
455	G	T	2705	0.0044	3273Lv_S61	3273	Lv	upstream_gene_variant	MODIFIER	mt-Tv	ENSMUSG00000064338	Mt_tRNA	n.-570G>T
455	G	T	3460	0.0029	3176Lv_S58	3176	Lv	upstream_gene_variant	MODIFIER	mt-Tv	ENSMUSG00000064338	Mt_tRNA	n.-570G>T
455	G	T	3026	0.0043	3176Sc_S11	3176	Sc	upstream_gene_variant	MODIFIER	mt-Tv	ENSMUSG00000064338	Mt_tRNA	n.-570G>T
455	G	T	2355	0.0055	3105Sc_S49	3105	Sc	upstream_gene_variant	MODIFIER	mt-Tv	ENSMUSG00000064338	Mt_tRNA	n.-570G>T
457	C	T	2369	0.0072	3103Tb_S13	3103	Tb	upstream_gene_variant	MODIFIER	mt-Tv	ENSMUSG00000064338	Mt_tRNA	n.-568C>T
457	C	T	3468	0.0063	3103Ht_S1	3103	Ht	upstream_gene_variant	MODIFIER	mt-Tv	ENSMUSG00000064338	Mt_tRNA	n.-568C>T
457	C	T	2290	0.0048	3105Lv_S37	3105	Lv	upstream_gene_variant	MODIFIER	mt-Tv	ENSMUSG00000064338	Mt_tRNA	n.-568C>T
457	C	T	3030	0.0033	3176Sc_S11	3176	Sc	upstream_gene_variant	MODIFIER	mt-Tv	ENSMUSG00000064338	Mt_tRNA	n.-568C>T
457	C	T	3612	0.0044	2438Sc_S32	2438	Sc	upstream_gene_variant	MODIFIER	mt-Tv	ENSMUSG00000064338	Mt_tRNA	n.-568C>T
457	C	T	4201	0.0048	2449Tb_S91	2449	Tb	upstream_gene_variant	MODIFIER	mt-Tv	ENSMUSG00000064338	Mt_tRNA	n.-568C>T
457	C	T	3942	0.0051	2441Sc_S92	2441	Sc	upstream_gene_variant	MODIFIER	mt-Tv	ENSMUSG00000064338	Mt_tRNA	n.-568C>T
457	C	T	4805	0.0042	2436Lv_S54	2436	Lv	upstream_gene_variant	MODIFIER	mt-Tv	ENSMUSG00000064338	Mt_tRNA	n.-568C>T
457	C	T	3563	0.0048	2447Tb_S67	2447	Tb	upstream_gene_variant	MODIFIER	mt-Tv	ENSMUSG00000064338	Mt_tRNA	n.-568C>T
457	C	T	4058	0.0044	3176Tb_S70	3176	Tb	upstream_gene_variant	MODIFIER	mt-Tv	ENSMUSG00000064338	Mt_tRNA	n.-568C>T
457	C	T	3399	0.0032	2436Tb_S8	2436	Tb	upstream_gene_variant	MODIFIER	mt-Tv	ENSMUSG00000064338	Mt_tRNA	n.-568C>T
457	C	T	4019	0.004	3105Tb_S26	3105	Tb	upstream_gene_variant	MODIFIER	mt-Tv	ENSMUSG00000064338	Mt_tRNA	n.-568C>T
457	C	T	3654	0.0052	2444Tb_S19	2444	Tb	upstream_gene_variant	MODIFIER	mt-Tv	ENSMUSG00000064338	Mt_tRNA	n.-568C>T
457	C	T	3606	0.0031	2436Sc_S20	2436	Sc	upstream_gene_variant	MODIFIER	mt-Tv	ENSMUSG00000064338	Mt_tRNA	n.-568C>T
457	C	T	2372	0.0042	3105Sc_S49	3105	Sc	upstream_gene_variant	MODIFIER	mt-Tv	ENSMUSG00000064338	Mt_tRNA	n.-568C>T
470	C	T	2884	0.0031	2446Ht_S94	2446	Ht	upstream_gene_variant	MODIFIER	mt-Tv	ENSMUSG00000064338	Mt_tRNA	n.-555C>T
471	G	A	4676	0.003	3683Tb_S50	3683	Tb	upstream_gene_variant	MODIFIER	mt-Tv	ENSMUSG00000064338	Mt_tRNA	n.-554G>A
482	C	A	3563	0.0028	2436Sc_S20	2436	Sc	upstream_gene_variant	MODIFIER	mt-Tv	ENSMUSG00000064338	Mt_tRNA	n.-543C>A
482	C	A	2962	0.003	2447Lv_S55	2447	Lv	upstream_gene_variant	MODIFIER	mt-Tv	ENSMUSG00000064338	Mt_tRNA	n.-543C>A
482	C	A	3975	0.0028	2448Ht_S46	2448	Ht	upstream_gene_variant	MODIFIER	mt-Tv	ENSMUSG00000064338	Mt_tRNA	n.-543C>A
483	C	A	3685	0.0027	2444Tb_S19	2444	Tb	upstream_gene_variant	MODIFIER	mt-Tv	ENSMUSG00000064338	Mt_tRNA	n.-542C>A
483	C	A	4615	0.003	3683Tb_S50	3683	Tb	upstream_gene_variant	MODIFIER	mt-Tv	ENSMUSG00000064338	Mt_tRNA	n.-542C>A
483	C	A	3816	0.0034	3648Sc_S40	3648	Sc	upstream_gene_variant	MODIFIER	mt-Tv	ENSMUSG00000064338	Mt_tRNA	n.-542C>A
483	C	A	3021	0.0043	2746Tb_S69	2746	Tb	upstream_gene_variant	MODIFIER	mt-Tv	ENSMUSG00000064338	Mt_tRNA	n.-542C>A
483	C	A	4021	0.0042	3176Tb_S70	3176	Tb	upstream_gene_variant	MODIFIER	mt-Tv	ENSMUSG00000064338	Mt_tRNA	n.-542C>A
483	C	A	4486	0.0027	3648Tb_S16	3648	Tb	upstream_gene_variant	MODIFIER	mt-Tv	ENSMUSG00000064338	Mt_tRNA	n.-542C>A
483	C	A	3365	0.0033	3176Lv_S58	3176	Lv	upstream_gene_variant	MODIFIER	mt-Tv	ENSMUSG00000064338	Mt_tRNA	n.-542C>A
483	C	A	4674	0.0026	2436Lv_S54	2436	Lv	upstream_gene_variant	MODIFIER	mt-Tv	ENSMUSG00000064338	Mt_tRNA	n.-542C>A
483	C	A	3865	0.0036	3209Sc_S90	3209	Sc	upstream_gene_variant	MODIFIER	mt-Tv	ENSMUSG00000064338	Mt_tRNA	n.-542C>A
483	C	A	4650	0.0028	2750Lv_S22	2750	Lv	upstream_gene_variant	MODIFIER	mt-Tv	ENSMUSG00000064338	Mt_tRNA	n.-542C>A
483	C	A	3336	0.0039	3275Tb_S63	3275	Tb	upstream_gene_variant	MODIFIER	mt-Tv	ENSMUSG00000064338	Mt_tRNA	n.-542C>A
483	C	A	3979	0.0038	3649Ht_S52	3649	Ht	upstream_gene_variant	MODIFIER	mt-Tv	ENSMUSG00000064338	Mt_tRNA	n.-542C>A
483	C	A	4065	0.0032	3181Tb_S18	3181	Tb	upstream_gene_variant	MODIFIER	mt-Tv	ENSMUSG00000064338	Mt_tRNA	n.-542C>A
483	C	A	3798	0.0026	3683Sc_S74	3683	Sc	upstream_gene_variant	MODIFIER	mt-Tv	ENSMUSG00000064338	Mt_tRNA	n.-542C>A
483	C	A	5648	0.003	2750Tb_S10	2750	Tb	upstream_gene_variant	MODIFIER	mt-Tv	ENSMUSG00000064338	Mt_tRNA	n.-542C>A
483	C	A	3955	0.0033	2448Ht_S46	2448	Ht	upstream_gene_variant	MODIFIER	mt-Tv	ENSMUSG00000064338	Mt_tRNA	n.-542C>A
483	C	A	2367	0.0055	3103Tb_S13	3103	Tb	upstream_gene_variant	MODIFIER	mt-Tv	ENSMUSG00000064338	Mt_tRNA	n.-542C>A
483	C	A	3926	0.0025	2738Lv_S77	2738	Lv	upstream_gene_variant	MODIFIER	mt-Tv	ENSMUSG00000064338	Mt_tRNA	n.-542C>A
483	C	A	6276	0.0024	2435Lv_S5	2435	Lv	upstream_gene_variant	MODIFIER	mt-Tv	ENSMUSG00000064338	Mt_tRNA	n.-542C>A
483	C	A	3629	0.003	2447Tb_S67	2447	Tb	upstream_gene_variant	MODIFIER	mt-Tv	ENSMUSG00000064338	Mt_tRNA	n.-542C>A
484	C	A	2556	0.0039	3180Sc_S96	3180	Sc	upstream_gene_variant	MODIFIER	mt-Tv	ENSMUSG00000064338	Mt_tRNA	n.-541C>A
484	C	A	1883	0.0048	2449Ht_S95	2449	Ht	upstream_gene_variant	MODIFIER	mt-Tv	ENSMUSG00000064338	Mt_tRNA	n.-541C>A
484	C	A	3840	0.0029	2738Tb_S65	2738	Tb	upstream_gene_variant	MODIFIER	mt-Tv	ENSMUSG00000064338	Mt_tRNA	n.-541C>A
491	G	A	5619	0.0027	2750Tb_S10	2750	Tb	upstream_gene_variant	MODIFIER	mt-Tv	ENSMUSG00000064338	Mt_tRNA	n.-534G>A
491	G	T	3359	0.0033	2435Ht_S12	2435	Ht	upstream_gene_variant	MODIFIER	mt-Tv	ENSMUSG00000064338	Mt_tRNA	n.-534G>T
491	G	T	4544	0.0029	3683Tb_S50	3683	Tb	upstream_gene_variant	MODIFIER	mt-Tv	ENSMUSG00000064338	Mt_tRNA	n.-534G>T
491	G	T	2942	0.0031	3176Sc_S11	3176	Sc	upstream_gene_variant	MODIFIER	mt-Tv	ENSMUSG00000064338	Mt_tRNA	n.-534G>T
491	G	T	2745	0.0044	2446Ht_S94	2446	Ht	upstream_gene_variant	MODIFIER	mt-Tv	ENSMUSG00000064338	Mt_tRNA	n.-534G>T
491	G	T	3585	0.0031	2447Tb_S67	2447	Tb	upstream_gene_variant	MODIFIER	mt-Tv	ENSMUSG00000064338	Mt_tRNA	n.-534G>T
491	G	T	3003	0.0033	2738Sc_S89	2738	Sc	upstream_gene_variant	MODIFIER	mt-Tv	ENSMUSG00000064338	Mt_tRNA	n.-534G>T
491	G	T	3993	0.0025	2734Tb_S17	2734	Tb	upstream_gene_variant	MODIFIER	mt-Tv	ENSMUSG00000064338	Mt_tRNA	n.-534G>T
491	G	T	2499	0.004	3180Sc_S96	3180	Sc	upstream_gene_variant	MODIFIER	mt-Tv	ENSMUSG00000064338	Mt_tRNA	n.-534G>T
491	G	T	3895	0.0028	2448Ht_S46	2448	Ht	upstream_gene_variant	MODIFIER	mt-Tv	ENSMUSG00000064338	Mt_tRNA	n.-534G>T
491	G	T	3642	0.0036	3180Lv_S35	3180	Lv	upstream_gene_variant	MODIFIER	mt-Tv	ENSMUSG00000064338	Mt_tRNA	n.-534G>T
492	G	T	3921	0.0026	3649Ht_S52	3649	Ht	upstream_gene_variant	MODIFIER	mt-Tv	ENSMUSG00000064338	Mt_tRNA	n.-533G>T
492	G	T	2330	0.0043	3209Ht_S23	3209	Ht	upstream_gene_variant	MODIFIER	mt-Tv	ENSMUSG00000064338	Mt_tRNA	n.-533G>T
492	G	T	3881	0.0036	2734Lv_S29	2734	Lv	upstream_gene_variant	MODIFIER	mt-Tv	ENSMUSG00000064338	Mt_tRNA	n.-533G>T
492	G	T	2842	0.0032	3176Ht_S47	3176	Ht	upstream_gene_variant	MODIFIER	mt-Tv	ENSMUSG00000064338	Mt_tRNA	n.-533G>T
492	G	T	3940	0.0025	2738Lv_S77	2738	Lv	upstream_gene_variant	MODIFIER	mt-Tv	ENSMUSG00000064338	Mt_tRNA	n.-533G>T
492	G	T	2852	0.0032	2436Ht_S24	2436	Ht	upstream_gene_variant	MODIFIER	mt-Tv	ENSMUSG00000064338	Mt_tRNA	n.-533G>T
492	G	T	3037	0.0036	2746Tb_S69	2746	Tb	upstream_gene_variant	MODIFIER	mt-Tv	ENSMUSG00000064338	Mt_tRNA	n.-533G>T
501	C	A	3025	0.0033	3275Lv_S75	3275	Lv	upstream_gene_variant	MODIFIER	mt-Tv	ENSMUSG00000064338	Mt_tRNA	n.-524C>A
501	C	A	5652	0.003	2750Tb_S10	2750	Tb	upstream_gene_variant	MODIFIER	mt-Tv	ENSMUSG00000064338	Mt_tRNA	n.-524C>A
501	C	A	4015	0.0035	2734Sc_S41	2734	Sc	upstream_gene_variant	MODIFIER	mt-Tv	ENSMUSG00000064338	Mt_tRNA	n.-524C>A
501	C	A	3505	0.0029	2438Sc_S32	2438	Sc	upstream_gene_variant	MODIFIER	mt-Tv	ENSMUSG00000064338	Mt_tRNA	n.-524C>A
502	C	A	5536	0.0027	2750Tb_S10	2750	Tb	upstream_gene_variant	MODIFIER	mt-Tv	ENSMUSG00000064338	Mt_tRNA	n.-523C>A
502	C	A	3926	0.0031	2734Sc_S41	2734	Sc	upstream_gene_variant	MODIFIER	mt-Tv	ENSMUSG00000064338	Mt_tRNA	n.-523C>A
502	C	A	3242	0.004	3176Lv_S58	3176	Lv	upstream_gene_variant	MODIFIER	mt-Tv	ENSMUSG00000064338	Mt_tRNA	n.-523C>A
502	C	A	3912	0.0026	2738Lv_S77	2738	Lv	upstream_gene_variant	MODIFIER	mt-Tv	ENSMUSG00000064338	Mt_tRNA	n.-523C>A
502	C	A	2832	0.0032	2774Lv_S68	2774	Lv	upstream_gene_variant	MODIFIER	mt-Tv	ENSMUSG00000064338	Mt_tRNA	n.-523C>A
502	C	A	2881	0.0049	2444Lv_S7	2444	Lv	upstream_gene_variant	MODIFIER	mt-Tv	ENSMUSG00000064338	Mt_tRNA	n.-523C>A
502	C	A	3717	0.0027	3648Sc_S40	3648	Sc	upstream_gene_variant	MODIFIER	mt-Tv	ENSMUSG00000064338	Mt_tRNA	n.-523C>A
502	C	A	4419	0.0027	3209Tb_S66	3209	Tb	upstream_gene_variant	MODIFIER	mt-Tv	ENSMUSG00000064338	Mt_tRNA	n.-523C>A
502	C	A	2919	0.0031	3180Ht_S59	3180	Ht	upstream_gene_variant	MODIFIER	mt-Tv	ENSMUSG00000064338	Mt_tRNA	n.-523C>A
502	C	A	3280	0.003	3275Tb_S63	3275	Tb	upstream_gene_variant	MODIFIER	mt-Tv	ENSMUSG00000064338	Mt_tRNA	n.-523C>A
502	C	A	3863	0.0036	2448Ht_S46	2448	Ht	upstream_gene_variant	MODIFIER	mt-Tv	ENSMUSG00000064338	Mt_tRNA	n.-523C>A
502	C	A	3937	0.0033	2734Tb_S17	2734	Tb	upstream_gene_variant	MODIFIER	mt-Tv	ENSMUSG00000064338	Mt_tRNA	n.-523C>A
502	C	A	1466	0.0048	2448Lv_S82	2448	Lv	upstream_gene_variant	MODIFIER	mt-Tv	ENSMUSG00000064338	Mt_tRNA	n.-523C>A
502	C	A	4543	0.0029	2750Lv_S22	2750	Lv	upstream_gene_variant	MODIFIER	mt-Tv	ENSMUSG00000064338	Mt_tRNA	n.-523C>A
502	C	A	3519	0.0028	2444Tb_S19	2444	Tb	upstream_gene_variant	MODIFIER	mt-Tv	ENSMUSG00000064338	Mt_tRNA	n.-523C>A
502	C	A	2676	0.0034	3273Lv_S61	3273	Lv	upstream_gene_variant	MODIFIER	mt-Tv	ENSMUSG00000064338	Mt_tRNA	n.-523C>A
503	C	A	4475	0.0027	2436Lv_S54	2436	Lv	upstream_gene_variant	MODIFIER	mt-Tv	ENSMUSG00000064338	Mt_tRNA	n.-522C>A
503	C	A	2514	0.0036	3273Sc_S73	3273	Sc	upstream_gene_variant	MODIFIER	mt-Tv	ENSMUSG00000064338	Mt_tRNA	n.-522C>A
503	C	A	2925	0.0041	3176Sc_S11	3176	Sc	upstream_gene_variant	MODIFIER	mt-Tv	ENSMUSG00000064338	Mt_tRNA	n.-522C>A
503	C	A	3242	0.0031	3275Sc_S87	3275	Sc	upstream_gene_variant	MODIFIER	mt-Tv	ENSMUSG00000064338	Mt_tRNA	n.-522C>A
503	C	A	3525	0.0028	2444Tb_S19	2444	Tb	upstream_gene_variant	MODIFIER	mt-Tv	ENSMUSG00000064338	Mt_tRNA	n.-522C>A
503	C	A	3502	0.0029	2438Sc_S32	2438	Sc	upstream_gene_variant	MODIFIER	mt-Tv	ENSMUSG00000064338	Mt_tRNA	n.-522C>A
503	C	A	5568	0.0031	2750Tb_S10	2750	Tb	upstream_gene_variant	MODIFIER	mt-Tv	ENSMUSG00000064338	Mt_tRNA	n.-522C>A
503	C	A	4448	0.0031	3648Tb_S16	3648	Tb	upstream_gene_variant	MODIFIER	mt-Tv	ENSMUSG00000064338	Mt_tRNA	n.-522C>A
503	C	A	3299	0.0036	3176Lv_S58	3176	Lv	upstream_gene_variant	MODIFIER	mt-Tv	ENSMUSG00000064338	Mt_tRNA	n.-522C>A
504	C	A	3619	0.0036	3180Lv_S35	3180	Lv	upstream_gene_variant	MODIFIER	mt-Tv	ENSMUSG00000064338	Mt_tRNA	n.-521C>A
504	C	A	3980	0.0028	3181Tb_S18	3181	Tb	upstream_gene_variant	MODIFIER	mt-Tv	ENSMUSG00000064338	Mt_tRNA	n.-521C>A
504	C	A	3973	0.0033	2734Sc_S41	2734	Sc	upstream_gene_variant	MODIFIER	mt-Tv	ENSMUSG00000064338	Mt_tRNA	n.-521C>A
504	C	A	3989	0.0025	2734Tb_S17	2734	Tb	upstream_gene_variant	MODIFIER	mt-Tv	ENSMUSG00000064338	Mt_tRNA	n.-521C>A
510	G	T	4077	0.0032	2750Sc_S34	2750	Sc	upstream_gene_variant	MODIFIER	mt-Tv	ENSMUSG00000064338	Mt_tRNA	n.-515G>T
516	C	A	2854	0.0039	2436Ht_S24	2436	Ht	upstream_gene_variant	MODIFIER	mt-Tv	ENSMUSG00000064338	Mt_tRNA	n.-509C>A
516	C	A	2754	0.0033	3273Lv_S61	3273	Lv	upstream_gene_variant	MODIFIER	mt-Tv	ENSMUSG00000064338	Mt_tRNA	n.-509C>A
516	C	A	3823	0.0029	2734Lv_S29	2734	Lv	upstream_gene_variant	MODIFIER	mt-Tv	ENSMUSG00000064338	Mt_tRNA	n.-509C>A
516	C	A	5294	0.0025	2435Tb_S53	2435	Tb	upstream_gene_variant	MODIFIER	mt-Tv	ENSMUSG00000064338	Mt_tRNA	n.-509C>A
516	C	A	4172	0.0029	2435Sc_S6	2435	Sc	upstream_gene_variant	MODIFIER	mt-Tv	ENSMUSG00000064338	Mt_tRNA	n.-509C>A
517	C	T	3750	0.0053	2447Tb_S67	2447	Tb	upstream_gene_variant	MODIFIER	mt-Tv	ENSMUSG00000064338	Mt_tRNA	n.-508C>T
517	C	T	3431	0.0029	3176Lv_S58	3176	Lv	upstream_gene_variant	MODIFIER	mt-Tv	ENSMUSG00000064338	Mt_tRNA	n.-508C>T
517	C	T	2439	0.0057	3103Tb_S13	3103	Tb	upstream_gene_variant	MODIFIER	mt-Tv	ENSMUSG00000064338	Mt_tRNA	n.-508C>T
517	C	T	3667	0.0041	2438Sc_S32	2438	Sc	upstream_gene_variant	MODIFIER	mt-Tv	ENSMUSG00000064338	Mt_tRNA	n.-508C>T
517	C	T	4670	0.0034	2436Lv_S54	2436	Lv	upstream_gene_variant	MODIFIER	mt-Tv	ENSMUSG00000064338	Mt_tRNA	n.-508C>T
517	C	T	2120	0.0057	3275Ht_S85	3275	Ht	upstream_gene_variant	MODIFIER	mt-Tv	ENSMUSG00000064338	Mt_tRNA	n.-508C>T
517	C	T	3994	0.005	2441Sc_S92	2441	Sc	upstream_gene_variant	MODIFIER	mt-Tv	ENSMUSG00000064338	Mt_tRNA	n.-508C>T
517	C	T	4385	0.0032	3684Tb_S3	3684	Tb	upstream_gene_variant	MODIFIER	mt-Tv	ENSMUSG00000064338	Mt_tRNA	n.-508C>T
517	C	T	4930	0.0051	2449Lv_S79	2449	Lv	upstream_gene_variant	MODIFIER	mt-Tv	ENSMUSG00000064338	Mt_tRNA	n.-508C>T
529	T	A	2297	0.0044	3105Lv_S37	3105	Lv	upstream_gene_variant	MODIFIER	mt-Tv	ENSMUSG00000064338	Mt_tRNA	n.-496T>A
532	T	G	4005	0.0025	2448Ht_S46	2448	Ht	upstream_gene_variant	MODIFIER	mt-Tv	ENSMUSG00000064338	Mt_tRNA	n.-493T>G
533	T	A	4148	0.0029	2449Tb_S91	2449	Tb	upstream_gene_variant	MODIFIER	mt-Tv	ENSMUSG00000064338	Mt_tRNA	n.-492T>A
533	T	A	3786	0.0032	3180Lv_S35	3180	Lv	upstream_gene_variant	MODIFIER	mt-Tv	ENSMUSG00000064338	Mt_tRNA	n.-492T>A
533	T	A	1902	0.0037	2449Ht_S95	2449	Ht	upstream_gene_variant	MODIFIER	mt-Tv	ENSMUSG00000064338	Mt_tRNA	n.-492T>A
533	T	A	3989	0.0025	2734Sc_S41	2734	Sc	upstream_gene_variant	MODIFIER	mt-Tv	ENSMUSG00000064338	Mt_tRNA	n.-492T>A
533	T	A	3538	0.0028	2436Tb_S8	2436	Tb	upstream_gene_variant	MODIFIER	mt-Tv	ENSMUSG00000064338	Mt_tRNA	n.-492T>A
533	T	G	4236	0.0031	2435Sc_S6	2435	Sc	upstream_gene_variant	MODIFIER	mt-Tv	ENSMUSG00000064338	Mt_tRNA	n.-492T>G
533	T	G	5631	0.0023	2750Tb_S10	2750	Tb	upstream_gene_variant	MODIFIER	mt-Tv	ENSMUSG00000064338	Mt_tRNA	n.-492T>G
538	T	G	3700	0.0027	2444Tb_S19	2444	Tb	upstream_gene_variant	MODIFIER	mt-Tv	ENSMUSG00000064338	Mt_tRNA	n.-487T>G
539	T	A	5636	0.0028	2750Tb_S10	2750	Tb	upstream_gene_variant	MODIFIER	mt-Tv	ENSMUSG00000064338	Mt_tRNA	n.-486T>A
539	T	A	5354	0.0024	2435Tb_S53	2435	Tb	upstream_gene_variant	MODIFIER	mt-Tv	ENSMUSG00000064338	Mt_tRNA	n.-486T>A
539	T	A	3759	0.0029	3180Lv_S35	3180	Lv	upstream_gene_variant	MODIFIER	mt-Tv	ENSMUSG00000064338	Mt_tRNA	n.-486T>A
539	T	A	3404	0.0029	2435Ht_S12	2435	Ht	upstream_gene_variant	MODIFIER	mt-Tv	ENSMUSG00000064338	Mt_tRNA	n.-486T>A
539	T	A	3795	0.0034	2447Tb_S67	2447	Tb	upstream_gene_variant	MODIFIER	mt-Tv	ENSMUSG00000064338	Mt_tRNA	n.-486T>A
551	T	G	3449	0.0032	3649Sc_S88	3649	Sc	upstream_gene_variant	MODIFIER	mt-Tv	ENSMUSG00000064338	Mt_tRNA	n.-474T>G
552	T	G	3379	0.003	3275Tb_S63	3275	Tb	upstream_gene_variant	MODIFIER	mt-Tv	ENSMUSG00000064338	Mt_tRNA	n.-473T>G
553	G	A	4002	0.0025	2734Tb_S17	2734	Tb	upstream_gene_variant	MODIFIER	mt-Tv	ENSMUSG00000064338	Mt_tRNA	n.-472G>A
555	C	A	3093	0.0048	3176Sc_S11	3176	Sc	upstream_gene_variant	MODIFIER	mt-Tv	ENSMUSG00000064338	Mt_tRNA	n.-470C>A
555	C	A	2381	0.0042	2746Lv_S9	2746	Lv	upstream_gene_variant	MODIFIER	mt-Tv	ENSMUSG00000064338	Mt_tRNA	n.-470C>A
555	C	A	3446	0.0035	2436Tb_S8	2436	Tb	upstream_gene_variant	MODIFIER	mt-Tv	ENSMUSG00000064338	Mt_tRNA	n.-470C>A
555	C	A	2722	0.004	3103Lv_S25	3103	Lv	upstream_gene_variant	MODIFIER	mt-Tv	ENSMUSG00000064338	Mt_tRNA	n.-470C>A
555	C	A	4018	0.0042	3176Tb_S70	3176	Tb	upstream_gene_variant	MODIFIER	mt-Tv	ENSMUSG00000064338	Mt_tRNA	n.-470C>A
555	C	A	3979	0.0028	2738Lv_S77	2738	Lv	upstream_gene_variant	MODIFIER	mt-Tv	ENSMUSG00000064338	Mt_tRNA	n.-470C>A
555	C	A	3784	0.0032	2447Tb_S67	2447	Tb	upstream_gene_variant	MODIFIER	mt-Tv	ENSMUSG00000064338	Mt_tRNA	n.-470C>A
555	C	A	2256	0.0049	3105Lv_S37	3105	Lv	upstream_gene_variant	MODIFIER	mt-Tv	ENSMUSG00000064338	Mt_tRNA	n.-470C>A
559	G	T	3949	0.0038	2750Sc_S34	2750	Sc	upstream_gene_variant	MODIFIER	mt-Tv	ENSMUSG00000064338	Mt_tRNA	n.-466G>T
559	G	T	3526	0.0028	2438Sc_S32	2438	Sc	upstream_gene_variant	MODIFIER	mt-Tv	ENSMUSG00000064338	Mt_tRNA	n.-466G>T
559	G	T	2675	0.0034	3103Lv_S25	3103	Lv	upstream_gene_variant	MODIFIER	mt-Tv	ENSMUSG00000064338	Mt_tRNA	n.-466G>T
563	T	G	3964	0.0025	2750Sc_S34	2750	Sc	upstream_gene_variant	MODIFIER	mt-Tv	ENSMUSG00000064338	Mt_tRNA	n.-462T>G
566	T	A	4006	0.0035	3176Tb_S70	3176	Tb	upstream_gene_variant	MODIFIER	mt-Tv	ENSMUSG00000064338	Mt_tRNA	n.-459T>A
566	T	G	3834	0.0026	2448Ht_S46	2448	Ht	upstream_gene_variant	MODIFIER	mt-Tv	ENSMUSG00000064338	Mt_tRNA	n.-459T>G
566	T	G	2695	0.0033	2446Ht_S94	2446	Ht	upstream_gene_variant	MODIFIER	mt-Tv	ENSMUSG00000064338	Mt_tRNA	n.-459T>G
569	C	A	3949	0.0028	3176Tb_S70	3176	Tb	upstream_gene_variant	MODIFIER	mt-Tv	ENSMUSG00000064338	Mt_tRNA	n.-456C>A
569	C	A	3660	0.0027	2447Tb_S67	2447	Tb	upstream_gene_variant	MODIFIER	mt-Tv	ENSMUSG00000064338	Mt_tRNA	n.-456C>A
569	C	A	4456	0.0027	3684Lv_S15	3684	Lv	upstream_gene_variant	MODIFIER	mt-Tv	ENSMUSG00000064338	Mt_tRNA	n.-456C>A
569	C	A	3537	0.0028	3648Lv_S28	3648	Lv	upstream_gene_variant	MODIFIER	mt-Tv	ENSMUSG00000064338	Mt_tRNA	n.-456C>A
570	C	A	3866	0.0028	2448Ht_S46	2448	Ht	upstream_gene_variant	MODIFIER	mt-Tv	ENSMUSG00000064338	Mt_tRNA	n.-455C>A
577	T	A	3352	0.0033	3176Lv_S58	3176	Lv	upstream_gene_variant	MODIFIER	mt-Tv	ENSMUSG00000064338	Mt_tRNA	n.-448T>A
577	T	G	3984	0.0025	2734Tb_S17	2734	Tb	upstream_gene_variant	MODIFIER	mt-Tv	ENSMUSG00000064338	Mt_tRNA	n.-448T>G
583	T	A	3489	0.0034	2438Sc_S32	2438	Sc	upstream_gene_variant	MODIFIER	mt-Tv	ENSMUSG00000064338	Mt_tRNA	n.-442T>A
583	T	A	2714	0.0037	2446Ht_S94	2446	Ht	upstream_gene_variant	MODIFIER	mt-Tv	ENSMUSG00000064338	Mt_tRNA	n.-442T>A
583	T	A	3707	0.0035	2448Ht_S46	2448	Ht	upstream_gene_variant	MODIFIER	mt-Tv	ENSMUSG00000064338	Mt_tRNA	n.-442T>A
583	T	A	2431	0.0037	2444Ht_S36	2444	Ht	upstream_gene_variant	MODIFIER	mt-Tv	ENSMUSG00000064338	Mt_tRNA	n.-442T>A
583	T	A	3708	0.0027	3181Lv_S30	3181	Lv	upstream_gene_variant	MODIFIER	mt-Tv	ENSMUSG00000064338	Mt_tRNA	n.-442T>A
583	T	G	3619	0.003	2734Lv_S29	2734	Lv	upstream_gene_variant	MODIFIER	mt-Tv	ENSMUSG00000064338	Mt_tRNA	n.-442T>G
589	G	T	3751	0.0029	3649Ht_S52	3649	Ht	upstream_gene_variant	MODIFIER	mt-Tv	ENSMUSG00000064338	Mt_tRNA	n.-436G>T
589	G	T	2843	0.0032	3180Ht_S59	3180	Ht	upstream_gene_variant	MODIFIER	mt-Tv	ENSMUSG00000064338	Mt_tRNA	n.-436G>T
589	G	T	3627	0.0028	3209Sc_S90	3209	Sc	upstream_gene_variant	MODIFIER	mt-Tv	ENSMUSG00000064338	Mt_tRNA	n.-436G>T
589	G	T	3547	0.0028	3683Sc_S74	3683	Sc	upstream_gene_variant	MODIFIER	mt-Tv	ENSMUSG00000064338	Mt_tRNA	n.-436G>T
589	G	T	3137	0.0041	3275Sc_S87	3275	Sc	upstream_gene_variant	MODIFIER	mt-Tv	ENSMUSG00000064338	Mt_tRNA	n.-436G>T
589	G	T	4238	0.0035	3209Tb_S66	3209	Tb	upstream_gene_variant	MODIFIER	mt-Tv	ENSMUSG00000064338	Mt_tRNA	n.-436G>T
589	G	T	3523	0.0034	2738Tb_S65	2738	Tb	upstream_gene_variant	MODIFIER	mt-Tv	ENSMUSG00000064338	Mt_tRNA	n.-436G>T
589	G	T	3396	0.0029	3273Tb_S51	3273	Tb	upstream_gene_variant	MODIFIER	mt-Tv	ENSMUSG00000064338	Mt_tRNA	n.-436G>T
589	G	T	3760	0.0027	2441Sc_S92	2441	Sc	upstream_gene_variant	MODIFIER	mt-Tv	ENSMUSG00000064338	Mt_tRNA	n.-436G>T
589	G	T	3774	0.0034	2734Sc_S41	2734	Sc	upstream_gene_variant	MODIFIER	mt-Tv	ENSMUSG00000064338	Mt_tRNA	n.-436G>T
589	G	T	3342	0.0042	3103Ht_S1	3103	Ht	upstream_gene_variant	MODIFIER	mt-Tv	ENSMUSG00000064338	Mt_tRNA	n.-436G>T
589	G	T	3613	0.003	3648Sc_S40	3648	Sc	upstream_gene_variant	MODIFIER	mt-Tv	ENSMUSG00000064338	Mt_tRNA	n.-436G>T
589	G	T	3787	0.0037	2750Sc_S34	2750	Sc	upstream_gene_variant	MODIFIER	mt-Tv	ENSMUSG00000064338	Mt_tRNA	n.-436G>T
589	G	T	3275	0.0031	3649Sc_S88	3649	Sc	upstream_gene_variant	MODIFIER	mt-Tv	ENSMUSG00000064338	Mt_tRNA	n.-436G>T
589	G	T	5284	0.0026	2750Tb_S10	2750	Tb	upstream_gene_variant	MODIFIER	mt-Tv	ENSMUSG00000064338	Mt_tRNA	n.-436G>T
589	G	T	3804	0.0026	2738Lv_S77	2738	Lv	upstream_gene_variant	MODIFIER	mt-Tv	ENSMUSG00000064338	Mt_tRNA	n.-436G>T
589	G	T	3615	0.0033	3181Lv_S30	3181	Lv	upstream_gene_variant	MODIFIER	mt-Tv	ENSMUSG00000064338	Mt_tRNA	n.-436G>T
589	G	T	2915	0.0041	2446Lv_S31	2446	Lv	upstream_gene_variant	MODIFIER	mt-Tv	ENSMUSG00000064338	Mt_tRNA	n.-436G>T
592	T	G	3927	0.0028	3176Tb_S70	3176	Tb	upstream_gene_variant	MODIFIER	mt-Tv	ENSMUSG00000064338	Mt_tRNA	n.-433T>G
592	T	G	3584	0.0031	2738Tb_S65	2738	Tb	upstream_gene_variant	MODIFIER	mt-Tv	ENSMUSG00000064338	Mt_tRNA	n.-433T>G
592	T	G	3592	0.0031	2734Lv_S29	2734	Lv	upstream_gene_variant	MODIFIER	mt-Tv	ENSMUSG00000064338	Mt_tRNA	n.-433T>G
594	G	T	3222	0.0037	2435Ht_S12	2435	Ht	upstream_gene_variant	MODIFIER	mt-Tv	ENSMUSG00000064338	Mt_tRNA	n.-431G>T
594	G	T	2851	0.0032	3180Ht_S59	3180	Ht	upstream_gene_variant	MODIFIER	mt-Tv	ENSMUSG00000064338	Mt_tRNA	n.-431G>T
595	G	T	3481	0.0029	2738Tb_S65	2738	Tb	upstream_gene_variant	MODIFIER	mt-Tv	ENSMUSG00000064338	Mt_tRNA	n.-430G>T
595	G	T	3128	0.0038	3649Lv_S76	3649	Lv	upstream_gene_variant	MODIFIER	mt-Tv	ENSMUSG00000064338	Mt_tRNA	n.-430G>T
595	G	T	3785	0.0032	2738Lv_S77	2738	Lv	upstream_gene_variant	MODIFIER	mt-Tv	ENSMUSG00000064338	Mt_tRNA	n.-430G>T
595	G	T	2871	0.0035	2738Sc_S89	2738	Sc	upstream_gene_variant	MODIFIER	mt-Tv	ENSMUSG00000064338	Mt_tRNA	n.-430G>T
595	G	T	5280	0.0027	2750Tb_S10	2750	Tb	upstream_gene_variant	MODIFIER	mt-Tv	ENSMUSG00000064338	Mt_tRNA	n.-430G>T
597	G	T	3954	0.0025	2435Sc_S6	2435	Sc	upstream_gene_variant	MODIFIER	mt-Tv	ENSMUSG00000064338	Mt_tRNA	n.-428G>T
597	G	T	1361	0.0051	2448Lv_S82	2448	Lv	upstream_gene_variant	MODIFIER	mt-Tv	ENSMUSG00000064338	Mt_tRNA	n.-428G>T
598	G	T	3767	0.0027	2441Sc_S92	2441	Sc	upstream_gene_variant	MODIFIER	mt-Tv	ENSMUSG00000064338	Mt_tRNA	n.-427G>T
598	G	T	3464	0.0029	2438Sc_S32	2438	Sc	upstream_gene_variant	MODIFIER	mt-Tv	ENSMUSG00000064338	Mt_tRNA	n.-427G>T
608	T	A	5297	0.0026	2750Tb_S10	2750	Tb	upstream_gene_variant	MODIFIER	mt-Tv	ENSMUSG00000064338	Mt_tRNA	n.-417T>A
608	T	A	2370	0.0042	2444Ht_S36	2444	Ht	upstream_gene_variant	MODIFIER	mt-Tv	ENSMUSG00000064338	Mt_tRNA	n.-417T>A
608	T	A	2448	0.0037	3273Sc_S73	3273	Sc	upstream_gene_variant	MODIFIER	mt-Tv	ENSMUSG00000064338	Mt_tRNA	n.-417T>A
608	T	A	3496	0.0037	2734Lv_S29	2734	Lv	upstream_gene_variant	MODIFIER	mt-Tv	ENSMUSG00000064338	Mt_tRNA	n.-417T>A
609	C	A	4415	0.0027	2750Lv_S22	2750	Lv	upstream_gene_variant	MODIFIER	mt-Tv	ENSMUSG00000064338	Mt_tRNA	n.-416C>A
609	C	T	3136	0.0032	2746Tb_S69	2746	Tb	upstream_gene_variant	MODIFIER	mt-Tv	ENSMUSG00000064338	Mt_tRNA	n.-416C>T
609	C	T	2600	0.0054	3103Lv_S25	3103	Lv	upstream_gene_variant	MODIFIER	mt-Tv	ENSMUSG00000064338	Mt_tRNA	n.-416C>T
610	C	A	2902	0.0038	3649Tb_S64	3649	Tb	upstream_gene_variant	MODIFIER	mt-Tv	ENSMUSG00000064338	Mt_tRNA	n.-415C>A
612	T	A	4289	0.003	2750Lv_S22	2750	Lv	upstream_gene_variant	MODIFIER	mt-Tv	ENSMUSG00000064338	Mt_tRNA	n.-413T>A
612	T	A	3462	0.0029	2734Lv_S29	2734	Lv	upstream_gene_variant	MODIFIER	mt-Tv	ENSMUSG00000064338	Mt_tRNA	n.-413T>A
612	T	G	2929	0.0031	2446Tb_S43	2446	Tb	upstream_gene_variant	MODIFIER	mt-Tv	ENSMUSG00000064338	Mt_tRNA	n.-413T>G
617	A	C	3702	0.003	2738Lv_S77	2738	Lv	upstream_gene_variant	MODIFIER	mt-Tv	ENSMUSG00000064338	Mt_tRNA	n.-408A>C
618	G	T	2693	0.0041	3273Lv_S61	3273	Lv	upstream_gene_variant	MODIFIER	mt-Tv	ENSMUSG00000064338	Mt_tRNA	n.-407G>T
619	G	T	4834	0.0025	2435Tb_S53	2435	Tb	upstream_gene_variant	MODIFIER	mt-Tv	ENSMUSG00000064338	Mt_tRNA	n.-406G>T
619	G	T	2843	0.0035	2738Sc_S89	2738	Sc	upstream_gene_variant	MODIFIER	mt-Tv	ENSMUSG00000064338	Mt_tRNA	n.-406G>T
619	G	T	3642	0.0027	2738Lv_S77	2738	Lv	upstream_gene_variant	MODIFIER	mt-Tv	ENSMUSG00000064338	Mt_tRNA	n.-406G>T
619	G	T	3182	0.0031	2436Tb_S8	2436	Tb	upstream_gene_variant	MODIFIER	mt-Tv	ENSMUSG00000064338	Mt_tRNA	n.-406G>T
619	G	T	3579	0.0039	2441Sc_S92	2441	Sc	upstream_gene_variant	MODIFIER	mt-Tv	ENSMUSG00000064338	Mt_tRNA	n.-406G>T
619	G	T	3713	0.0027	2435Sc_S6	2435	Sc	upstream_gene_variant	MODIFIER	mt-Tv	ENSMUSG00000064338	Mt_tRNA	n.-406G>T
619	G	T	3448	0.0029	2738Ht_S83	2738	Ht	upstream_gene_variant	MODIFIER	mt-Tv	ENSMUSG00000064338	Mt_tRNA	n.-406G>T
619	G	T	2963	0.0034	3275Sc_S87	3275	Sc	upstream_gene_variant	MODIFIER	mt-Tv	ENSMUSG00000064338	Mt_tRNA	n.-406G>T
619	G	T	3003	0.004	3176Lv_S58	3176	Lv	upstream_gene_variant	MODIFIER	mt-Tv	ENSMUSG00000064338	Mt_tRNA	n.-406G>T
619	G	T	3719	0.0027	3176Tb_S70	3176	Tb	upstream_gene_variant	MODIFIER	mt-Tv	ENSMUSG00000064338	Mt_tRNA	n.-406G>T
619	G	T	3487	0.0032	2448Ht_S46	2448	Ht	upstream_gene_variant	MODIFIER	mt-Tv	ENSMUSG00000064338	Mt_tRNA	n.-406G>T
619	G	T	1958	0.0041	3275Ht_S85	3275	Ht	upstream_gene_variant	MODIFIER	mt-Tv	ENSMUSG00000064338	Mt_tRNA	n.-406G>T
620	A	T	2979	0.003	3649Lv_S76	3649	Lv	upstream_gene_variant	MODIFIER	mt-Tv	ENSMUSG00000064338	Mt_tRNA	n.-405A>T
621	G	T	2580	0.0035	3176Ht_S47	3176	Ht	upstream_gene_variant	MODIFIER	mt-Tv	ENSMUSG00000064338	Mt_tRNA	n.-404G>T
621	G	T	3690	0.003	2750Sc_S34	2750	Sc	upstream_gene_variant	MODIFIER	mt-Tv	ENSMUSG00000064338	Mt_tRNA	n.-404G>T
622	C	A	2673	0.0034	2734Ht_S60	2734	Ht	upstream_gene_variant	MODIFIER	mt-Tv	ENSMUSG00000064338	Mt_tRNA	n.-403C>A
622	C	A	3735	0.0027	3176Tb_S70	3176	Tb	upstream_gene_variant	MODIFIER	mt-Tv	ENSMUSG00000064338	Mt_tRNA	n.-403C>A
622	C	A	3663	0.003	2750Sc_S34	2750	Sc	upstream_gene_variant	MODIFIER	mt-Tv	ENSMUSG00000064338	Mt_tRNA	n.-403C>A
634	T	A	5244	0.0036	2750Tb_S10	2750	Tb	upstream_gene_variant	MODIFIER	mt-Tv	ENSMUSG00000064338	Mt_tRNA	n.-391T>A
634	T	A	3252	0.0031	2436Tb_S8	2436	Tb	upstream_gene_variant	MODIFIER	mt-Tv	ENSMUSG00000064338	Mt_tRNA	n.-391T>A
636	G	T	3362	0.003	2438Sc_S32	2438	Sc	upstream_gene_variant	MODIFIER	mt-Tv	ENSMUSG00000064338	Mt_tRNA	n.-389G>T
637	A	T	2918	0.0031	3649Tb_S64	3649	Tb	upstream_gene_variant	MODIFIER	mt-Tv	ENSMUSG00000064338	Mt_tRNA	n.-388A>T
641	A	C	3711	0.0027	2734Sc_S41	2734	Sc	upstream_gene_variant	MODIFIER	mt-Tv	ENSMUSG00000064338	Mt_tRNA	n.-384A>C
643	C	A	3698	0.0027	3683Lv_S62	3683	Lv	upstream_gene_variant	MODIFIER	mt-Tv	ENSMUSG00000064338	Mt_tRNA	n.-382C>A
643	C	A	3430	0.0038	2447Tb_S67	2447	Tb	upstream_gene_variant	MODIFIER	mt-Tv	ENSMUSG00000064338	Mt_tRNA	n.-382C>A
643	C	A	3020	0.0046	3176Lv_S58	3176	Lv	upstream_gene_variant	MODIFIER	mt-Tv	ENSMUSG00000064338	Mt_tRNA	n.-382C>A
644	C	A	2981	0.003	3176Lv_S58	3176	Lv	upstream_gene_variant	MODIFIER	mt-Tv	ENSMUSG00000064338	Mt_tRNA	n.-381C>A
646	G	A	3416	0.0029	2738Ht_S83	2738	Ht	upstream_gene_variant	MODIFIER	mt-Tv	ENSMUSG00000064338	Mt_tRNA	n.-379G>A
646	G	T	2747	0.0033	3180Ht_S59	3180	Ht	upstream_gene_variant	MODIFIER	mt-Tv	ENSMUSG00000064338	Mt_tRNA	n.-379G>T
648	T	A	4308	0.0028	2750Lv_S22	2750	Lv	upstream_gene_variant	MODIFIER	mt-Tv	ENSMUSG00000064338	Mt_tRNA	n.-377T>A
652	C	A	1927	0.0036	2746Sc_S93	2746	Sc	upstream_gene_variant	MODIFIER	mt-Tv	ENSMUSG00000064338	Mt_tRNA	n.-373C>A
653	C	A	3250	0.0031	2444Tb_S19	2444	Tb	upstream_gene_variant	MODIFIER	mt-Tv	ENSMUSG00000064338	Mt_tRNA	n.-372C>A
654	T	A	2952	0.0044	2746Tb_S69	2746	Tb	upstream_gene_variant	MODIFIER	mt-Tv	ENSMUSG00000064338	Mt_tRNA	n.-371T>A
654	T	A	2928	0.0034	3176Lv_S58	3176	Lv	upstream_gene_variant	MODIFIER	mt-Tv	ENSMUSG00000064338	Mt_tRNA	n.-371T>A
654	T	A	3324	0.0036	2738Ht_S83	2738	Ht	upstream_gene_variant	MODIFIER	mt-Tv	ENSMUSG00000064338	Mt_tRNA	n.-371T>A
654	T	A	4263	0.003	2449Lv_S79	2449	Lv	upstream_gene_variant	MODIFIER	mt-Tv	ENSMUSG00000064338	Mt_tRNA	n.-371T>A
657	C	A	3448	0.0029	2448Ht_S46	2448	Ht	upstream_gene_variant	MODIFIER	mt-Tv	ENSMUSG00000064338	Mt_tRNA	n.-368C>A
660	T	A	3645	0.0036	2750Sc_S34	2750	Sc	upstream_gene_variant	MODIFIER	mt-Tv	ENSMUSG00000064338	Mt_tRNA	n.-365T>A
660	T	A	2633	0.0038	3273Lv_S61	3273	Lv	upstream_gene_variant	MODIFIER	mt-Tv	ENSMUSG00000064338	Mt_tRNA	n.-365T>A
660	T	A	5977	0.0023	2435Lv_S5	2435	Lv	upstream_gene_variant	MODIFIER	mt-Tv	ENSMUSG00000064338	Mt_tRNA	n.-365T>A
660	T	A	3174	0.0038	2444Tb_S19	2444	Tb	upstream_gene_variant	MODIFIER	mt-Tv	ENSMUSG00000064338	Mt_tRNA	n.-365T>A
662	T	A	4232	0.0045	2750Lv_S22	2750	Lv	upstream_gene_variant	MODIFIER	mt-Tv	ENSMUSG00000064338	Mt_tRNA	n.-363T>A
662	T	A	3570	0.0031	3176Tb_S70	3176	Tb	upstream_gene_variant	MODIFIER	mt-Tv	ENSMUSG00000064338	Mt_tRNA	n.-363T>A
662	T	A	1879	0.0043	2746Sc_S93	2746	Sc	upstream_gene_variant	MODIFIER	mt-Tv	ENSMUSG00000064338	Mt_tRNA	n.-363T>A
662	T	A	4964	0.0034	2750Tb_S10	2750	Tb	upstream_gene_variant	MODIFIER	mt-Tv	ENSMUSG00000064338	Mt_tRNA	n.-363T>A
662	T	A	3595	0.005	2734Tb_S17	2734	Tb	upstream_gene_variant	MODIFIER	mt-Tv	ENSMUSG00000064338	Mt_tRNA	n.-363T>A
662	T	A	3569	0.0039	2734Sc_S41	2734	Sc	upstream_gene_variant	MODIFIER	mt-Tv	ENSMUSG00000064338	Mt_tRNA	n.-363T>A
662	T	A	2719	0.004	3649Tb_S64	3649	Tb	upstream_gene_variant	MODIFIER	mt-Tv	ENSMUSG00000064338	Mt_tRNA	n.-363T>A
662	T	A	1625	0.0055	2449Ht_S95	2449	Ht	upstream_gene_variant	MODIFIER	mt-Tv	ENSMUSG00000064338	Mt_tRNA	n.-363T>A
663	C	T	2229	0.004	3180Tb_S84	3180	Tb	upstream_gene_variant	MODIFIER	mt-Tv	ENSMUSG00000064338	Mt_tRNA	n.-362C>T
663	C	T	2180	0.005	3105Sc_S49	3105	Sc	upstream_gene_variant	MODIFIER	mt-Tv	ENSMUSG00000064338	Mt_tRNA	n.-362C>T
663	C	T	2097	0.0043	3105Lv_S37	3105	Lv	upstream_gene_variant	MODIFIER	mt-Tv	ENSMUSG00000064338	Mt_tRNA	n.-362C>T
663	C	T	3553	0.0031	2441Sc_S92	2441	Sc	upstream_gene_variant	MODIFIER	mt-Tv	ENSMUSG00000064338	Mt_tRNA	n.-362C>T
663	C	T	2674	0.0049	3273Lv_S61	3273	Lv	upstream_gene_variant	MODIFIER	mt-Tv	ENSMUSG00000064338	Mt_tRNA	n.-362C>T
663	C	T	3479	0.0055	2447Tb_S67	2447	Tb	upstream_gene_variant	MODIFIER	mt-Tv	ENSMUSG00000064338	Mt_tRNA	n.-362C>T
663	C	T	2308	0.0061	3103Tb_S13	3103	Tb	upstream_gene_variant	MODIFIER	mt-Tv	ENSMUSG00000064338	Mt_tRNA	n.-362C>T
663	C	T	2453	0.0037	3103Lv_S25	3103	Lv	upstream_gene_variant	MODIFIER	mt-Tv	ENSMUSG00000064338	Mt_tRNA	n.-362C>T
663	C	T	3365	0.0033	3180Lv_S35	3180	Lv	upstream_gene_variant	MODIFIER	mt-Tv	ENSMUSG00000064338	Mt_tRNA	n.-362C>T
663	C	T	3197	0.0078	2436Tb_S8	2436	Tb	upstream_gene_variant	MODIFIER	mt-Tv	ENSMUSG00000064338	Mt_tRNA	n.-362C>T
663	C	T	3688	0.0027	2435Sc_S6	2435	Sc	upstream_gene_variant	MODIFIER	mt-Tv	ENSMUSG00000064338	Mt_tRNA	n.-362C>T
663	C	T	4332	0.003	2449Lv_S79	2449	Lv	upstream_gene_variant	MODIFIER	mt-Tv	ENSMUSG00000064338	Mt_tRNA	n.-362C>T
663	C	T	3644	0.0036	3176Tb_S70	3176	Tb	upstream_gene_variant	MODIFIER	mt-Tv	ENSMUSG00000064338	Mt_tRNA	n.-362C>T
663	C	T	3024	0.0033	2746Tb_S69	2746	Tb	upstream_gene_variant	MODIFIER	mt-Tv	ENSMUSG00000064338	Mt_tRNA	n.-362C>T
666	G	A	3696	0.003	2738Lv_S77	2738	Lv	upstream_gene_variant	MODIFIER	mt-Tv	ENSMUSG00000064338	Mt_tRNA	n.-359G>A
666	G	A	1984	0.0045	3275Ht_S85	3275	Ht	upstream_gene_variant	MODIFIER	mt-Tv	ENSMUSG00000064338	Mt_tRNA	n.-359G>A
672	T	A	3708	0.003	2750Sc_S34	2750	Sc	upstream_gene_variant	MODIFIER	mt-Tv	ENSMUSG00000064338	Mt_tRNA	n.-353T>A
673	C	A	2936	0.0034	3176Sc_S11	3176	Sc	upstream_gene_variant	MODIFIER	mt-Tv	ENSMUSG00000064338	Mt_tRNA	n.-352C>A
675	G	A	2861	0.0031	2738Sc_S89	2738	Sc	upstream_gene_variant	MODIFIER	mt-Tv	ENSMUSG00000064338	Mt_tRNA	n.-350G>A
675	G	T	3550	0.0028	3181Tb_S18	3181	Tb	upstream_gene_variant	MODIFIER	mt-Tv	ENSMUSG00000064338	Mt_tRNA	n.-350G>T
676	C	A	2931	0.0044	2746Tb_S69	2746	Tb	upstream_gene_variant	MODIFIER	mt-Tv	ENSMUSG00000064338	Mt_tRNA	n.-349C>A
676	C	A	3532	0.0028	2441Sc_S92	2441	Sc	upstream_gene_variant	MODIFIER	mt-Tv	ENSMUSG00000064338	Mt_tRNA	n.-349C>A
676	C	A	3600	0.0028	3176Tb_S70	3176	Tb	upstream_gene_variant	MODIFIER	mt-Tv	ENSMUSG00000064338	Mt_tRNA	n.-349C>A
676	C	A	2740	0.0033	3649Tb_S64	3649	Tb	upstream_gene_variant	MODIFIER	mt-Tv	ENSMUSG00000064338	Mt_tRNA	n.-349C>A
676	C	A	3994	0.0025	3684Lv_S15	3684	Lv	upstream_gene_variant	MODIFIER	mt-Tv	ENSMUSG00000064338	Mt_tRNA	n.-349C>A
676	C	A	938	0.0053	2447Ht_S48	2447	Ht	upstream_gene_variant	MODIFIER	mt-Tv	ENSMUSG00000064338	Mt_tRNA	n.-349C>A
676	C	A	3132	0.0048	2436Tb_S8	2436	Tb	upstream_gene_variant	MODIFIER	mt-Tv	ENSMUSG00000064338	Mt_tRNA	n.-349C>A
677	C	A	2921	0.0031	3176Sc_S11	3176	Sc	upstream_gene_variant	MODIFIER	mt-Tv	ENSMUSG00000064338	Mt_tRNA	n.-348C>A
677	C	A	3449	0.0029	2448Ht_S46	2448	Ht	upstream_gene_variant	MODIFIER	mt-Tv	ENSMUSG00000064338	Mt_tRNA	n.-348C>A
677	C	A	3667	0.0027	2734Tb_S17	2734	Tb	upstream_gene_variant	MODIFIER	mt-Tv	ENSMUSG00000064338	Mt_tRNA	n.-348C>A
682	T	A	3487	0.0034	2448Ht_S46	2448	Ht	upstream_gene_variant	MODIFIER	mt-Tv	ENSMUSG00000064338	Mt_tRNA	n.-343T>A
682	T	A	3693	0.0027	2750Sc_S34	2750	Sc	upstream_gene_variant	MODIFIER	mt-Tv	ENSMUSG00000064338	Mt_tRNA	n.-343T>A
684	C	A	2953	0.003	3176Sc_S11	3176	Sc	upstream_gene_variant	MODIFIER	mt-Tv	ENSMUSG00000064338	Mt_tRNA	n.-341C>A
686	G	A	3645	0.0027	3683Lv_S62	3683	Lv	upstream_gene_variant	MODIFIER	mt-Tv	ENSMUSG00000064338	Mt_tRNA	n.-339G>A
686	G	A	2831	0.0032	2738Sc_S89	2738	Sc	upstream_gene_variant	MODIFIER	mt-Tv	ENSMUSG00000064338	Mt_tRNA	n.-339G>A
686	G	A	4833	0.0033	2435Tb_S53	2435	Tb	upstream_gene_variant	MODIFIER	mt-Tv	ENSMUSG00000064338	Mt_tRNA	n.-339G>A
686	G	A	3038	0.0033	3683Ht_S38	3683	Ht	upstream_gene_variant	MODIFIER	mt-Tv	ENSMUSG00000064338	Mt_tRNA	n.-339G>A
686	G	A	2383	0.0038	3180Sc_S96	3180	Sc	upstream_gene_variant	MODIFIER	mt-Tv	ENSMUSG00000064338	Mt_tRNA	n.-339G>A
686	G	A	3787	0.0034	2449Tb_S91	2449	Tb	upstream_gene_variant	MODIFIER	mt-Tv	ENSMUSG00000064338	Mt_tRNA	n.-339G>A
686	G	A	1921	0.0036	3275Ht_S85	3275	Ht	upstream_gene_variant	MODIFIER	mt-Tv	ENSMUSG00000064338	Mt_tRNA	n.-339G>A
686	G	A	2469	0.0036	2447Lv_S55	2447	Lv	upstream_gene_variant	MODIFIER	mt-Tv	ENSMUSG00000064338	Mt_tRNA	n.-339G>A
686	G	A	3686	0.003	2435Sc_S6	2435	Sc	upstream_gene_variant	MODIFIER	mt-Tv	ENSMUSG00000064338	Mt_tRNA	n.-339G>A
686	G	A	2910	0.0031	3176Sc_S11	3176	Sc	upstream_gene_variant	MODIFIER	mt-Tv	ENSMUSG00000064338	Mt_tRNA	n.-339G>A
686	G	A	3337	0.0042	3648Lv_S28	3648	Lv	upstream_gene_variant	MODIFIER	mt-Tv	ENSMUSG00000064338	Mt_tRNA	n.-339G>A
686	G	A	3116	0.0032	2436Sc_S20	2436	Sc	upstream_gene_variant	MODIFIER	mt-Tv	ENSMUSG00000064338	Mt_tRNA	n.-339G>A
686	G	A	4288	0.0047	2750Lv_S22	2750	Lv	upstream_gene_variant	MODIFIER	mt-Tv	ENSMUSG00000064338	Mt_tRNA	n.-339G>A
686	G	A	5109	0.0029	2750Tb_S10	2750	Tb	upstream_gene_variant	MODIFIER	mt-Tv	ENSMUSG00000064338	Mt_tRNA	n.-339G>A
686	G	A	2906	0.0031	2746Tb_S69	2746	Tb	upstream_gene_variant	MODIFIER	mt-Tv	ENSMUSG00000064338	Mt_tRNA	n.-339G>A
686	G	A	3629	0.0039	3176Tb_S70	3176	Tb	upstream_gene_variant	MODIFIER	mt-Tv	ENSMUSG00000064338	Mt_tRNA	n.-339G>A
686	G	A	4118	0.0029	2436Lv_S54	2436	Lv	upstream_gene_variant	MODIFIER	mt-Tv	ENSMUSG00000064338	Mt_tRNA	n.-339G>A
686	G	A	4139	0.0034	3683Tb_S50	3683	Tb	upstream_gene_variant	MODIFIER	mt-Tv	ENSMUSG00000064338	Mt_tRNA	n.-339G>A
686	G	A	3140	0.0038	2444Tb_S19	2444	Tb	upstream_gene_variant	MODIFIER	mt-Tv	ENSMUSG00000064338	Mt_tRNA	n.-339G>A
686	G	A	2446	0.0041	3103Lv_S25	3103	Lv	upstream_gene_variant	MODIFIER	mt-Tv	ENSMUSG00000064338	Mt_tRNA	n.-339G>A
687	C	A	3659	0.0036	2734Tb_S17	2734	Tb	upstream_gene_variant	MODIFIER	mt-Tv	ENSMUSG00000064338	Mt_tRNA	n.-338C>A
687	C	A	4100	0.0029	2436Lv_S54	2436	Lv	upstream_gene_variant	MODIFIER	mt-Tv	ENSMUSG00000064338	Mt_tRNA	n.-338C>A
687	C	A	1301	0.0054	2448Lv_S82	2448	Lv	upstream_gene_variant	MODIFIER	mt-Tv	ENSMUSG00000064338	Mt_tRNA	n.-338C>A
687	C	A	3468	0.0029	2734Lv_S29	2734	Lv	upstream_gene_variant	MODIFIER	mt-Tv	ENSMUSG00000064338	Mt_tRNA	n.-338C>A
687	C	A	2676	0.0034	2446Lv_S31	2446	Lv	upstream_gene_variant	MODIFIER	mt-Tv	ENSMUSG00000064338	Mt_tRNA	n.-338C>A
687	C	A	2672	0.0034	3180Ht_S59	3180	Ht	upstream_gene_variant	MODIFIER	mt-Tv	ENSMUSG00000064338	Mt_tRNA	n.-338C>A
687	C	A	2912	0.0041	3176Sc_S11	3176	Sc	upstream_gene_variant	MODIFIER	mt-Tv	ENSMUSG00000064338	Mt_tRNA	n.-338C>A
687	C	A	3976	0.0025	3209Tb_S66	3209	Tb	upstream_gene_variant	MODIFIER	mt-Tv	ENSMUSG00000064338	Mt_tRNA	n.-338C>A
687	C	A	3588	0.0036	2734Sc_S41	2734	Sc	upstream_gene_variant	MODIFIER	mt-Tv	ENSMUSG00000064338	Mt_tRNA	n.-338C>A
687	C	A	3656	0.0027	2738Lv_S77	2738	Lv	upstream_gene_variant	MODIFIER	mt-Tv	ENSMUSG00000064338	Mt_tRNA	n.-338C>A
687	C	A	3368	0.0033	2738Ht_S83	2738	Ht	upstream_gene_variant	MODIFIER	mt-Tv	ENSMUSG00000064338	Mt_tRNA	n.-338C>A
690	T	A	3070	0.0036	3176Lv_S58	3176	Lv	upstream_gene_variant	MODIFIER	mt-Tv	ENSMUSG00000064338	Mt_tRNA	n.-335T>A
693	T	G	3528	0.0028	2734Lv_S29	2734	Lv	upstream_gene_variant	MODIFIER	mt-Tv	ENSMUSG00000064338	Mt_tRNA	n.-332T>G
696	G	A	1982	0.0035	2746Sc_S93	2746	Sc	upstream_gene_variant	MODIFIER	mt-Tv	ENSMUSG00000064338	Mt_tRNA	n.-329G>A
696	G	A	5284	0.0025	2750Tb_S10	2750	Tb	upstream_gene_variant	MODIFIER	mt-Tv	ENSMUSG00000064338	Mt_tRNA	n.-329G>A
696	G	A	3555	0.0028	2734Lv_S29	2734	Lv	upstream_gene_variant	MODIFIER	mt-Tv	ENSMUSG00000064338	Mt_tRNA	n.-329G>A
701	C	A	3249	0.004	2436Tb_S8	2436	Tb	upstream_gene_variant	MODIFIER	mt-Tv	ENSMUSG00000064338	Mt_tRNA	n.-324C>A
701	C	A	3234	0.0037	2444Tb_S19	2444	Tb	upstream_gene_variant	MODIFIER	mt-Tv	ENSMUSG00000064338	Mt_tRNA	n.-324C>A
701	C	A	3734	0.0032	2750Sc_S34	2750	Sc	upstream_gene_variant	MODIFIER	mt-Tv	ENSMUSG00000064338	Mt_tRNA	n.-324C>A
701	C	A	2728	0.0037	2782Ht_S21	2782	Ht	upstream_gene_variant	MODIFIER	mt-Tv	ENSMUSG00000064338	Mt_tRNA	n.-324C>A
701	C	A	3799	0.0037	3176Tb_S70	3176	Tb	upstream_gene_variant	MODIFIER	mt-Tv	ENSMUSG00000064338	Mt_tRNA	n.-324C>A
702	C	A	4453	0.0027	2449Lv_S79	2449	Lv	upstream_gene_variant	MODIFIER	mt-Tv	ENSMUSG00000064338	Mt_tRNA	n.-323C>A
702	C	A	3658	0.0027	2441Sc_S92	2441	Sc	upstream_gene_variant	MODIFIER	mt-Tv	ENSMUSG00000064338	Mt_tRNA	n.-323C>A
702	C	A	3102	0.0045	3176Lv_S58	3176	Lv	upstream_gene_variant	MODIFIER	mt-Tv	ENSMUSG00000064338	Mt_tRNA	n.-323C>A
702	C	A	3165	0.0032	3649Sc_S88	3649	Sc	upstream_gene_variant	MODIFIER	mt-Tv	ENSMUSG00000064338	Mt_tRNA	n.-323C>A
702	C	A	3556	0.0031	2448Ht_S46	2448	Ht	upstream_gene_variant	MODIFIER	mt-Tv	ENSMUSG00000064338	Mt_tRNA	n.-323C>A
702	C	A	3456	0.0029	3648Sc_S40	3648	Sc	upstream_gene_variant	MODIFIER	mt-Tv	ENSMUSG00000064338	Mt_tRNA	n.-323C>A
702	C	A	4040	0.003	3648Tb_S16	3648	Tb	upstream_gene_variant	MODIFIER	mt-Tv	ENSMUSG00000064338	Mt_tRNA	n.-323C>A
702	C	A	3225	0.005	2436Tb_S8	2436	Tb	upstream_gene_variant	MODIFIER	mt-Tv	ENSMUSG00000064338	Mt_tRNA	n.-323C>A
702	C	A	2977	0.003	3176Sc_S11	3176	Sc	upstream_gene_variant	MODIFIER	mt-Tv	ENSMUSG00000064338	Mt_tRNA	n.-323C>A
702	C	A	3728	0.0032	2750Sc_S34	2750	Sc	upstream_gene_variant	MODIFIER	mt-Tv	ENSMUSG00000064338	Mt_tRNA	n.-323C>A
702	C	A	3553	0.0031	3649Ht_S52	3649	Ht	upstream_gene_variant	MODIFIER	mt-Tv	ENSMUSG00000064338	Mt_tRNA	n.-323C>A
702	C	A	2648	0.0042	3273Lv_S61	3273	Lv	upstream_gene_variant	MODIFIER	mt-Tv	ENSMUSG00000064338	Mt_tRNA	n.-323C>A
702	C	A	3094	0.0039	3273Ht_S39	3273	Ht	upstream_gene_variant	MODIFIER	mt-Tv	ENSMUSG00000064338	Mt_tRNA	n.-323C>A
702	C	A	1312	0.0053	2448Lv_S82	2448	Lv	upstream_gene_variant	MODIFIER	mt-Tv	ENSMUSG00000064338	Mt_tRNA	n.-323C>A
702	C	A	3729	0.003	3683Lv_S62	3683	Lv	upstream_gene_variant	MODIFIER	mt-Tv	ENSMUSG00000064338	Mt_tRNA	n.-323C>A
702	C	A	3555	0.0028	2738Tb_S65	2738	Tb	upstream_gene_variant	MODIFIER	mt-Tv	ENSMUSG00000064338	Mt_tRNA	n.-323C>A
706	A	C	3567	0.0028	2738Tb_S65	2738	Tb	upstream_gene_variant	MODIFIER	mt-Tv	ENSMUSG00000064338	Mt_tRNA	n.-319A>C
707	A	C	2646	0.0042	3176Ht_S47	3176	Ht	upstream_gene_variant	MODIFIER	mt-Tv	ENSMUSG00000064338	Mt_tRNA	n.-318A>C
707	A	C	3676	0.0027	2734Sc_S41	2734	Sc	upstream_gene_variant	MODIFIER	mt-Tv	ENSMUSG00000064338	Mt_tRNA	n.-318A>C
708	A	C	3697	0.0027	2734Sc_S41	2734	Sc	upstream_gene_variant	MODIFIER	mt-Tv	ENSMUSG00000064338	Mt_tRNA	n.-317A>C
708	A	C	2641	0.0049	2774Lv_S68	2774	Lv	upstream_gene_variant	MODIFIER	mt-Tv	ENSMUSG00000064338	Mt_tRNA	n.-317A>C
708	A	C	1707	0.0047	2449Ht_S95	2449	Ht	upstream_gene_variant	MODIFIER	mt-Tv	ENSMUSG00000064338	Mt_tRNA	n.-317A>C
711	G	T	3626	0.0028	2448Ht_S46	2448	Ht	upstream_gene_variant	MODIFIER	mt-Tv	ENSMUSG00000064338	Mt_tRNA	n.-314G>T
711	G	T	3690	0.0033	2734Sc_S41	2734	Sc	upstream_gene_variant	MODIFIER	mt-Tv	ENSMUSG00000064338	Mt_tRNA	n.-314G>T
712	T	A	3638	0.0027	2448Ht_S46	2448	Ht	upstream_gene_variant	MODIFIER	mt-Tv	ENSMUSG00000064338	Mt_tRNA	n.-313T>A
714	T	G	2953	0.003	2446Tb_S43	2446	Tb	upstream_gene_variant	MODIFIER	mt-Tv	ENSMUSG00000064338	Mt_tRNA	n.-311T>G
715	T	A	2688	0.0056	3273Lv_S61	3273	Lv	upstream_gene_variant	MODIFIER	mt-Tv	ENSMUSG00000064338	Mt_tRNA	n.-310T>A
724	C	A	3791	0.0026	2750Sc_S34	2750	Sc	upstream_gene_variant	MODIFIER	mt-Tv	ENSMUSG00000064338	Mt_tRNA	n.-301C>A
724	C	A	3403	0.0032	2438Sc_S32	2438	Sc	upstream_gene_variant	MODIFIER	mt-Tv	ENSMUSG00000064338	Mt_tRNA	n.-301C>A
724	C	A	6360	0.0025	2435Lv_S5	2435	Lv	upstream_gene_variant	MODIFIER	mt-Tv	ENSMUSG00000064338	Mt_tRNA	n.-301C>A
724	C	A	2407	0.0042	2746Lv_S9	2746	Lv	upstream_gene_variant	MODIFIER	mt-Tv	ENSMUSG00000064338	Mt_tRNA	n.-301C>A
724	C	A	2751	0.0036	2734Ht_S60	2734	Ht	upstream_gene_variant	MODIFIER	mt-Tv	ENSMUSG00000064338	Mt_tRNA	n.-301C>A
724	C	A	3189	0.0031	3176Lv_S58	3176	Lv	upstream_gene_variant	MODIFIER	mt-Tv	ENSMUSG00000064338	Mt_tRNA	n.-301C>A
724	C	A	3064	0.0033	3176Sc_S11	3176	Sc	upstream_gene_variant	MODIFIER	mt-Tv	ENSMUSG00000064338	Mt_tRNA	n.-301C>A
724	C	A	2986	0.0037	2446Tb_S43	2446	Tb	upstream_gene_variant	MODIFIER	mt-Tv	ENSMUSG00000064338	Mt_tRNA	n.-301C>A
724	C	A	3919	0.0033	3176Tb_S70	3176	Tb	upstream_gene_variant	MODIFIER	mt-Tv	ENSMUSG00000064338	Mt_tRNA	n.-301C>A
726	A	T	3179	0.0031	2746Tb_S69	2746	Tb	upstream_gene_variant	MODIFIER	mt-Tv	ENSMUSG00000064338	Mt_tRNA	n.-299A>T
732	T	A	3787	0.0032	2441Sc_S92	2441	Sc	upstream_gene_variant	MODIFIER	mt-Tv	ENSMUSG00000064338	Mt_tRNA	n.-293T>A
732	T	A	3953	0.0028	3176Tb_S70	3176	Tb	upstream_gene_variant	MODIFIER	mt-Tv	ENSMUSG00000064338	Mt_tRNA	n.-293T>A
732	T	G	3328	0.003	2436Tb_S8	2436	Tb	upstream_gene_variant	MODIFIER	mt-Tv	ENSMUSG00000064338	Mt_tRNA	n.-293T>G
733	C	A	4451	0.0027	2750Lv_S22	2750	Lv	upstream_gene_variant	MODIFIER	mt-Tv	ENSMUSG00000064338	Mt_tRNA	n.-292C>A
739	T	G	3315	0.003	2436Sc_S20	2436	Sc	upstream_gene_variant	MODIFIER	mt-Tv	ENSMUSG00000064338	Mt_tRNA	n.-286T>G
748	T	G	2185	0.0041	2774Tb_S56	2774	Tb	upstream_gene_variant	MODIFIER	mt-Tv	ENSMUSG00000064338	Mt_tRNA	n.-277T>G
750	G	T	3918	0.0026	3176Tb_S70	3176	Tb	upstream_gene_variant	MODIFIER	mt-Tv	ENSMUSG00000064338	Mt_tRNA	n.-275G>T
750	G	T	3646	0.0027	2448Ht_S46	2448	Ht	upstream_gene_variant	MODIFIER	mt-Tv	ENSMUSG00000064338	Mt_tRNA	n.-275G>T
751	G	T	2690	0.0033	3273Lv_S61	3273	Lv	upstream_gene_variant	MODIFIER	mt-Tv	ENSMUSG00000064338	Mt_tRNA	n.-274G>T
751	G	T	3772	0.0029	2734Sc_S41	2734	Sc	upstream_gene_variant	MODIFIER	mt-Tv	ENSMUSG00000064338	Mt_tRNA	n.-274G>T
751	G	T	2762	0.0033	3180Ht_S59	3180	Ht	upstream_gene_variant	MODIFIER	mt-Tv	ENSMUSG00000064338	Mt_tRNA	n.-274G>T
751	G	T	3815	0.0031	2750Sc_S34	2750	Sc	upstream_gene_variant	MODIFIER	mt-Tv	ENSMUSG00000064338	Mt_tRNA	n.-274G>T
752	T	A	1941	0.0036	3275Ht_S85	3275	Ht	upstream_gene_variant	MODIFIER	mt-Tv	ENSMUSG00000064338	Mt_tRNA	n.-273T>A
753	C	A	2927	0.0034	2738Sc_S89	2738	Sc	upstream_gene_variant	MODIFIER	mt-Tv	ENSMUSG00000064338	Mt_tRNA	n.-272C>A
757	G	T	3547	0.0028	2738Tb_S65	2738	Tb	upstream_gene_variant	MODIFIER	mt-Tv	ENSMUSG00000064338	Mt_tRNA	n.-268G>T
760	T	G	3167	0.0035	2746Tb_S69	2746	Tb	upstream_gene_variant	MODIFIER	mt-Tv	ENSMUSG00000064338	Mt_tRNA	n.-265T>G
763	C	A	2620	0.0038	2446Ht_S94	2446	Ht	upstream_gene_variant	MODIFIER	mt-Tv	ENSMUSG00000064338	Mt_tRNA	n.-262C>A
763	C	A	3449	0.0032	2738Ht_S83	2738	Ht	upstream_gene_variant	MODIFIER	mt-Tv	ENSMUSG00000064338	Mt_tRNA	n.-262C>A
763	C	A	5489	0.0031	3103Sc_S2	3103	Sc	upstream_gene_variant	MODIFIER	mt-Tv	ENSMUSG00000064338	Mt_tRNA	n.-262C>A
763	C	A	3726	0.0027	2734Sc_S41	2734	Sc	upstream_gene_variant	MODIFIER	mt-Tv	ENSMUSG00000064338	Mt_tRNA	n.-262C>A
763	C	A	2937	0.0034	3649Tb_S64	3649	Tb	upstream_gene_variant	MODIFIER	mt-Tv	ENSMUSG00000064338	Mt_tRNA	n.-262C>A
763	C	A	4578	0.0031	2449Lv_S79	2449	Lv	upstream_gene_variant	MODIFIER	mt-Tv	ENSMUSG00000064338	Mt_tRNA	n.-262C>A
763	C	A	3114	0.0032	3176Lv_S58	3176	Lv	upstream_gene_variant	MODIFIER	mt-Tv	ENSMUSG00000064338	Mt_tRNA	n.-262C>A
763	C	A	3845	0.0031	2750Sc_S34	2750	Sc	upstream_gene_variant	MODIFIER	mt-Tv	ENSMUSG00000064338	Mt_tRNA	n.-262C>A
763	C	A	3351	0.003	2444Tb_S19	2444	Tb	upstream_gene_variant	MODIFIER	mt-Tv	ENSMUSG00000064338	Mt_tRNA	n.-262C>A
763	C	A	2271	0.004	2782Sc_S57	2782	Sc	upstream_gene_variant	MODIFIER	mt-Tv	ENSMUSG00000064338	Mt_tRNA	n.-262C>A
763	C	A	2972	0.0037	3176Sc_S11	3176	Sc	upstream_gene_variant	MODIFIER	mt-Tv	ENSMUSG00000064338	Mt_tRNA	n.-262C>A
763	C	A	4334	0.0032	2436Lv_S54	2436	Lv	upstream_gene_variant	MODIFIER	mt-Tv	ENSMUSG00000064338	Mt_tRNA	n.-262C>A
763	C	A	3380	0.003	2438Sc_S32	2438	Sc	upstream_gene_variant	MODIFIER	mt-Tv	ENSMUSG00000064338	Mt_tRNA	n.-262C>A
763	C	A	3558	0.0031	2734Lv_S29	2734	Lv	upstream_gene_variant	MODIFIER	mt-Tv	ENSMUSG00000064338	Mt_tRNA	n.-262C>A
763	C	A	5133	0.0027	2435Tb_S53	2435	Tb	upstream_gene_variant	MODIFIER	mt-Tv	ENSMUSG00000064338	Mt_tRNA	n.-262C>A
763	C	A	3520	0.0031	3180Lv_S35	3180	Lv	upstream_gene_variant	MODIFIER	mt-Tv	ENSMUSG00000064338	Mt_tRNA	n.-262C>A
763	C	A	1735	0.0063	2449Ht_S95	2449	Ht	upstream_gene_variant	MODIFIER	mt-Tv	ENSMUSG00000064338	Mt_tRNA	n.-262C>A
763	C	A	4351	0.0034	2750Lv_S22	2750	Lv	upstream_gene_variant	MODIFIER	mt-Tv	ENSMUSG00000064338	Mt_tRNA	n.-262C>A
763	C	A	2710	0.0033	2734Ht_S60	2734	Ht	upstream_gene_variant	MODIFIER	mt-Tv	ENSMUSG00000064338	Mt_tRNA	n.-262C>A
763	C	A	3545	0.0031	3648Sc_S40	3648	Sc	upstream_gene_variant	MODIFIER	mt-Tv	ENSMUSG00000064338	Mt_tRNA	n.-262C>A
764	C	A	4077	0.0029	3209Lv_S78	3209	Lv	upstream_gene_variant	MODIFIER	mt-Tv	ENSMUSG00000064338	Mt_tRNA	n.-261C>A
764	C	A	3710	0.0038	3105Ht_S14	3105	Ht	upstream_gene_variant	MODIFIER	mt-Tv	ENSMUSG00000064338	Mt_tRNA	n.-261C>A
764	C	A	6313	0.0032	2435Lv_S5	2435	Lv	upstream_gene_variant	MODIFIER	mt-Tv	ENSMUSG00000064338	Mt_tRNA	n.-261C>A
764	C	A	2783	0.0032	2782Ht_S21	2782	Ht	upstream_gene_variant	MODIFIER	mt-Tv	ENSMUSG00000064338	Mt_tRNA	n.-261C>A
764	C	A	3398	0.0029	2444Tb_S19	2444	Tb	upstream_gene_variant	MODIFIER	mt-Tv	ENSMUSG00000064338	Mt_tRNA	n.-261C>A
764	C	A	3052	0.0043	2446Tb_S43	2446	Tb	upstream_gene_variant	MODIFIER	mt-Tv	ENSMUSG00000064338	Mt_tRNA	n.-261C>A
764	C	A	3551	0.0034	2738Tb_S65	2738	Tb	upstream_gene_variant	MODIFIER	mt-Tv	ENSMUSG00000064338	Mt_tRNA	n.-261C>A
764	C	A	4483	0.0033	3683Tb_S50	3683	Tb	upstream_gene_variant	MODIFIER	mt-Tv	ENSMUSG00000064338	Mt_tRNA	n.-261C>A
764	C	A	2395	0.0038	2444Ht_S36	2444	Ht	upstream_gene_variant	MODIFIER	mt-Tv	ENSMUSG00000064338	Mt_tRNA	n.-261C>A
764	C	A	3619	0.003	3648Sc_S40	3648	Sc	upstream_gene_variant	MODIFIER	mt-Tv	ENSMUSG00000064338	Mt_tRNA	n.-261C>A
764	C	A	3685	0.0033	3684Sc_S27	3684	Sc	upstream_gene_variant	MODIFIER	mt-Tv	ENSMUSG00000064338	Mt_tRNA	n.-261C>A
764	C	A	4400	0.0032	2750Lv_S22	2750	Lv	upstream_gene_variant	MODIFIER	mt-Tv	ENSMUSG00000064338	Mt_tRNA	n.-261C>A
764	C	A	3758	0.004	2738Lv_S77	2738	Lv	upstream_gene_variant	MODIFIER	mt-Tv	ENSMUSG00000064338	Mt_tRNA	n.-261C>A
764	C	A	4420	0.0032	2436Lv_S54	2436	Lv	upstream_gene_variant	MODIFIER	mt-Tv	ENSMUSG00000064338	Mt_tRNA	n.-261C>A
764	C	A	2459	0.0041	3103Tb_S13	3103	Tb	upstream_gene_variant	MODIFIER	mt-Tv	ENSMUSG00000064338	Mt_tRNA	n.-261C>A
764	C	A	1362	0.0051	2448Lv_S82	2448	Lv	upstream_gene_variant	MODIFIER	mt-Tv	ENSMUSG00000064338	Mt_tRNA	n.-261C>A
764	C	A	3474	0.0035	2738Ht_S83	2738	Ht	upstream_gene_variant	MODIFIER	mt-Tv	ENSMUSG00000064338	Mt_tRNA	n.-261C>A
764	C	A	3732	0.0027	3181Tb_S18	3181	Tb	upstream_gene_variant	MODIFIER	mt-Tv	ENSMUSG00000064338	Mt_tRNA	n.-261C>A
764	C	A	3847	0.0031	2750Sc_S34	2750	Sc	upstream_gene_variant	MODIFIER	mt-Tv	ENSMUSG00000064338	Mt_tRNA	n.-261C>A
764	C	A	3766	0.0029	2734Sc_S41	2734	Sc	upstream_gene_variant	MODIFIER	mt-Tv	ENSMUSG00000064338	Mt_tRNA	n.-261C>A
764	C	A	3374	0.0033	2436Tb_S8	2436	Tb	upstream_gene_variant	MODIFIER	mt-Tv	ENSMUSG00000064338	Mt_tRNA	n.-261C>A
764	C	A	2749	0.0033	2734Ht_S60	2734	Ht	upstream_gene_variant	MODIFIER	mt-Tv	ENSMUSG00000064338	Mt_tRNA	n.-261C>A
764	C	A	3507	0.0034	3181Lv_S30	3181	Lv	upstream_gene_variant	MODIFIER	mt-Tv	ENSMUSG00000064338	Mt_tRNA	n.-261C>A
764	C	A	5399	0.0033	2750Tb_S10	2750	Tb	upstream_gene_variant	MODIFIER	mt-Tv	ENSMUSG00000064338	Mt_tRNA	n.-261C>A
764	C	A	2986	0.0044	3176Sc_S11	3176	Sc	upstream_gene_variant	MODIFIER	mt-Tv	ENSMUSG00000064338	Mt_tRNA	n.-261C>A
764	C	A	3415	0.0035	2438Sc_S32	2438	Sc	upstream_gene_variant	MODIFIER	mt-Tv	ENSMUSG00000064338	Mt_tRNA	n.-261C>A
766	A	C	3851	0.0026	3181Tb_S18	3181	Tb	upstream_gene_variant	MODIFIER	mt-Tv	ENSMUSG00000064338	Mt_tRNA	n.-259A>C
774	G	T	2210	0.0045	2774Ht_S44	2774	Ht	upstream_gene_variant	MODIFIER	mt-Tv	ENSMUSG00000064338	Mt_tRNA	n.-251G>T
774	G	T	4541	0.0026	2750Lv_S22	2750	Lv	upstream_gene_variant	MODIFIER	mt-Tv	ENSMUSG00000064338	Mt_tRNA	n.-251G>T
774	G	T	3726	0.0027	2448Ht_S46	2448	Ht	upstream_gene_variant	MODIFIER	mt-Tv	ENSMUSG00000064338	Mt_tRNA	n.-251G>T
774	G	T	3846	0.0029	2738Lv_S77	2738	Lv	upstream_gene_variant	MODIFIER	mt-Tv	ENSMUSG00000064338	Mt_tRNA	n.-251G>T
774	G	T	4573	0.0026	3683Tb_S50	3683	Tb	upstream_gene_variant	MODIFIER	mt-Tv	ENSMUSG00000064338	Mt_tRNA	n.-251G>T
775	G	T	1788	0.0039	2449Ht_S95	2449	Ht	upstream_gene_variant	MODIFIER	mt-Tv	ENSMUSG00000064338	Mt_tRNA	n.-250G>T
775	G	T	3633	0.0028	2447Tb_S67	2447	Tb	upstream_gene_variant	MODIFIER	mt-Tv	ENSMUSG00000064338	Mt_tRNA	n.-250G>T
784	G	T	3937	0.0028	3176Tb_S70	3176	Tb	upstream_gene_variant	MODIFIER	mt-Tv	ENSMUSG00000064338	Mt_tRNA	n.-241G>T
784	G	T	3905	0.0031	2750Sc_S34	2750	Sc	upstream_gene_variant	MODIFIER	mt-Tv	ENSMUSG00000064338	Mt_tRNA	n.-241G>T
784	G	T	2834	0.0039	2782Ht_S21	2782	Ht	upstream_gene_variant	MODIFIER	mt-Tv	ENSMUSG00000064338	Mt_tRNA	n.-241G>T
784	G	T	3374	0.003	3273Tb_S51	3273	Tb	upstream_gene_variant	MODIFIER	mt-Tv	ENSMUSG00000064338	Mt_tRNA	n.-241G>T
784	G	T	5418	0.0028	2750Tb_S10	2750	Tb	upstream_gene_variant	MODIFIER	mt-Tv	ENSMUSG00000064338	Mt_tRNA	n.-241G>T
784	G	T	4487	0.0036	2750Lv_S22	2750	Lv	upstream_gene_variant	MODIFIER	mt-Tv	ENSMUSG00000064338	Mt_tRNA	n.-241G>T
784	G	T	3526	0.0028	2738Ht_S83	2738	Ht	upstream_gene_variant	MODIFIER	mt-Tv	ENSMUSG00000064338	Mt_tRNA	n.-241G>T
784	G	T	1724	0.0052	2449Ht_S95	2449	Ht	upstream_gene_variant	MODIFIER	mt-Tv	ENSMUSG00000064338	Mt_tRNA	n.-241G>T
784	G	T	3838	0.0029	2738Lv_S77	2738	Lv	upstream_gene_variant	MODIFIER	mt-Tv	ENSMUSG00000064338	Mt_tRNA	n.-241G>T
784	G	T	3798	0.0026	2734Sc_S41	2734	Sc	upstream_gene_variant	MODIFIER	mt-Tv	ENSMUSG00000064338	Mt_tRNA	n.-241G>T
784	G	T	3622	0.0036	2448Ht_S46	2448	Ht	upstream_gene_variant	MODIFIER	mt-Tv	ENSMUSG00000064338	Mt_tRNA	n.-241G>T
784	G	T	3565	0.0028	3181Lv_S30	3181	Lv	upstream_gene_variant	MODIFIER	mt-Tv	ENSMUSG00000064338	Mt_tRNA	n.-241G>T
784	G	T	2970	0.003	3176Sc_S11	3176	Sc	upstream_gene_variant	MODIFIER	mt-Tv	ENSMUSG00000064338	Mt_tRNA	n.-241G>T
785	G	T	3919	0.0028	2441Sc_S92	2441	Sc	upstream_gene_variant	MODIFIER	mt-Tv	ENSMUSG00000064338	Mt_tRNA	n.-240G>T
807	C	A	3678	0.0027	2444Tb_S19	2444	Tb	upstream_gene_variant	MODIFIER	mt-Tv	ENSMUSG00000064338	Mt_tRNA	n.-218C>A
807	C	A	2567	0.0043	3273Sc_S73	3273	Sc	upstream_gene_variant	MODIFIER	mt-Tv	ENSMUSG00000064338	Mt_tRNA	n.-218C>A
807	C	A	3806	0.0026	2738Tb_S65	2738	Tb	upstream_gene_variant	MODIFIER	mt-Tv	ENSMUSG00000064338	Mt_tRNA	n.-218C>A
807	C	A	3144	0.0032	3176Sc_S11	3176	Sc	upstream_gene_variant	MODIFIER	mt-Tv	ENSMUSG00000064338	Mt_tRNA	n.-218C>A
807	C	A	3851	0.0026	2447Tb_S67	2447	Tb	upstream_gene_variant	MODIFIER	mt-Tv	ENSMUSG00000064338	Mt_tRNA	n.-218C>A
817	C	A	3973	0.0025	2734Tb_S17	2734	Tb	upstream_gene_variant	MODIFIER	mt-Tv	ENSMUSG00000064338	Mt_tRNA	n.-208C>A
817	C	A	925	0.0054	2447Ht_S48	2447	Ht	upstream_gene_variant	MODIFIER	mt-Tv	ENSMUSG00000064338	Mt_tRNA	n.-208C>A
817	C	A	3774	0.0029	3683Sc_S74	3683	Sc	upstream_gene_variant	MODIFIER	mt-Tv	ENSMUSG00000064338	Mt_tRNA	n.-208C>A
817	C	A	2078	0.0043	2746Sc_S93	2746	Sc	upstream_gene_variant	MODIFIER	mt-Tv	ENSMUSG00000064338	Mt_tRNA	n.-208C>A
817	C	A	3345	0.003	3649Lv_S76	3649	Lv	upstream_gene_variant	MODIFIER	mt-Tv	ENSMUSG00000064338	Mt_tRNA	n.-208C>A
817	C	A	4316	0.0028	3684Lv_S15	3684	Lv	upstream_gene_variant	MODIFIER	mt-Tv	ENSMUSG00000064338	Mt_tRNA	n.-208C>A
817	C	A	2700	0.0037	3103Lv_S25	3103	Lv	upstream_gene_variant	MODIFIER	mt-Tv	ENSMUSG00000064338	Mt_tRNA	n.-208C>A
817	C	A	4600	0.003	3683Tb_S50	3683	Tb	upstream_gene_variant	MODIFIER	mt-Tv	ENSMUSG00000064338	Mt_tRNA	n.-208C>A
817	C	A	1983	0.004	3275Ht_S85	3275	Ht	upstream_gene_variant	MODIFIER	mt-Tv	ENSMUSG00000064338	Mt_tRNA	n.-208C>A
817	C	A	3643	0.0036	2734Lv_S29	2734	Lv	upstream_gene_variant	MODIFIER	mt-Tv	ENSMUSG00000064338	Mt_tRNA	n.-208C>A
817	C	A	4651	0.0039	2750Lv_S22	2750	Lv	upstream_gene_variant	MODIFIER	mt-Tv	ENSMUSG00000064338	Mt_tRNA	n.-208C>A
817	C	A	3774	0.0034	2448Ht_S46	2448	Ht	upstream_gene_variant	MODIFIER	mt-Tv	ENSMUSG00000064338	Mt_tRNA	n.-208C>A
817	C	A	6398	0.0027	2435Lv_S5	2435	Lv	upstream_gene_variant	MODIFIER	mt-Tv	ENSMUSG00000064338	Mt_tRNA	n.-208C>A
817	C	A	3802	0.0029	3684Sc_S27	3684	Sc	upstream_gene_variant	MODIFIER	mt-Tv	ENSMUSG00000064338	Mt_tRNA	n.-208C>A
817	C	A	3067	0.0042	3176Sc_S11	3176	Sc	upstream_gene_variant	MODIFIER	mt-Tv	ENSMUSG00000064338	Mt_tRNA	n.-208C>A
817	C	A	2794	0.0032	2734Ht_S60	2734	Ht	upstream_gene_variant	MODIFIER	mt-Tv	ENSMUSG00000064338	Mt_tRNA	n.-208C>A
818	C	A	2779	0.0036	2447Lv_S55	2447	Lv	upstream_gene_variant	MODIFIER	mt-Tv	ENSMUSG00000064338	Mt_tRNA	n.-207C>A
818	C	A	3069	0.0049	3649Tb_S64	3649	Tb	upstream_gene_variant	MODIFIER	mt-Tv	ENSMUSG00000064338	Mt_tRNA	n.-207C>A
818	C	A	3398	0.0035	3273Tb_S51	3273	Tb	upstream_gene_variant	MODIFIER	mt-Tv	ENSMUSG00000064338	Mt_tRNA	n.-207C>A
818	C	A	2994	0.0043	2738Sc_S89	2738	Sc	upstream_gene_variant	MODIFIER	mt-Tv	ENSMUSG00000064338	Mt_tRNA	n.-207C>A
818	C	A	6354	0.0033	2435Lv_S5	2435	Lv	upstream_gene_variant	MODIFIER	mt-Tv	ENSMUSG00000064338	Mt_tRNA	n.-207C>A
818	C	A	2876	0.0031	2782Ht_S21	2782	Ht	upstream_gene_variant	MODIFIER	mt-Tv	ENSMUSG00000064338	Mt_tRNA	n.-207C>A
818	C	A	3548	0.0031	3103Ht_S1	3103	Ht	upstream_gene_variant	MODIFIER	mt-Tv	ENSMUSG00000064338	Mt_tRNA	n.-207C>A
818	C	A	2198	0.0041	2782Lv_S45	2782	Lv	upstream_gene_variant	MODIFIER	mt-Tv	ENSMUSG00000064338	Mt_tRNA	n.-207C>A
818	C	A	2064	0.0044	2746Sc_S93	2746	Sc	upstream_gene_variant	MODIFIER	mt-Tv	ENSMUSG00000064338	Mt_tRNA	n.-207C>A
818	C	A	2852	0.0032	3180Ht_S59	3180	Ht	upstream_gene_variant	MODIFIER	mt-Tv	ENSMUSG00000064338	Mt_tRNA	n.-207C>A
818	C	A	3682	0.003	3180Lv_S35	3180	Lv	upstream_gene_variant	MODIFIER	mt-Tv	ENSMUSG00000064338	Mt_tRNA	n.-207C>A
818	C	A	2469	0.0045	2746Lv_S9	2746	Lv	upstream_gene_variant	MODIFIER	mt-Tv	ENSMUSG00000064338	Mt_tRNA	n.-207C>A
818	C	A	3836	0.0031	2734Sc_S41	2734	Sc	upstream_gene_variant	MODIFIER	mt-Tv	ENSMUSG00000064338	Mt_tRNA	n.-207C>A
818	C	A	1986	0.004	3275Ht_S85	3275	Ht	upstream_gene_variant	MODIFIER	mt-Tv	ENSMUSG00000064338	Mt_tRNA	n.-207C>A
818	C	A	3464	0.0035	2438Sc_S32	2438	Sc	upstream_gene_variant	MODIFIER	mt-Tv	ENSMUSG00000064338	Mt_tRNA	n.-207C>A
818	C	A	3582	0.0028	2734Lv_S29	2734	Lv	upstream_gene_variant	MODIFIER	mt-Tv	ENSMUSG00000064338	Mt_tRNA	n.-207C>A
818	C	A	4583	0.0031	3683Tb_S50	3683	Tb	upstream_gene_variant	MODIFIER	mt-Tv	ENSMUSG00000064338	Mt_tRNA	n.-207C>A
818	C	A	5471	0.0029	2750Tb_S10	2750	Tb	upstream_gene_variant	MODIFIER	mt-Tv	ENSMUSG00000064338	Mt_tRNA	n.-207C>A
818	C	A	2694	0.0033	2774Lv_S68	2774	Lv	upstream_gene_variant	MODIFIER	mt-Tv	ENSMUSG00000064338	Mt_tRNA	n.-207C>A
818	C	A	4314	0.003	3684Lv_S15	3684	Lv	upstream_gene_variant	MODIFIER	mt-Tv	ENSMUSG00000064338	Mt_tRNA	n.-207C>A
818	C	A	4587	0.0035	2750Lv_S22	2750	Lv	upstream_gene_variant	MODIFIER	mt-Tv	ENSMUSG00000064338	Mt_tRNA	n.-207C>A
818	C	A	3970	0.0043	2750Sc_S34	2750	Sc	upstream_gene_variant	MODIFIER	mt-Tv	ENSMUSG00000064338	Mt_tRNA	n.-207C>A
818	C	A	3954	0.004	2734Tb_S17	2734	Tb	upstream_gene_variant	MODIFIER	mt-Tv	ENSMUSG00000064338	Mt_tRNA	n.-207C>A
818	C	A	3687	0.0027	2738Tb_S65	2738	Tb	upstream_gene_variant	MODIFIER	mt-Tv	ENSMUSG00000064338	Mt_tRNA	n.-207C>A
818	C	A	3183	0.0035	2746Tb_S69	2746	Tb	upstream_gene_variant	MODIFIER	mt-Tv	ENSMUSG00000064338	Mt_tRNA	n.-207C>A
818	C	A	3255	0.0031	3176Lv_S58	3176	Lv	upstream_gene_variant	MODIFIER	mt-Tv	ENSMUSG00000064338	Mt_tRNA	n.-207C>A
818	C	A	2701	0.0033	2750Ht_S81	2750	Ht	upstream_gene_variant	MODIFIER	mt-Tv	ENSMUSG00000064338	Mt_tRNA	n.-207C>A
818	C	A	4649	0.0028	2436Lv_S54	2436	Lv	upstream_gene_variant	MODIFIER	mt-Tv	ENSMUSG00000064338	Mt_tRNA	n.-207C>A
818	C	A	3722	0.0032	2448Ht_S46	2448	Ht	upstream_gene_variant	MODIFIER	mt-Tv	ENSMUSG00000064338	Mt_tRNA	n.-207C>A
818	C	A	3380	0.003	3273Ht_S39	3273	Ht	upstream_gene_variant	MODIFIER	mt-Tv	ENSMUSG00000064338	Mt_tRNA	n.-207C>A
818	C	A	2779	0.0032	2734Ht_S60	2734	Ht	upstream_gene_variant	MODIFIER	mt-Tv	ENSMUSG00000064338	Mt_tRNA	n.-207C>A
819	C	T	3541	0.0031	2436Tb_S8	2436	Tb	upstream_gene_variant	MODIFIER	mt-Tv	ENSMUSG00000064338	Mt_tRNA	n.-206C>T
820	T	G	3775	0.0027	2448Ht_S46	2448	Ht	upstream_gene_variant	MODIFIER	mt-Tv	ENSMUSG00000064338	Mt_tRNA	n.-205T>G
825	G	A	4111	0.0032	2441Sc_S92	2441	Sc	upstream_gene_variant	MODIFIER	mt-Tv	ENSMUSG00000064338	Mt_tRNA	n.-200G>A
825	G	A	3597	0.0028	2436Tb_S8	2436	Tb	upstream_gene_variant	MODIFIER	mt-Tv	ENSMUSG00000064338	Mt_tRNA	n.-200G>A
830	T	G	3919	0.0026	2738Lv_S77	2738	Lv	upstream_gene_variant	MODIFIER	mt-Tv	ENSMUSG00000064338	Mt_tRNA	n.-195T>G
830	T	G	3786	0.0026	2738Tb_S65	2738	Tb	upstream_gene_variant	MODIFIER	mt-Tv	ENSMUSG00000064338	Mt_tRNA	n.-195T>G
834	G	T	3302	0.0039	2746Tb_S69	2746	Tb	upstream_gene_variant	MODIFIER	mt-Tv	ENSMUSG00000064338	Mt_tRNA	n.-191G>T
835	G	T	3612	0.003	3103Ht_S1	3103	Ht	upstream_gene_variant	MODIFIER	mt-Tv	ENSMUSG00000064338	Mt_tRNA	n.-190G>T
835	G	T	4155	0.0031	3176Tb_S70	3176	Tb	upstream_gene_variant	MODIFIER	mt-Tv	ENSMUSG00000064338	Mt_tRNA	n.-190G>T
835	G	T	3752	0.0032	2738Tb_S65	2738	Tb	upstream_gene_variant	MODIFIER	mt-Tv	ENSMUSG00000064338	Mt_tRNA	n.-190G>T
835	G	T	2713	0.0041	3103Lv_S25	3103	Lv	upstream_gene_variant	MODIFIER	mt-Tv	ENSMUSG00000064338	Mt_tRNA	n.-190G>T
838	T	G	4686	0.0026	2750Lv_S22	2750	Lv	upstream_gene_variant	MODIFIER	mt-Tv	ENSMUSG00000064338	Mt_tRNA	n.-187T>G
841	G	T	3374	0.003	3176Lv_S58	3176	Lv	upstream_gene_variant	MODIFIER	mt-Tv	ENSMUSG00000064338	Mt_tRNA	n.-184G>T
842	G	T	3376	0.0033	3176Lv_S58	3176	Lv	upstream_gene_variant	MODIFIER	mt-Tv	ENSMUSG00000064338	Mt_tRNA	n.-183G>T
863	G	T	3345	0.003	2746Tb_S69	2746	Tb	upstream_gene_variant	MODIFIER	mt-Tv	ENSMUSG00000064338	Mt_tRNA	n.-162G>T
866	T	G	3864	0.0026	2448Ht_S46	2448	Ht	upstream_gene_variant	MODIFIER	mt-Tv	ENSMUSG00000064338	Mt_tRNA	n.-159T>G
873	C	T	3554	0.0034	2436Tb_S8	2436	Tb	upstream_gene_variant	MODIFIER	mt-Tv	ENSMUSG00000064338	Mt_tRNA	n.-152C>T
875	T	A	3585	0.0028	3684Ht_S86	3684	Ht	upstream_gene_variant	MODIFIER	mt-Tv	ENSMUSG00000064338	Mt_tRNA	n.-150T>A
878	T	G	3627	0.003	2444Tb_S19	2444	Tb	upstream_gene_variant	MODIFIER	mt-Tv	ENSMUSG00000064338	Mt_tRNA	n.-147T>G
879	T	A	3379	0.0033	3176Lv_S58	3176	Lv	upstream_gene_variant	MODIFIER	mt-Tv	ENSMUSG00000064338	Mt_tRNA	n.-146T>A
880	G	T	3607	0.003	2444Tb_S19	2444	Tb	upstream_gene_variant	MODIFIER	mt-Tv	ENSMUSG00000064338	Mt_tRNA	n.-145G>T
880	G	T	3460	0.0035	2438Sc_S32	2438	Sc	upstream_gene_variant	MODIFIER	mt-Tv	ENSMUSG00000064338	Mt_tRNA	n.-145G>T
880	G	T	3693	0.0032	2447Tb_S67	2447	Tb	upstream_gene_variant	MODIFIER	mt-Tv	ENSMUSG00000064338	Mt_tRNA	n.-145G>T
880	G	T	2495	0.0036	3180Sc_S96	3180	Sc	upstream_gene_variant	MODIFIER	mt-Tv	ENSMUSG00000064338	Mt_tRNA	n.-145G>T
880	G	T	2592	0.005	3103Tb_S13	3103	Tb	upstream_gene_variant	MODIFIER	mt-Tv	ENSMUSG00000064338	Mt_tRNA	n.-145G>T
880	G	T	3214	0.0031	2746Tb_S69	2746	Tb	upstream_gene_variant	MODIFIER	mt-Tv	ENSMUSG00000064338	Mt_tRNA	n.-145G>T
880	G	T	3470	0.0032	2436Tb_S8	2436	Tb	upstream_gene_variant	MODIFIER	mt-Tv	ENSMUSG00000064338	Mt_tRNA	n.-145G>T
885	G	T	3443	0.0032	3275Tb_S63	3275	Tb	upstream_gene_variant	MODIFIER	mt-Tv	ENSMUSG00000064338	Mt_tRNA	n.-140G>T
885	G	T	3862	0.0026	2448Ht_S46	2448	Ht	upstream_gene_variant	MODIFIER	mt-Tv	ENSMUSG00000064338	Mt_tRNA	n.-140G>T
888	C	A	2521	0.0036	2746Lv_S9	2746	Lv	upstream_gene_variant	MODIFIER	mt-Tv	ENSMUSG00000064338	Mt_tRNA	n.-137C>A
888	C	A	3351	0.003	3176Lv_S58	3176	Lv	upstream_gene_variant	MODIFIER	mt-Tv	ENSMUSG00000064338	Mt_tRNA	n.-137C>A
888	C	A	2949	0.0037	3180Ht_S59	3180	Ht	upstream_gene_variant	MODIFIER	mt-Tv	ENSMUSG00000064338	Mt_tRNA	n.-137C>A
888	C	A	3485	0.0032	3273Tb_S51	3273	Tb	upstream_gene_variant	MODIFIER	mt-Tv	ENSMUSG00000064338	Mt_tRNA	n.-137C>A
892	G	A	4815	0.0025	2449Lv_S79	2449	Lv	upstream_gene_variant	MODIFIER	mt-Tv	ENSMUSG00000064338	Mt_tRNA	n.-133G>A
899	G	A	3750	0.0029	3105Tb_S26	3105	Tb	upstream_gene_variant	MODIFIER	mt-Tv	ENSMUSG00000064338	Mt_tRNA	n.-126G>A
899	G	A	4046	0.003	2750Sc_S34	2750	Sc	upstream_gene_variant	MODIFIER	mt-Tv	ENSMUSG00000064338	Mt_tRNA	n.-126G>A
899	G	A	3851	0.0029	2738Tb_S65	2738	Tb	upstream_gene_variant	MODIFIER	mt-Tv	ENSMUSG00000064338	Mt_tRNA	n.-126G>A
899	G	A	2842	0.0042	2446Ht_S94	2446	Ht	upstream_gene_variant	MODIFIER	mt-Tv	ENSMUSG00000064338	Mt_tRNA	n.-126G>A
899	G	A	3854	0.0029	2734Sc_S41	2734	Sc	upstream_gene_variant	MODIFIER	mt-Tv	ENSMUSG00000064338	Mt_tRNA	n.-126G>A
899	G	A	5806	0.0022	3103Sc_S2	3103	Sc	upstream_gene_variant	MODIFIER	mt-Tv	ENSMUSG00000064338	Mt_tRNA	n.-126G>A
899	G	A	3151	0.0038	2746Tb_S69	2746	Tb	upstream_gene_variant	MODIFIER	mt-Tv	ENSMUSG00000064338	Mt_tRNA	n.-126G>A
899	G	A	2481	0.0036	2746Lv_S9	2746	Lv	upstream_gene_variant	MODIFIER	mt-Tv	ENSMUSG00000064338	Mt_tRNA	n.-126G>A
899	G	A	3477	0.0037	2436Sc_S20	2436	Sc	upstream_gene_variant	MODIFIER	mt-Tv	ENSMUSG00000064338	Mt_tRNA	n.-126G>A
906	C	A	4027	0.0032	2750Sc_S34	2750	Sc	upstream_gene_variant	MODIFIER	mt-Tv	ENSMUSG00000064338	Mt_tRNA	n.-119C>A
906	C	A	3169	0.0035	2738Sc_S89	2738	Sc	upstream_gene_variant	MODIFIER	mt-Tv	ENSMUSG00000064338	Mt_tRNA	n.-119C>A
906	C	A	3345	0.0033	3176Lv_S58	3176	Lv	upstream_gene_variant	MODIFIER	mt-Tv	ENSMUSG00000064338	Mt_tRNA	n.-119C>A
906	C	A	3922	0.0041	2448Ht_S46	2448	Ht	upstream_gene_variant	MODIFIER	mt-Tv	ENSMUSG00000064338	Mt_tRNA	n.-119C>A
907	C	A	3776	0.0029	2738Ht_S83	2738	Ht	upstream_gene_variant	MODIFIER	mt-Tv	ENSMUSG00000064338	Mt_tRNA	n.-118C>A
907	C	A	3555	0.0028	2444Tb_S19	2444	Tb	upstream_gene_variant	MODIFIER	mt-Tv	ENSMUSG00000064338	Mt_tRNA	n.-118C>A
907	C	A	3711	0.003	3209Sc_S90	3209	Sc	upstream_gene_variant	MODIFIER	mt-Tv	ENSMUSG00000064338	Mt_tRNA	n.-118C>A
907	C	A	4057	0.003	2734Tb_S17	2734	Tb	upstream_gene_variant	MODIFIER	mt-Tv	ENSMUSG00000064338	Mt_tRNA	n.-118C>A
908	G	A	2612	0.0034	3103Lv_S25	3103	Lv	upstream_gene_variant	MODIFIER	mt-Tv	ENSMUSG00000064338	Mt_tRNA	n.-117G>A
909	C	A	3785	0.0037	2738Tb_S65	2738	Tb	upstream_gene_variant	MODIFIER	mt-Tv	ENSMUSG00000064338	Mt_tRNA	n.-116C>A
909	C	A	3759	0.0027	2738Ht_S83	2738	Ht	upstream_gene_variant	MODIFIER	mt-Tv	ENSMUSG00000064338	Mt_tRNA	n.-116C>A
909	C	A	5441	0.0026	2750Tb_S10	2750	Tb	upstream_gene_variant	MODIFIER	mt-Tv	ENSMUSG00000064338	Mt_tRNA	n.-116C>A
909	C	A	4040	0.0037	3176Tb_S70	3176	Tb	upstream_gene_variant	MODIFIER	mt-Tv	ENSMUSG00000064338	Mt_tRNA	n.-116C>A
909	C	A	3751	0.0035	3180Lv_S35	3180	Lv	upstream_gene_variant	MODIFIER	mt-Tv	ENSMUSG00000064338	Mt_tRNA	n.-116C>A
909	C	A	3345	0.003	2436Tb_S8	2436	Tb	upstream_gene_variant	MODIFIER	mt-Tv	ENSMUSG00000064338	Mt_tRNA	n.-116C>A
910	C	A	4012	0.0032	2734Tb_S17	2734	Tb	upstream_gene_variant	MODIFIER	mt-Tv	ENSMUSG00000064338	Mt_tRNA	n.-115C>A
910	C	A	2315	0.0039	3105Lv_S37	3105	Lv	upstream_gene_variant	MODIFIER	mt-Tv	ENSMUSG00000064338	Mt_tRNA	n.-115C>A
910	C	A	3490	0.0032	3273Ht_S39	3273	Ht	upstream_gene_variant	MODIFIER	mt-Tv	ENSMUSG00000064338	Mt_tRNA	n.-115C>A
910	C	A	3660	0.003	3648Lv_S28	3648	Lv	upstream_gene_variant	MODIFIER	mt-Tv	ENSMUSG00000064338	Mt_tRNA	n.-115C>A
910	C	A	4686	0.003	2750Lv_S22	2750	Lv	upstream_gene_variant	MODIFIER	mt-Tv	ENSMUSG00000064338	Mt_tRNA	n.-115C>A
910	C	A	2778	0.004	3273Lv_S61	3273	Lv	upstream_gene_variant	MODIFIER	mt-Tv	ENSMUSG00000064338	Mt_tRNA	n.-115C>A
910	C	A	3663	0.003	2447Tb_S67	2447	Tb	upstream_gene_variant	MODIFIER	mt-Tv	ENSMUSG00000064338	Mt_tRNA	n.-115C>A
910	C	A	3493	0.0029	2436Sc_S20	2436	Sc	upstream_gene_variant	MODIFIER	mt-Tv	ENSMUSG00000064338	Mt_tRNA	n.-115C>A
910	C	A	2883	0.0045	2734Ht_S60	2734	Ht	upstream_gene_variant	MODIFIER	mt-Tv	ENSMUSG00000064338	Mt_tRNA	n.-115C>A
910	C	A	4094	0.0029	2435Sc_S6	2435	Sc	upstream_gene_variant	MODIFIER	mt-Tv	ENSMUSG00000064338	Mt_tRNA	n.-115C>A
910	C	A	3761	0.0037	2738Tb_S65	2738	Tb	upstream_gene_variant	MODIFIER	mt-Tv	ENSMUSG00000064338	Mt_tRNA	n.-115C>A
910	C	A	3486	0.0029	3275Tb_S63	3275	Tb	upstream_gene_variant	MODIFIER	mt-Tv	ENSMUSG00000064338	Mt_tRNA	n.-115C>A
910	C	A	4034	0.003	3176Tb_S70	3176	Tb	upstream_gene_variant	MODIFIER	mt-Tv	ENSMUSG00000064338	Mt_tRNA	n.-115C>A
910	C	A	949	0.0053	2447Ht_S48	2447	Ht	upstream_gene_variant	MODIFIER	mt-Tv	ENSMUSG00000064338	Mt_tRNA	n.-115C>A
910	C	A	3995	0.003	2750Sc_S34	2750	Sc	upstream_gene_variant	MODIFIER	mt-Tv	ENSMUSG00000064338	Mt_tRNA	n.-115C>A
910	C	A	3882	0.0026	2441Sc_S92	2441	Sc	upstream_gene_variant	MODIFIER	mt-Tv	ENSMUSG00000064338	Mt_tRNA	n.-115C>A
910	C	A	1967	0.0041	3275Ht_S85	3275	Ht	upstream_gene_variant	MODIFIER	mt-Tv	ENSMUSG00000064338	Mt_tRNA	n.-115C>A
910	C	A	2946	0.0031	3180Ht_S59	3180	Ht	upstream_gene_variant	MODIFIER	mt-Tv	ENSMUSG00000064338	Mt_tRNA	n.-115C>A
910	C	A	3690	0.0033	2734Lv_S29	2734	Lv	upstream_gene_variant	MODIFIER	mt-Tv	ENSMUSG00000064338	Mt_tRNA	n.-115C>A
910	C	A	3343	0.0033	2438Sc_S32	2438	Sc	upstream_gene_variant	MODIFIER	mt-Tv	ENSMUSG00000064338	Mt_tRNA	n.-115C>A
913	T	A	3829	0.0026	2738Tb_S65	2738	Tb	upstream_gene_variant	MODIFIER	mt-Tv	ENSMUSG00000064338	Mt_tRNA	n.-112T>A
913	T	A	2579	0.0035	3103Tb_S13	3103	Tb	upstream_gene_variant	MODIFIER	mt-Tv	ENSMUSG00000064338	Mt_tRNA	n.-112T>A
916	C	A	3524	0.0031	2444Tb_S19	2444	Tb	upstream_gene_variant	MODIFIER	mt-Tv	ENSMUSG00000064338	Mt_tRNA	n.-109C>A
916	C	A	3729	0.0029	2734Lv_S29	2734	Lv	upstream_gene_variant	MODIFIER	mt-Tv	ENSMUSG00000064338	Mt_tRNA	n.-109C>A
916	C	A	3135	0.0032	2446Lv_S31	2446	Lv	upstream_gene_variant	MODIFIER	mt-Tv	ENSMUSG00000064338	Mt_tRNA	n.-109C>A
916	C	A	3917	0.0031	2448Ht_S46	2448	Ht	upstream_gene_variant	MODIFIER	mt-Tv	ENSMUSG00000064338	Mt_tRNA	n.-109C>A
916	C	A	2863	0.0031	2446Ht_S94	2446	Ht	upstream_gene_variant	MODIFIER	mt-Tv	ENSMUSG00000064338	Mt_tRNA	n.-109C>A
916	C	A	2623	0.0038	3103Lv_S25	3103	Lv	upstream_gene_variant	MODIFIER	mt-Tv	ENSMUSG00000064338	Mt_tRNA	n.-109C>A
916	C	A	4137	0.0029	3683Lv_S62	3683	Lv	upstream_gene_variant	MODIFIER	mt-Tv	ENSMUSG00000064338	Mt_tRNA	n.-109C>A
916	C	A	3155	0.0032	3649Tb_S64	3649	Tb	upstream_gene_variant	MODIFIER	mt-Tv	ENSMUSG00000064338	Mt_tRNA	n.-109C>A
916	C	A	3670	0.0027	2447Tb_S67	2447	Tb	upstream_gene_variant	MODIFIER	mt-Tv	ENSMUSG00000064338	Mt_tRNA	n.-109C>A
917	C	A	3751	0.0032	3180Lv_S35	3180	Lv	upstream_gene_variant	MODIFIER	mt-Tv	ENSMUSG00000064338	Mt_tRNA	n.-108C>A
917	C	A	1589	0.0044	2746Ht_S72	2746	Ht	upstream_gene_variant	MODIFIER	mt-Tv	ENSMUSG00000064338	Mt_tRNA	n.-108C>A
917	C	A	5470	0.0029	2750Tb_S10	2750	Tb	upstream_gene_variant	MODIFIER	mt-Tv	ENSMUSG00000064338	Mt_tRNA	n.-108C>A
917	C	A	2699	0.0037	2750Ht_S81	2750	Ht	upstream_gene_variant	MODIFIER	mt-Tv	ENSMUSG00000064338	Mt_tRNA	n.-108C>A
917	C	A	2482	0.0036	3273Sc_S73	3273	Sc	upstream_gene_variant	MODIFIER	mt-Tv	ENSMUSG00000064338	Mt_tRNA	n.-108C>A
917	C	A	3309	0.0048	3176Lv_S58	3176	Lv	upstream_gene_variant	MODIFIER	mt-Tv	ENSMUSG00000064338	Mt_tRNA	n.-108C>A
917	C	A	3363	0.0036	2438Sc_S32	2438	Sc	upstream_gene_variant	MODIFIER	mt-Tv	ENSMUSG00000064338	Mt_tRNA	n.-108C>A
917	C	A	1434	0.0049	2448Lv_S82	2448	Lv	upstream_gene_variant	MODIFIER	mt-Tv	ENSMUSG00000064338	Mt_tRNA	n.-108C>A
917	C	A	5813	0.0029	3103Sc_S2	3103	Sc	upstream_gene_variant	MODIFIER	mt-Tv	ENSMUSG00000064338	Mt_tRNA	n.-108C>A
917	C	A	2992	0.0037	3180Ht_S59	3180	Ht	upstream_gene_variant	MODIFIER	mt-Tv	ENSMUSG00000064338	Mt_tRNA	n.-108C>A
917	C	A	4736	0.0025	2750Lv_S22	2750	Lv	upstream_gene_variant	MODIFIER	mt-Tv	ENSMUSG00000064338	Mt_tRNA	n.-108C>A
917	C	A	3898	0.0031	2448Ht_S46	2448	Ht	upstream_gene_variant	MODIFIER	mt-Tv	ENSMUSG00000064338	Mt_tRNA	n.-108C>A
917	C	A	3141	0.0038	2444Lv_S7	2444	Lv	upstream_gene_variant	MODIFIER	mt-Tv	ENSMUSG00000064338	Mt_tRNA	n.-108C>A
917	C	A	3522	0.0048	2436Sc_S20	2436	Sc	upstream_gene_variant	MODIFIER	mt-Tv	ENSMUSG00000064338	Mt_tRNA	n.-108C>A
919	T	A	2875	0.0031	2734Ht_S60	2734	Ht	upstream_gene_variant	MODIFIER	mt-Tv	ENSMUSG00000064338	Mt_tRNA	n.-106T>A
919	T	A	3354	0.003	2438Sc_S32	2438	Sc	upstream_gene_variant	MODIFIER	mt-Tv	ENSMUSG00000064338	Mt_tRNA	n.-106T>A
920	C	A	2718	0.0037	2750Ht_S81	2750	Ht	upstream_gene_variant	MODIFIER	mt-Tv	ENSMUSG00000064338	Mt_tRNA	n.-105C>A
920	C	A	4055	0.003	2750Sc_S34	2750	Sc	upstream_gene_variant	MODIFIER	mt-Tv	ENSMUSG00000064338	Mt_tRNA	n.-105C>A
929	A	T	3497	0.0029	3176Lv_S58	3176	Lv	upstream_gene_variant	MODIFIER	mt-Tv	ENSMUSG00000064338	Mt_tRNA	n.-96A>T
932	T	G	2317	0.0039	2774Sc_S80	2774	Sc	upstream_gene_variant	MODIFIER	mt-Tv	ENSMUSG00000064338	Mt_tRNA	n.-93T>G
932	T	G	3847	0.0026	2734Lv_S29	2734	Lv	upstream_gene_variant	MODIFIER	mt-Tv	ENSMUSG00000064338	Mt_tRNA	n.-93T>G
936	A	G	3770	0.0027	2444Tb_S19	2444	Tb	upstream_gene_variant	MODIFIER	mt-Tv	ENSMUSG00000064338	Mt_tRNA	n.-89A>G
937	C	A	2503	0.0036	2774Tb_S56	2774	Tb	upstream_gene_variant	MODIFIER	mt-Tv	ENSMUSG00000064338	Mt_tRNA	n.-88C>A
939	T	A	3752	0.0027	2436Sc_S20	2436	Sc	upstream_gene_variant	MODIFIER	mt-Tv	ENSMUSG00000064338	Mt_tRNA	n.-86T>A
948	T	A	2474	0.0036	3180Tb_S84	3180	Tb	upstream_gene_variant	MODIFIER	mt-Tv	ENSMUSG00000064338	Mt_tRNA	n.-77T>A
953	T	G	3242	0.0031	2738Sc_S89	2738	Sc	upstream_gene_variant	MODIFIER	mt-Tv	ENSMUSG00000064338	Mt_tRNA	n.-72T>G
962	C	A	2524	0.004	3273Sc_S73	3273	Sc	upstream_gene_variant	MODIFIER	mt-Tv	ENSMUSG00000064338	Mt_tRNA	n.-63C>A
962	C	A	3962	0.003	2448Ht_S46	2448	Ht	upstream_gene_variant	MODIFIER	mt-Tv	ENSMUSG00000064338	Mt_tRNA	n.-63C>A
962	C	A	4852	0.0029	2750Lv_S22	2750	Lv	upstream_gene_variant	MODIFIER	mt-Tv	ENSMUSG00000064338	Mt_tRNA	n.-63C>A
962	C	A	5552	0.0027	2750Tb_S10	2750	Tb	upstream_gene_variant	MODIFIER	mt-Tv	ENSMUSG00000064338	Mt_tRNA	n.-63C>A
973	A	C	3921	0.0026	2738Tb_S65	2738	Tb	upstream_gene_variant	MODIFIER	mt-Tv	ENSMUSG00000064338	Mt_tRNA	n.-52A>C
975	G	T	3448	0.0029	2438Sc_S32	2438	Sc	upstream_gene_variant	MODIFIER	mt-Tv	ENSMUSG00000064338	Mt_tRNA	n.-50G>T
975	G	T	1989	0.0035	3275Ht_S85	3275	Ht	upstream_gene_variant	MODIFIER	mt-Tv	ENSMUSG00000064338	Mt_tRNA	n.-50G>T
975	G	T	3169	0.0032	2746Tb_S69	2746	Tb	upstream_gene_variant	MODIFIER	mt-Tv	ENSMUSG00000064338	Mt_tRNA	n.-50G>T
975	G	T	3933	0.0036	2738Tb_S65	2738	Tb	upstream_gene_variant	MODIFIER	mt-Tv	ENSMUSG00000064338	Mt_tRNA	n.-50G>T
977	G	T	3861	0.0026	2738Ht_S83	2738	Ht	upstream_gene_variant	MODIFIER	mt-Tv	ENSMUSG00000064338	Mt_tRNA	n.-48G>T
983	T	A	2981	0.003	2734Ht_S60	2734	Ht	upstream_gene_variant	MODIFIER	mt-Tv	ENSMUSG00000064338	Mt_tRNA	n.-42T>A
993	G	T	4889	0.0029	2750Lv_S22	2750	Lv	upstream_gene_variant	MODIFIER	mt-Tv	ENSMUSG00000064338	Mt_tRNA	n.-32G>T
1002	C	G	3846	0.0047	2447Tb_S67	2447	Tb	upstream_gene_variant	MODIFIER	mt-Tv	ENSMUSG00000064338	Mt_tRNA	n.-23C>G
1002	C	G	3503	0.0034	2436Tb_S8	2436	Tb	upstream_gene_variant	MODIFIER	mt-Tv	ENSMUSG00000064338	Mt_tRNA	n.-23C>G
1002	C	G	3265	0.0031	3176Sc_S11	3176	Sc	upstream_gene_variant	MODIFIER	mt-Tv	ENSMUSG00000064338	Mt_tRNA	n.-23C>G
1002	C	G	4346	0.0028	3176Tb_S70	3176	Tb	upstream_gene_variant	MODIFIER	mt-Tv	ENSMUSG00000064338	Mt_tRNA	n.-23C>G
1005	G	T	5758	0.0024	2750Tb_S10	2750	Tb	upstream_gene_variant	MODIFIER	mt-Tv	ENSMUSG00000064338	Mt_tRNA	n.-20G>T
1005	G	T	3931	0.0028	3180Lv_S35	3180	Lv	upstream_gene_variant	MODIFIER	mt-Tv	ENSMUSG00000064338	Mt_tRNA	n.-20G>T
1012	T	G	2463	0.0037	3180Tb_S84	3180	Tb	upstream_gene_variant	MODIFIER	mt-Tv	ENSMUSG00000064338	Mt_tRNA	n.-13T>G
1017	G	A	3351	0.003	3176Sc_S11	3176	Sc	upstream_gene_variant	MODIFIER	mt-Tv	ENSMUSG00000064338	Mt_tRNA	n.-8G>A
1017	G	T	3565	0.0028	2435Ht_S12	2435	Ht	upstream_gene_variant	MODIFIER	mt-Tv	ENSMUSG00000064338	Mt_tRNA	n.-8G>T
1017	G	T	2877	0.0031	3273Lv_S61	3273	Lv	upstream_gene_variant	MODIFIER	mt-Tv	ENSMUSG00000064338	Mt_tRNA	n.-8G>T
1017	G	T	3457	0.0032	2446Tb_S43	2446	Tb	upstream_gene_variant	MODIFIER	mt-Tv	ENSMUSG00000064338	Mt_tRNA	n.-8G>T
1018	G	T	3340	0.0033	2738Sc_S89	2738	Sc	upstream_gene_variant	MODIFIER	mt-Tv	ENSMUSG00000064338	Mt_tRNA	n.-7G>T
1027	T	G	4024	0.0032	2447Tb_S67	2447	Tb	upstream_gene_variant	MODIFIER	mt-Rnr2	ENSMUSG00000064339	Mt_rRNA	n.-67T>G
1027	T	G	4020	0.0037	3180Lv_S35	3180	Lv	upstream_gene_variant	MODIFIER	mt-Rnr2	ENSMUSG00000064339	Mt_rRNA	n.-67T>G
1027	T	G	4107	0.0041	2441Sc_S92	2441	Sc	upstream_gene_variant	MODIFIER	mt-Rnr2	ENSMUSG00000064339	Mt_rRNA	n.-67T>G
1027	T	G	2735	0.0033	3103Lv_S25	3103	Lv	upstream_gene_variant	MODIFIER	mt-Rnr2	ENSMUSG00000064339	Mt_rRNA	n.-67T>G
1027	T	G	2614	0.0034	3273Sc_S73	3273	Sc	upstream_gene_variant	MODIFIER	mt-Rnr2	ENSMUSG00000064339	Mt_rRNA	n.-67T>G
1027	T	G	3966	0.0025	2436Sc_S20	2436	Sc	upstream_gene_variant	MODIFIER	mt-Rnr2	ENSMUSG00000064339	Mt_rRNA	n.-67T>G
1053	G	T	5790	0.0026	2750Tb_S10	2750	Tb	upstream_gene_variant	MODIFIER	mt-Rnr2	ENSMUSG00000064339	Mt_rRNA	n.-41G>T
1054	G	T	4313	0.0028	3176Tb_S70	3176	Tb	upstream_gene_variant	MODIFIER	mt-Rnr2	ENSMUSG00000064339	Mt_rRNA	n.-40G>T
1054	G	T	3584	0.0031	3103Ht_S1	3103	Ht	upstream_gene_variant	MODIFIER	mt-Rnr2	ENSMUSG00000064339	Mt_rRNA	n.-40G>T
1054	G	T	3873	0.0026	2738Ht_S83	2738	Ht	upstream_gene_variant	MODIFIER	mt-Rnr2	ENSMUSG00000064339	Mt_rRNA	n.-40G>T
1055	C	A	6396	0.003	2435Lv_S5	2435	Lv	upstream_gene_variant	MODIFIER	mt-Rnr2	ENSMUSG00000064339	Mt_rRNA	n.-39C>A
1055	C	A	3724	0.0027	2444Tb_S19	2444	Tb	upstream_gene_variant	MODIFIER	mt-Rnr2	ENSMUSG00000064339	Mt_rRNA	n.-39C>A
1055	C	A	4170	0.0029	2448Ht_S46	2448	Ht	upstream_gene_variant	MODIFIER	mt-Rnr2	ENSMUSG00000064339	Mt_rRNA	n.-39C>A
1055	C	A	3987	0.0025	2738Lv_S77	2738	Lv	upstream_gene_variant	MODIFIER	mt-Rnr2	ENSMUSG00000064339	Mt_rRNA	n.-39C>A
1055	C	A	4934	0.0028	2750Lv_S22	2750	Lv	upstream_gene_variant	MODIFIER	mt-Rnr2	ENSMUSG00000064339	Mt_rRNA	n.-39C>A
1055	C	A	3986	0.0028	2738Tb_S65	2738	Tb	upstream_gene_variant	MODIFIER	mt-Rnr2	ENSMUSG00000064339	Mt_rRNA	n.-39C>A
1061	C	A	4209	0.0033	2734Tb_S17	2734	Tb	upstream_gene_variant	MODIFIER	mt-Rnr2	ENSMUSG00000064339	Mt_rRNA	n.-33C>A
1061	C	A	5073	0.0026	2750Lv_S22	2750	Lv	upstream_gene_variant	MODIFIER	mt-Rnr2	ENSMUSG00000064339	Mt_rRNA	n.-33C>A
1061	C	A	5932	0.0025	2750Tb_S10	2750	Tb	upstream_gene_variant	MODIFIER	mt-Rnr2	ENSMUSG00000064339	Mt_rRNA	n.-33C>A
1061	C	A	3266	0.004	3176Sc_S11	3176	Sc	upstream_gene_variant	MODIFIER	mt-Rnr2	ENSMUSG00000064339	Mt_rRNA	n.-33C>A
1061	C	A	3875	0.0036	3209Sc_S90	3209	Sc	upstream_gene_variant	MODIFIER	mt-Rnr2	ENSMUSG00000064339	Mt_rRNA	n.-33C>A
1061	C	A	3723	0.0027	2438Sc_S32	2438	Sc	upstream_gene_variant	MODIFIER	mt-Rnr2	ENSMUSG00000064339	Mt_rRNA	n.-33C>A
1062	C	A	6454	0.0025	2435Lv_S5	2435	Lv	upstream_gene_variant	MODIFIER	mt-Rnr2	ENSMUSG00000064339	Mt_rRNA	n.-32C>A
1062	C	A	2649	0.0038	2746Lv_S9	2746	Lv	upstream_gene_variant	MODIFIER	mt-Rnr2	ENSMUSG00000064339	Mt_rRNA	n.-32C>A
1062	C	A	4165	0.0029	2734Sc_S41	2734	Sc	upstream_gene_variant	MODIFIER	mt-Rnr2	ENSMUSG00000064339	Mt_rRNA	n.-32C>A
1062	C	A	3820	0.0034	3684Sc_S27	3684	Sc	upstream_gene_variant	MODIFIER	mt-Rnr2	ENSMUSG00000064339	Mt_rRNA	n.-32C>A
1062	C	A	2637	0.0038	3103Lv_S25	3103	Lv	upstream_gene_variant	MODIFIER	mt-Rnr2	ENSMUSG00000064339	Mt_rRNA	n.-32C>A
1062	C	A	1865	0.0054	2449Ht_S95	2449	Ht	upstream_gene_variant	MODIFIER	mt-Rnr2	ENSMUSG00000064339	Mt_rRNA	n.-32C>A
1062	C	A	2830	0.0046	2436Ht_S24	2436	Ht	upstream_gene_variant	MODIFIER	mt-Rnr2	ENSMUSG00000064339	Mt_rRNA	n.-32C>A
1062	C	A	4233	0.0033	2750Sc_S34	2750	Sc	upstream_gene_variant	MODIFIER	mt-Rnr2	ENSMUSG00000064339	Mt_rRNA	n.-32C>A
1062	C	A	3635	0.003	3273Tb_S51	3273	Tb	upstream_gene_variant	MODIFIER	mt-Rnr2	ENSMUSG00000064339	Mt_rRNA	n.-32C>A
1062	C	A	3672	0.003	3683Ht_S38	3683	Ht	upstream_gene_variant	MODIFIER	mt-Rnr2	ENSMUSG00000064339	Mt_rRNA	n.-32C>A
1062	C	A	1496	0.0047	2448Lv_S82	2448	Lv	upstream_gene_variant	MODIFIER	mt-Rnr2	ENSMUSG00000064339	Mt_rRNA	n.-32C>A
1062	C	A	5006	0.0032	2750Lv_S22	2750	Lv	upstream_gene_variant	MODIFIER	mt-Rnr2	ENSMUSG00000064339	Mt_rRNA	n.-32C>A
1062	C	A	3002	0.0033	3176Ht_S47	3176	Ht	upstream_gene_variant	MODIFIER	mt-Rnr2	ENSMUSG00000064339	Mt_rRNA	n.-32C>A
1062	C	A	3475	0.0035	2436Tb_S8	2436	Tb	upstream_gene_variant	MODIFIER	mt-Rnr2	ENSMUSG00000064339	Mt_rRNA	n.-32C>A
1062	C	A	3953	0.003	2738Ht_S83	2738	Ht	upstream_gene_variant	MODIFIER	mt-Rnr2	ENSMUSG00000064339	Mt_rRNA	n.-32C>A
1062	C	A	4070	0.0049	2738Lv_S77	2738	Lv	upstream_gene_variant	MODIFIER	mt-Rnr2	ENSMUSG00000064339	Mt_rRNA	n.-32C>A
1062	C	A	3762	0.0032	2444Tb_S19	2444	Tb	upstream_gene_variant	MODIFIER	mt-Rnr2	ENSMUSG00000064339	Mt_rRNA	n.-32C>A
1062	C	A	3683	0.0033	2438Sc_S32	2438	Sc	upstream_gene_variant	MODIFIER	mt-Rnr2	ENSMUSG00000064339	Mt_rRNA	n.-32C>A
1062	C	A	3625	0.0036	3176Lv_S58	3176	Lv	upstream_gene_variant	MODIFIER	mt-Rnr2	ENSMUSG00000064339	Mt_rRNA	n.-32C>A
1062	C	A	3543	0.0028	3649Sc_S88	3649	Sc	upstream_gene_variant	MODIFIER	mt-Rnr2	ENSMUSG00000064339	Mt_rRNA	n.-32C>A
1063	C	A	4424	0.0029	3176Tb_S70	3176	Tb	upstream_gene_variant	MODIFIER	mt-Rnr2	ENSMUSG00000064339	Mt_rRNA	n.-31C>A
1067	A	T	2425	0.0041	3105Sc_S49	3105	Sc	upstream_gene_variant	MODIFIER	mt-Rnr2	ENSMUSG00000064339	Mt_rRNA	n.-27A>T
1067	A	T	4423	0.0029	2449Tb_S91	2449	Tb	upstream_gene_variant	MODIFIER	mt-Rnr2	ENSMUSG00000064339	Mt_rRNA	n.-27A>T
1067	A	T	3634	0.0039	3103Ht_S1	3103	Ht	upstream_gene_variant	MODIFIER	mt-Rnr2	ENSMUSG00000064339	Mt_rRNA	n.-27A>T
1067	A	T	2680	0.0052	3103Lv_S25	3103	Lv	upstream_gene_variant	MODIFIER	mt-Rnr2	ENSMUSG00000064339	Mt_rRNA	n.-27A>T
1072	T	A	3734	0.0027	2438Sc_S32	2438	Sc	upstream_gene_variant	MODIFIER	mt-Rnr2	ENSMUSG00000064339	Mt_rRNA	n.-22T>A
1073	C	A	3423	0.0029	2746Tb_S69	2746	Tb	upstream_gene_variant	MODIFIER	mt-Rnr2	ENSMUSG00000064339	Mt_rRNA	n.-21C>A
1078	C	A	3558	0.0034	3649Lv_S76	3649	Lv	upstream_gene_variant	MODIFIER	mt-Rnr2	ENSMUSG00000064339	Mt_rRNA	n.-16C>A
1078	C	A	4219	0.0038	2734Sc_S41	2734	Sc	upstream_gene_variant	MODIFIER	mt-Rnr2	ENSMUSG00000064339	Mt_rRNA	n.-16C>A
1078	C	A	3339	0.0033	2746Tb_S69	2746	Tb	upstream_gene_variant	MODIFIER	mt-Rnr2	ENSMUSG00000064339	Mt_rRNA	n.-16C>A
1078	C	A	4308	0.0039	2448Ht_S46	2448	Ht	upstream_gene_variant	MODIFIER	mt-Rnr2	ENSMUSG00000064339	Mt_rRNA	n.-16C>A
1078	C	A	4067	0.003	2441Sc_S92	2441	Sc	upstream_gene_variant	MODIFIER	mt-Rnr2	ENSMUSG00000064339	Mt_rRNA	n.-16C>A
1078	C	A	4021	0.003	2738Ht_S83	2738	Ht	upstream_gene_variant	MODIFIER	mt-Rnr2	ENSMUSG00000064339	Mt_rRNA	n.-16C>A
1078	C	A	5078	0.0032	2750Lv_S22	2750	Lv	upstream_gene_variant	MODIFIER	mt-Rnr2	ENSMUSG00000064339	Mt_rRNA	n.-16C>A
1078	C	A	3711	0.0032	3275Tb_S63	3275	Tb	upstream_gene_variant	MODIFIER	mt-Rnr2	ENSMUSG00000064339	Mt_rRNA	n.-16C>A
1078	C	A	3704	0.0032	3273Tb_S51	3273	Tb	upstream_gene_variant	MODIFIER	mt-Rnr2	ENSMUSG00000064339	Mt_rRNA	n.-16C>A
1078	C	A	3387	0.003	3649Tb_S64	3649	Tb	upstream_gene_variant	MODIFIER	mt-Rnr2	ENSMUSG00000064339	Mt_rRNA	n.-16C>A
1078	C	A	4245	0.0033	2734Tb_S17	2734	Tb	upstream_gene_variant	MODIFIER	mt-Rnr2	ENSMUSG00000064339	Mt_rRNA	n.-16C>A
1078	C	A	5936	0.0029	2750Tb_S10	2750	Tb	upstream_gene_variant	MODIFIER	mt-Rnr2	ENSMUSG00000064339	Mt_rRNA	n.-16C>A
1078	C	A	3921	0.0026	2447Tb_S67	2447	Tb	upstream_gene_variant	MODIFIER	mt-Rnr2	ENSMUSG00000064339	Mt_rRNA	n.-16C>A
1079	C	A	5086	0.0033	2750Lv_S22	2750	Lv	upstream_gene_variant	MODIFIER	mt-Rnr2	ENSMUSG00000064339	Mt_rRNA	n.-15C>A
1079	C	A	3509	0.004	2436Tb_S8	2436	Tb	upstream_gene_variant	MODIFIER	mt-Rnr2	ENSMUSG00000064339	Mt_rRNA	n.-15C>A
1079	C	A	3460	0.0035	2446Tb_S43	2446	Tb	upstream_gene_variant	MODIFIER	mt-Rnr2	ENSMUSG00000064339	Mt_rRNA	n.-15C>A
1079	C	A	5938	0.0027	2750Tb_S10	2750	Tb	upstream_gene_variant	MODIFIER	mt-Rnr2	ENSMUSG00000064339	Mt_rRNA	n.-15C>A
1079	C	A	5839	0.0022	2435Tb_S53	2435	Tb	upstream_gene_variant	MODIFIER	mt-Rnr2	ENSMUSG00000064339	Mt_rRNA	n.-15C>A
1079	C	A	3080	0.0032	2446Ht_S94	2446	Ht	upstream_gene_variant	MODIFIER	mt-Rnr2	ENSMUSG00000064339	Mt_rRNA	n.-15C>A
1079	C	A	4316	0.003	2448Ht_S46	2448	Ht	upstream_gene_variant	MODIFIER	mt-Rnr2	ENSMUSG00000064339	Mt_rRNA	n.-15C>A
1079	C	A	2864	0.0035	2436Ht_S24	2436	Ht	upstream_gene_variant	MODIFIER	mt-Rnr2	ENSMUSG00000064339	Mt_rRNA	n.-15C>A
1079	C	A	3355	0.0042	2746Tb_S69	2746	Tb	upstream_gene_variant	MODIFIER	mt-Rnr2	ENSMUSG00000064339	Mt_rRNA	n.-15C>A
1083	G	T	5953	0.0022	2750Tb_S10	2750	Tb	upstream_gene_variant	MODIFIER	mt-Rnr2	ENSMUSG00000064339	Mt_rRNA	n.-11G>T
1083	G	T	3695	0.0027	3273Tb_S51	3273	Tb	upstream_gene_variant	MODIFIER	mt-Rnr2	ENSMUSG00000064339	Mt_rRNA	n.-11G>T
1089	T	A	2556	0.0035	3180Sc_S96	3180	Sc	upstream_gene_variant	MODIFIER	mt-Rnr2	ENSMUSG00000064339	Mt_rRNA	n.-5T>A
1089	T	A	5915	0.0027	2750Tb_S10	2750	Tb	upstream_gene_variant	MODIFIER	mt-Rnr2	ENSMUSG00000064339	Mt_rRNA	n.-5T>A
1089	T	A	4300	0.0028	2448Ht_S46	2448	Ht	upstream_gene_variant	MODIFIER	mt-Rnr2	ENSMUSG00000064339	Mt_rRNA	n.-5T>A
1089	T	A	3904	0.0031	2444Tb_S19	2444	Tb	upstream_gene_variant	MODIFIER	mt-Rnr2	ENSMUSG00000064339	Mt_rRNA	n.-5T>A
1089	T	A	3486	0.0029	2446Tb_S43	2446	Tb	upstream_gene_variant	MODIFIER	mt-Rnr2	ENSMUSG00000064339	Mt_rRNA	n.-5T>A
1090	C	A	4587	0.0035	3176Tb_S70	3176	Tb	upstream_gene_variant	MODIFIER	mt-Rnr2	ENSMUSG00000064339	Mt_rRNA	n.-4C>A
1090	C	A	4438	0.0029	2449Tb_S91	2449	Tb	upstream_gene_variant	MODIFIER	mt-Rnr2	ENSMUSG00000064339	Mt_rRNA	n.-4C>A
1090	C	A	3632	0.0028	2436Tb_S8	2436	Tb	upstream_gene_variant	MODIFIER	mt-Rnr2	ENSMUSG00000064339	Mt_rRNA	n.-4C>A
1090	C	A	5159	0.0031	2436Lv_S54	2436	Lv	upstream_gene_variant	MODIFIER	mt-Rnr2	ENSMUSG00000064339	Mt_rRNA	n.-4C>A
1090	C	A	4065	0.0037	2447Tb_S67	2447	Tb	upstream_gene_variant	MODIFIER	mt-Rnr2	ENSMUSG00000064339	Mt_rRNA	n.-4C>A
1090	C	A	3474	0.0035	2746Tb_S69	2746	Tb	upstream_gene_variant	MODIFIER	mt-Rnr2	ENSMUSG00000064339	Mt_rRNA	n.-4C>A
1090	C	A	2453	0.0041	3180Tb_S84	3180	Tb	upstream_gene_variant	MODIFIER	mt-Rnr2	ENSMUSG00000064339	Mt_rRNA	n.-4C>A
1090	C	A	4157	0.0029	2738Tb_S65	2738	Tb	upstream_gene_variant	MODIFIER	mt-Rnr2	ENSMUSG00000064339	Mt_rRNA	n.-4C>A
1090	C	A	5326	0.0026	2449Lv_S79	2449	Lv	upstream_gene_variant	MODIFIER	mt-Rnr2	ENSMUSG00000064339	Mt_rRNA	n.-4C>A
1090	C	A	4201	0.0043	2441Sc_S92	2441	Sc	upstream_gene_variant	MODIFIER	mt-Rnr2	ENSMUSG00000064339	Mt_rRNA	n.-4C>A
1090	C	A	4590	0.0033	2435Sc_S6	2435	Sc	upstream_gene_variant	MODIFIER	mt-Rnr2	ENSMUSG00000064339	Mt_rRNA	n.-4C>A
1092	G	T	3936	0.0025	2444Tb_S19	2444	Tb	splice_region_variant&non_coding_transcript_exon_variant	LOW	mt-Tv	ENSMUSG00000064338	Mt_tRNA	n.68G>T
1092	G	T	4563	0.0026	3176Tb_S70	3176	Tb	splice_region_variant&non_coding_transcript_exon_variant	LOW	mt-Tv	ENSMUSG00000064338	Mt_tRNA	n.68G>T
1092	G	T	4357	0.0028	2448Ht_S46	2448	Ht	splice_region_variant&non_coding_transcript_exon_variant	LOW	mt-Tv	ENSMUSG00000064338	Mt_tRNA	n.68G>T
1092	G	T	5945	0.0027	2750Tb_S10	2750	Tb	splice_region_variant&non_coding_transcript_exon_variant	LOW	mt-Tv	ENSMUSG00000064338	Mt_tRNA	n.68G>T
1099	T	A	5975	0.003	2750Tb_S10	2750	Tb	upstream_gene_variant	MODIFIER	mt-Tl1	ENSMUSG00000064340	Mt_tRNA	n.-1577T>A
1099	T	A	3412	0.0041	3176Sc_S11	3176	Sc	upstream_gene_variant	MODIFIER	mt-Tl1	ENSMUSG00000064340	Mt_tRNA	n.-1577T>A
1099	T	A	4442	0.0029	3209Lv_S78	3209	Lv	upstream_gene_variant	MODIFIER	mt-Tl1	ENSMUSG00000064340	Mt_tRNA	n.-1577T>A
1099	T	A	4103	0.0032	2447Tb_S67	2447	Tb	upstream_gene_variant	MODIFIER	mt-Tl1	ENSMUSG00000064340	Mt_tRNA	n.-1577T>A
1099	T	A	4002	0.0025	2738Ht_S83	2738	Ht	upstream_gene_variant	MODIFIER	mt-Tl1	ENSMUSG00000064340	Mt_tRNA	n.-1577T>A
1100	C	A	3854	0.0029	3176Lv_S58	3176	Lv	upstream_gene_variant	MODIFIER	mt-Tl1	ENSMUSG00000064340	Mt_tRNA	n.-1576C>A
1100	C	A	3590	0.0033	2746Tb_S69	2746	Tb	upstream_gene_variant	MODIFIER	mt-Tl1	ENSMUSG00000064340	Mt_tRNA	n.-1576C>A
1100	C	A	3714	0.0027	3683Ht_S38	3683	Ht	upstream_gene_variant	MODIFIER	mt-Tl1	ENSMUSG00000064340	Mt_tRNA	n.-1576C>A
1100	C	A	3293	0.003	2738Sc_S89	2738	Sc	upstream_gene_variant	MODIFIER	mt-Tl1	ENSMUSG00000064340	Mt_tRNA	n.-1576C>A
1100	C	A	4055	0.003	2738Ht_S83	2738	Ht	upstream_gene_variant	MODIFIER	mt-Tl1	ENSMUSG00000064340	Mt_tRNA	n.-1576C>A
1100	C	A	4398	0.0032	2448Ht_S46	2448	Ht	upstream_gene_variant	MODIFIER	mt-Tl1	ENSMUSG00000064340	Mt_tRNA	n.-1576C>A
1100	C	A	1561	0.0071	2448Lv_S82	2448	Lv	upstream_gene_variant	MODIFIER	mt-Tl1	ENSMUSG00000064340	Mt_tRNA	n.-1576C>A
1100	C	A	6029	0.0027	2750Tb_S10	2750	Tb	upstream_gene_variant	MODIFIER	mt-Tl1	ENSMUSG00000064340	Mt_tRNA	n.-1576C>A
1100	C	A	4152	0.0029	2447Tb_S67	2447	Tb	upstream_gene_variant	MODIFIER	mt-Tl1	ENSMUSG00000064340	Mt_tRNA	n.-1576C>A
1101	C	A	3851	0.0026	2438Sc_S32	2438	Sc	upstream_gene_variant	MODIFIER	mt-Tl1	ENSMUSG00000064340	Mt_tRNA	n.-1575C>A
1101	C	A	3666	0.0027	3103Ht_S1	3103	Ht	upstream_gene_variant	MODIFIER	mt-Tl1	ENSMUSG00000064340	Mt_tRNA	n.-1575C>A
1101	C	A	3755	0.0027	3648Lv_S28	3648	Lv	upstream_gene_variant	MODIFIER	mt-Tl1	ENSMUSG00000064340	Mt_tRNA	n.-1575C>A
1101	C	A	3868	0.0028	3176Lv_S58	3176	Lv	upstream_gene_variant	MODIFIER	mt-Tl1	ENSMUSG00000064340	Mt_tRNA	n.-1575C>A
1104	G	A	5120	0.0025	2750Lv_S22	2750	Lv	upstream_gene_variant	MODIFIER	mt-Tl1	ENSMUSG00000064340	Mt_tRNA	n.-1572G>A
1104	G	C	3401	0.0032	3176Sc_S11	3176	Sc	upstream_gene_variant	MODIFIER	mt-Tl1	ENSMUSG00000064340	Mt_tRNA	n.-1572G>C
1105	C	A	4702	0.0034	3176Tb_S70	3176	Tb	upstream_gene_variant	MODIFIER	mt-Tl1	ENSMUSG00000064340	Mt_tRNA	n.-1571C>A
1105	C	A	3935	0.0025	3180Lv_S35	3180	Lv	upstream_gene_variant	MODIFIER	mt-Tl1	ENSMUSG00000064340	Mt_tRNA	n.-1571C>A
1105	C	A	6007	0.0025	2750Tb_S10	2750	Tb	upstream_gene_variant	MODIFIER	mt-Tl1	ENSMUSG00000064340	Mt_tRNA	n.-1571C>A
1106	C	A	3806	0.0026	2438Sc_S32	2438	Sc	upstream_gene_variant	MODIFIER	mt-Tl1	ENSMUSG00000064340	Mt_tRNA	n.-1570C>A
1106	C	A	3395	0.0032	2446Lv_S31	2446	Lv	upstream_gene_variant	MODIFIER	mt-Tl1	ENSMUSG00000064340	Mt_tRNA	n.-1570C>A
1106	C	A	4010	0.004	2444Tb_S19	2444	Tb	upstream_gene_variant	MODIFIER	mt-Tl1	ENSMUSG00000064340	Mt_tRNA	n.-1570C>A
1106	C	A	4096	0.0029	2738Lv_S77	2738	Lv	upstream_gene_variant	MODIFIER	mt-Tl1	ENSMUSG00000064340	Mt_tRNA	n.-1570C>A
1106	C	A	3173	0.0035	3180Ht_S59	3180	Ht	upstream_gene_variant	MODIFIER	mt-Tl1	ENSMUSG00000064340	Mt_tRNA	n.-1570C>A
1106	C	A	4065	0.003	2436Sc_S20	2436	Sc	upstream_gene_variant	MODIFIER	mt-Tl1	ENSMUSG00000064340	Mt_tRNA	n.-1570C>A
1106	C	A	5368	0.0024	2449Lv_S79	2449	Lv	upstream_gene_variant	MODIFIER	mt-Tl1	ENSMUSG00000064340	Mt_tRNA	n.-1570C>A
1106	C	A	3583	0.0036	2746Tb_S69	2746	Tb	upstream_gene_variant	MODIFIER	mt-Tl1	ENSMUSG00000064340	Mt_tRNA	n.-1570C>A
1106	C	A	4330	0.0039	2448Ht_S46	2448	Ht	upstream_gene_variant	MODIFIER	mt-Tl1	ENSMUSG00000064340	Mt_tRNA	n.-1570C>A
1106	C	A	1887	0.0042	2449Ht_S95	2449	Ht	upstream_gene_variant	MODIFIER	mt-Tl1	ENSMUSG00000064340	Mt_tRNA	n.-1570C>A
1106	C	A	3852	0.0036	3648Sc_S40	3648	Sc	upstream_gene_variant	MODIFIER	mt-Tl1	ENSMUSG00000064340	Mt_tRNA	n.-1570C>A
1106	C	A	5954	0.0032	2435Tb_S53	2435	Tb	upstream_gene_variant	MODIFIER	mt-Tl1	ENSMUSG00000064340	Mt_tRNA	n.-1570C>A
1106	C	A	4115	0.0029	3181Tb_S18	3181	Tb	upstream_gene_variant	MODIFIER	mt-Tl1	ENSMUSG00000064340	Mt_tRNA	n.-1570C>A
1106	C	A	2813	0.0036	2746Lv_S9	2746	Lv	upstream_gene_variant	MODIFIER	mt-Tl1	ENSMUSG00000064340	Mt_tRNA	n.-1570C>A
1106	C	A	4232	0.0028	2734Tb_S17	2734	Tb	upstream_gene_variant	MODIFIER	mt-Tl1	ENSMUSG00000064340	Mt_tRNA	n.-1570C>A
1106	C	A	4261	0.0031	2734Sc_S41	2734	Sc	upstream_gene_variant	MODIFIER	mt-Tl1	ENSMUSG00000064340	Mt_tRNA	n.-1570C>A
1106	C	A	5965	0.003	2750Tb_S10	2750	Tb	upstream_gene_variant	MODIFIER	mt-Tl1	ENSMUSG00000064340	Mt_tRNA	n.-1570C>A
1111	C	A	4296	0.003	2448Ht_S46	2448	Ht	upstream_gene_variant	MODIFIER	mt-Tl1	ENSMUSG00000064340	Mt_tRNA	n.-1565C>A
1111	C	A	4000	0.003	3649Ht_S52	3649	Ht	upstream_gene_variant	MODIFIER	mt-Tl1	ENSMUSG00000064340	Mt_tRNA	n.-1565C>A
1111	C	A	3887	0.0026	3176Lv_S58	3176	Lv	upstream_gene_variant	MODIFIER	mt-Tl1	ENSMUSG00000064340	Mt_tRNA	n.-1565C>A
1111	C	A	5967	0.0025	2750Tb_S10	2750	Tb	upstream_gene_variant	MODIFIER	mt-Tl1	ENSMUSG00000064340	Mt_tRNA	n.-1565C>A
1111	C	A	3204	0.0031	2738Sc_S89	2738	Sc	upstream_gene_variant	MODIFIER	mt-Tl1	ENSMUSG00000064340	Mt_tRNA	n.-1565C>A
1112	C	A	3407	0.0029	3649Tb_S64	3649	Tb	upstream_gene_variant	MODIFIER	mt-Tl1	ENSMUSG00000064340	Mt_tRNA	n.-1564C>A
1112	C	A	1900	0.0037	2449Ht_S95	2449	Ht	upstream_gene_variant	MODIFIER	mt-Tl1	ENSMUSG00000064340	Mt_tRNA	n.-1564C>A
1112	C	A	4238	0.0033	2734Sc_S41	2734	Sc	upstream_gene_variant	MODIFIER	mt-Tl1	ENSMUSG00000064340	Mt_tRNA	n.-1564C>A
1112	C	A	1561	0.0045	2448Lv_S82	2448	Lv	upstream_gene_variant	MODIFIER	mt-Tl1	ENSMUSG00000064340	Mt_tRNA	n.-1564C>A
1112	C	A	5973	0.0022	2750Tb_S10	2750	Tb	upstream_gene_variant	MODIFIER	mt-Tl1	ENSMUSG00000064340	Mt_tRNA	n.-1564C>A
1112	C	A	3021	0.0036	2774Lv_S68	2774	Lv	upstream_gene_variant	MODIFIER	mt-Tl1	ENSMUSG00000064340	Mt_tRNA	n.-1564C>A
1112	C	A	3416	0.0032	3176Sc_S11	3176	Sc	upstream_gene_variant	MODIFIER	mt-Tl1	ENSMUSG00000064340	Mt_tRNA	n.-1564C>A
1112	C	A	4392	0.0036	3209Tb_S66	3209	Tb	upstream_gene_variant	MODIFIER	mt-Tl1	ENSMUSG00000064340	Mt_tRNA	n.-1564C>A
1112	C	A	2422	0.0037	3209Ht_S23	3209	Ht	upstream_gene_variant	MODIFIER	mt-Tl1	ENSMUSG00000064340	Mt_tRNA	n.-1564C>A
1112	C	A	5056	0.0034	2750Lv_S22	2750	Lv	upstream_gene_variant	MODIFIER	mt-Tl1	ENSMUSG00000064340	Mt_tRNA	n.-1564C>A
1112	C	A	4181	0.0029	2734Tb_S17	2734	Tb	upstream_gene_variant	MODIFIER	mt-Tl1	ENSMUSG00000064340	Mt_tRNA	n.-1564C>A
1112	C	A	3191	0.0034	3180Ht_S59	3180	Ht	upstream_gene_variant	MODIFIER	mt-Tl1	ENSMUSG00000064340	Mt_tRNA	n.-1564C>A
1112	C	A	4297	0.003	2448Ht_S46	2448	Ht	upstream_gene_variant	MODIFIER	mt-Tl1	ENSMUSG00000064340	Mt_tRNA	n.-1564C>A
1112	C	A	3637	0.003	2444Lv_S7	2444	Lv	upstream_gene_variant	MODIFIER	mt-Tl1	ENSMUSG00000064340	Mt_tRNA	n.-1564C>A
1112	C	A	3062	0.0033	2734Ht_S60	2734	Ht	upstream_gene_variant	MODIFIER	mt-Tl1	ENSMUSG00000064340	Mt_tRNA	n.-1564C>A
1112	C	A	4157	0.0029	2447Tb_S67	2447	Tb	upstream_gene_variant	MODIFIER	mt-Tl1	ENSMUSG00000064340	Mt_tRNA	n.-1564C>A
1112	C	A	3673	0.0027	3273Ht_S39	3273	Ht	upstream_gene_variant	MODIFIER	mt-Tl1	ENSMUSG00000064340	Mt_tRNA	n.-1564C>A
1112	C	A	4687	0.0028	3176Tb_S70	3176	Tb	upstream_gene_variant	MODIFIER	mt-Tl1	ENSMUSG00000064340	Mt_tRNA	n.-1564C>A
1113	C	A	4152	0.0029	2738Lv_S77	2738	Lv	upstream_gene_variant	MODIFIER	mt-Tl1	ENSMUSG00000064340	Mt_tRNA	n.-1563C>A
1114	T	C	2296	0.0052	2782Lv_S45	2782	Lv	upstream_gene_variant	MODIFIER	mt-Tl1	ENSMUSG00000064340	Mt_tRNA	n.-1562T>C
1135	T	G	4232	0.0035	2734Tb_S17	2734	Tb	upstream_gene_variant	MODIFIER	mt-Tl1	ENSMUSG00000064340	Mt_tRNA	n.-1541T>G
1140	T	A	1993	0.0035	2449Ht_S95	2449	Ht	upstream_gene_variant	MODIFIER	mt-Tl1	ENSMUSG00000064340	Mt_tRNA	n.-1536T>A
1144	T	A	3945	0.0028	2436Tb_S8	2436	Tb	upstream_gene_variant	MODIFIER	mt-Tl1	ENSMUSG00000064340	Mt_tRNA	n.-1532T>A
1144	T	A	4099	0.0029	3180Lv_S35	3180	Lv	upstream_gene_variant	MODIFIER	mt-Tl1	ENSMUSG00000064340	Mt_tRNA	n.-1532T>A
1144	T	A	4540	0.0026	2750Sc_S34	2750	Sc	upstream_gene_variant	MODIFIER	mt-Tl1	ENSMUSG00000064340	Mt_tRNA	n.-1532T>A
1144	T	A	3991	0.0025	3209Sc_S90	3209	Sc	upstream_gene_variant	MODIFIER	mt-Tl1	ENSMUSG00000064340	Mt_tRNA	n.-1532T>A
1144	T	A	6192	0.0024	2750Tb_S10	2750	Tb	upstream_gene_variant	MODIFIER	mt-Tl1	ENSMUSG00000064340	Mt_tRNA	n.-1532T>A
1152	T	G	3094	0.0036	3176Ht_S47	3176	Ht	upstream_gene_variant	MODIFIER	mt-Tl1	ENSMUSG00000064340	Mt_tRNA	n.-1524T>G
1153	T	G	3734	0.0027	2746Tb_S69	2746	Tb	upstream_gene_variant	MODIFIER	mt-Tl1	ENSMUSG00000064340	Mt_tRNA	n.-1523T>G
1153	T	G	5143	0.0033	2750Lv_S22	2750	Lv	upstream_gene_variant	MODIFIER	mt-Tl1	ENSMUSG00000064340	Mt_tRNA	n.-1523T>G
1156	T	A	3221	0.0037	2738Sc_S89	2738	Sc	upstream_gene_variant	MODIFIER	mt-Tl1	ENSMUSG00000064340	Mt_tRNA	n.-1520T>A
1156	T	A	5236	0.0036	2750Lv_S22	2750	Lv	upstream_gene_variant	MODIFIER	mt-Tl1	ENSMUSG00000064340	Mt_tRNA	n.-1520T>A
1156	T	A	3137	0.0035	2734Ht_S60	2734	Ht	upstream_gene_variant	MODIFIER	mt-Tl1	ENSMUSG00000064340	Mt_tRNA	n.-1520T>A
1156	T	A	3788	0.0026	3181Lv_S30	3181	Lv	upstream_gene_variant	MODIFIER	mt-Tl1	ENSMUSG00000064340	Mt_tRNA	n.-1520T>A
1157	C	A	3624	0.0028	3176Sc_S11	3176	Sc	upstream_gene_variant	MODIFIER	mt-Tl1	ENSMUSG00000064340	Mt_tRNA	n.-1519C>A
1157	C	A	3139	0.0038	3176Ht_S47	3176	Ht	upstream_gene_variant	MODIFIER	mt-Tl1	ENSMUSG00000064340	Mt_tRNA	n.-1519C>A
1162	T	A	2966	0.003	2746Lv_S9	2746	Lv	upstream_gene_variant	MODIFIER	mt-Tl1	ENSMUSG00000064340	Mt_tRNA	n.-1514T>A
1164	A	C	2894	0.0031	3273Lv_S61	3273	Lv	upstream_gene_variant	MODIFIER	mt-Tl1	ENSMUSG00000064340	Mt_tRNA	n.-1512A>C
1165	A	C	3718	0.0027	3176Sc_S11	3176	Sc	upstream_gene_variant	MODIFIER	mt-Tl1	ENSMUSG00000064340	Mt_tRNA	n.-1511A>C
1165	A	C	2745	0.0033	3103Tb_S13	3103	Tb	upstream_gene_variant	MODIFIER	mt-Tl1	ENSMUSG00000064340	Mt_tRNA	n.-1511A>C
1168	T	G	4620	0.003	2750Sc_S34	2750	Sc	upstream_gene_variant	MODIFIER	mt-Tl1	ENSMUSG00000064340	Mt_tRNA	n.-1508T>G
1168	T	G	2730	0.0033	3273Sc_S73	3273	Sc	upstream_gene_variant	MODIFIER	mt-Tl1	ENSMUSG00000064340	Mt_tRNA	n.-1508T>G
1168	T	G	3705	0.0027	3649Lv_S76	3649	Lv	upstream_gene_variant	MODIFIER	mt-Tl1	ENSMUSG00000064340	Mt_tRNA	n.-1508T>G
1172	G	T	3718	0.0027	3176Sc_S11	3176	Sc	upstream_gene_variant	MODIFIER	mt-Tl1	ENSMUSG00000064340	Mt_tRNA	n.-1504G>T
1172	G	T	5004	0.0024	2435Sc_S6	2435	Sc	upstream_gene_variant	MODIFIER	mt-Tl1	ENSMUSG00000064340	Mt_tRNA	n.-1504G>T
1175	G	A	3576	0.0028	3649Tb_S64	3649	Tb	upstream_gene_variant	MODIFIER	mt-Tl1	ENSMUSG00000064340	Mt_tRNA	n.-1501G>A
1184	T	A	4559	0.0026	2441Sc_S92	2441	Sc	upstream_gene_variant	MODIFIER	mt-Tl1	ENSMUSG00000064340	Mt_tRNA	n.-1492T>A
1184	T	A	4436	0.0032	2444Tb_S19	2444	Tb	upstream_gene_variant	MODIFIER	mt-Tl1	ENSMUSG00000064340	Mt_tRNA	n.-1492T>A
1184	T	A	1653	0.0042	2448Lv_S82	2448	Lv	upstream_gene_variant	MODIFIER	mt-Tl1	ENSMUSG00000064340	Mt_tRNA	n.-1492T>A
1184	T	A	4443	0.0027	3683Lv_S62	3683	Lv	upstream_gene_variant	MODIFIER	mt-Tl1	ENSMUSG00000064340	Mt_tRNA	n.-1492T>A
1185	C	A	2707	0.0033	3180Tb_S84	3180	Tb	upstream_gene_variant	MODIFIER	mt-Tl1	ENSMUSG00000064340	Mt_tRNA	n.-1491C>A
1191	T	A	5030	0.0032	3176Tb_S70	3176	Tb	upstream_gene_variant	MODIFIER	mt-Tl1	ENSMUSG00000064340	Mt_tRNA	n.-1485T>A
1191	T	A	3542	0.0031	3649Tb_S64	3649	Tb	upstream_gene_variant	MODIFIER	mt-Tl1	ENSMUSG00000064340	Mt_tRNA	n.-1485T>A
1191	T	A	3709	0.0032	3176Sc_S11	3176	Sc	upstream_gene_variant	MODIFIER	mt-Tl1	ENSMUSG00000064340	Mt_tRNA	n.-1485T>A
1191	T	A	3904	0.0026	2734Lv_S29	2734	Lv	upstream_gene_variant	MODIFIER	mt-Tl1	ENSMUSG00000064340	Mt_tRNA	n.-1485T>A
1191	T	A	4435	0.0027	2447Tb_S67	2447	Tb	upstream_gene_variant	MODIFIER	mt-Tl1	ENSMUSG00000064340	Mt_tRNA	n.-1485T>A
1191	T	A	4333	0.0032	2734Tb_S17	2734	Tb	upstream_gene_variant	MODIFIER	mt-Tl1	ENSMUSG00000064340	Mt_tRNA	n.-1485T>A
1191	T	A	2942	0.0034	2746Lv_S9	2746	Lv	upstream_gene_variant	MODIFIER	mt-Tl1	ENSMUSG00000064340	Mt_tRNA	n.-1485T>A
1191	T	A	2529	0.0036	3209Ht_S23	3209	Ht	upstream_gene_variant	MODIFIER	mt-Tl1	ENSMUSG00000064340	Mt_tRNA	n.-1485T>A
1193	T	G	6254	0.0026	2750Tb_S10	2750	Tb	upstream_gene_variant	MODIFIER	mt-Tl1	ENSMUSG00000064340	Mt_tRNA	n.-1483T>G
1196	G	T	4358	0.0032	2734Tb_S17	2734	Tb	upstream_gene_variant	MODIFIER	mt-Tl1	ENSMUSG00000064340	Mt_tRNA	n.-1480G>T
1196	G	T	2709	0.0037	3180Tb_S84	3180	Tb	upstream_gene_variant	MODIFIER	mt-Tl1	ENSMUSG00000064340	Mt_tRNA	n.-1480G>T
1196	G	T	3787	0.0026	3103Ht_S1	3103	Ht	upstream_gene_variant	MODIFIER	mt-Tl1	ENSMUSG00000064340	Mt_tRNA	n.-1480G>T
1196	G	T	3632	0.0033	3649Sc_S88	3649	Sc	upstream_gene_variant	MODIFIER	mt-Tl1	ENSMUSG00000064340	Mt_tRNA	n.-1480G>T
1204	G	T	3916	0.0026	2734Lv_S29	2734	Lv	upstream_gene_variant	MODIFIER	mt-Tl1	ENSMUSG00000064340	Mt_tRNA	n.-1472G>T
1204	G	T	3739	0.0027	3176Sc_S11	3176	Sc	upstream_gene_variant	MODIFIER	mt-Tl1	ENSMUSG00000064340	Mt_tRNA	n.-1472G>T
1213	C	A	3931	0.0025	2734Lv_S29	2734	Lv	upstream_gene_variant	MODIFIER	mt-Tl1	ENSMUSG00000064340	Mt_tRNA	n.-1463C>A
1213	C	A	2505	0.0036	2746Sc_S93	2746	Sc	upstream_gene_variant	MODIFIER	mt-Tl1	ENSMUSG00000064340	Mt_tRNA	n.-1463C>A
1213	C	A	4130	0.0029	2738Ht_S83	2738	Ht	upstream_gene_variant	MODIFIER	mt-Tl1	ENSMUSG00000064340	Mt_tRNA	n.-1463C>A
1213	C	A	4209	0.0033	2738Tb_S65	2738	Tb	upstream_gene_variant	MODIFIER	mt-Tl1	ENSMUSG00000064340	Mt_tRNA	n.-1463C>A
1213	C	A	4483	0.004	2448Ht_S46	2448	Ht	upstream_gene_variant	MODIFIER	mt-Tl1	ENSMUSG00000064340	Mt_tRNA	n.-1463C>A
1213	C	A	3002	0.0033	3273Lv_S61	3273	Lv	upstream_gene_variant	MODIFIER	mt-Tl1	ENSMUSG00000064340	Mt_tRNA	n.-1463C>A
1213	C	A	3009	0.0033	2436Ht_S24	2436	Ht	upstream_gene_variant	MODIFIER	mt-Tl1	ENSMUSG00000064340	Mt_tRNA	n.-1463C>A
1213	C	A	3870	0.0026	2446Tb_S43	2446	Tb	upstream_gene_variant	MODIFIER	mt-Tl1	ENSMUSG00000064340	Mt_tRNA	n.-1463C>A
1214	C	A	5127	0.0029	3176Tb_S70	3176	Tb	upstream_gene_variant	MODIFIER	mt-Tl1	ENSMUSG00000064340	Mt_tRNA	n.-1462C>A
1214	C	A	5936	0.0022	2436Lv_S54	2436	Lv	upstream_gene_variant	MODIFIER	mt-Tl1	ENSMUSG00000064340	Mt_tRNA	n.-1462C>A
1214	C	A	3899	0.0026	3103Ht_S1	3103	Ht	upstream_gene_variant	MODIFIER	mt-Tl1	ENSMUSG00000064340	Mt_tRNA	n.-1462C>A
1215	G	A	6262	0.0029	2750Tb_S10	2750	Tb	upstream_gene_variant	MODIFIER	mt-Tl1	ENSMUSG00000064340	Mt_tRNA	n.-1461G>A
1215	G	A	4031	0.0032	2746Tb_S69	2746	Tb	upstream_gene_variant	MODIFIER	mt-Tl1	ENSMUSG00000064340	Mt_tRNA	n.-1461G>A
1215	G	A	3224	0.0031	2446Ht_S94	2446	Ht	upstream_gene_variant	MODIFIER	mt-Tl1	ENSMUSG00000064340	Mt_tRNA	n.-1461G>A
1215	G	A	3989	0.0025	2734Lv_S29	2734	Lv	upstream_gene_variant	MODIFIER	mt-Tl1	ENSMUSG00000064340	Mt_tRNA	n.-1461G>A
1216	C	A	4023	0.003	3683Sc_S74	3683	Sc	upstream_gene_variant	MODIFIER	mt-Tl1	ENSMUSG00000064340	Mt_tRNA	n.-1460C>A
1216	C	A	5093	0.0029	3176Tb_S70	3176	Tb	upstream_gene_variant	MODIFIER	mt-Tl1	ENSMUSG00000064340	Mt_tRNA	n.-1460C>A
1216	C	A	4162	0.0029	2436Tb_S8	2436	Tb	upstream_gene_variant	MODIFIER	mt-Tl1	ENSMUSG00000064340	Mt_tRNA	n.-1460C>A
1216	C	A	6105	0.0033	2750Tb_S10	2750	Tb	upstream_gene_variant	MODIFIER	mt-Tl1	ENSMUSG00000064340	Mt_tRNA	n.-1460C>A
1216	C	A	4401	0.0027	2448Ht_S46	2448	Ht	upstream_gene_variant	MODIFIER	mt-Tl1	ENSMUSG00000064340	Mt_tRNA	n.-1460C>A
1216	C	A	4331	0.0028	2734Tb_S17	2734	Tb	upstream_gene_variant	MODIFIER	mt-Tl1	ENSMUSG00000064340	Mt_tRNA	n.-1460C>A
1216	C	A	4367	0.0037	2734Sc_S41	2734	Sc	upstream_gene_variant	MODIFIER	mt-Tl1	ENSMUSG00000064340	Mt_tRNA	n.-1460C>A
1216	C	A	5087	0.0026	2435Sc_S6	2435	Sc	upstream_gene_variant	MODIFIER	mt-Tl1	ENSMUSG00000064340	Mt_tRNA	n.-1460C>A
1216	C	A	4196	0.0029	3181Sc_S42	3181	Sc	upstream_gene_variant	MODIFIER	mt-Tl1	ENSMUSG00000064340	Mt_tRNA	n.-1460C>A
1216	C	A	2545	0.0035	3105Lv_S37	3105	Lv	upstream_gene_variant	MODIFIER	mt-Tl1	ENSMUSG00000064340	Mt_tRNA	n.-1460C>A
1216	C	A	4345	0.0028	2436Sc_S20	2436	Sc	upstream_gene_variant	MODIFIER	mt-Tl1	ENSMUSG00000064340	Mt_tRNA	n.-1460C>A
1216	C	A	4054	0.003	2738Ht_S83	2738	Ht	upstream_gene_variant	MODIFIER	mt-Tl1	ENSMUSG00000064340	Mt_tRNA	n.-1460C>A
1216	C	A	4397	0.0027	2444Tb_S19	2444	Tb	upstream_gene_variant	MODIFIER	mt-Tl1	ENSMUSG00000064340	Mt_tRNA	n.-1460C>A
1216	C	A	3000	0.0037	3273Lv_S61	3273	Lv	upstream_gene_variant	MODIFIER	mt-Tl1	ENSMUSG00000064340	Mt_tRNA	n.-1460C>A
1216	C	A	3838	0.0029	3275Tb_S63	3275	Tb	upstream_gene_variant	MODIFIER	mt-Tl1	ENSMUSG00000064340	Mt_tRNA	n.-1460C>A
1216	C	A	3859	0.0031	2734Lv_S29	2734	Lv	upstream_gene_variant	MODIFIER	mt-Tl1	ENSMUSG00000064340	Mt_tRNA	n.-1460C>A
1216	C	A	1982	0.0035	2449Ht_S95	2449	Ht	upstream_gene_variant	MODIFIER	mt-Tl1	ENSMUSG00000064340	Mt_tRNA	n.-1460C>A
1220	G	T	3791	0.0026	3683Ht_S38	3683	Ht	upstream_gene_variant	MODIFIER	mt-Tl1	ENSMUSG00000064340	Mt_tRNA	n.-1456G>T
1220	G	T	6302	0.0025	2750Tb_S10	2750	Tb	upstream_gene_variant	MODIFIER	mt-Tl1	ENSMUSG00000064340	Mt_tRNA	n.-1456G>T
1220	G	T	4478	0.0027	2734Tb_S17	2734	Tb	upstream_gene_variant	MODIFIER	mt-Tl1	ENSMUSG00000064340	Mt_tRNA	n.-1456G>T
1220	G	T	3328	0.0033	3180Ht_S59	3180	Ht	upstream_gene_variant	MODIFIER	mt-Tl1	ENSMUSG00000064340	Mt_tRNA	n.-1456G>T
1221	G	T	3687	0.0027	3649Sc_S88	3649	Sc	upstream_gene_variant	MODIFIER	mt-Tl1	ENSMUSG00000064340	Mt_tRNA	n.-1455G>T
1221	G	T	3935	0.0028	3275Tb_S63	3275	Tb	upstream_gene_variant	MODIFIER	mt-Tl1	ENSMUSG00000064340	Mt_tRNA	n.-1455G>T
1221	G	T	4247	0.0035	2436Tb_S8	2436	Tb	upstream_gene_variant	MODIFIER	mt-Tl1	ENSMUSG00000064340	Mt_tRNA	n.-1455G>T
1221	G	T	2826	0.0035	2774Tb_S56	2774	Tb	upstream_gene_variant	MODIFIER	mt-Tl1	ENSMUSG00000064340	Mt_tRNA	n.-1455G>T
1221	G	T	5418	0.0033	2750Lv_S22	2750	Lv	upstream_gene_variant	MODIFIER	mt-Tl1	ENSMUSG00000064340	Mt_tRNA	n.-1455G>T
1239	T	A	5615	0.0027	2750Lv_S22	2750	Lv	upstream_gene_variant	MODIFIER	mt-Tl1	ENSMUSG00000064340	Mt_tRNA	n.-1437T>A
1248	G	T	5353	0.0024	3683Tb_S50	3683	Tb	upstream_gene_variant	MODIFIER	mt-Tl1	ENSMUSG00000064340	Mt_tRNA	n.-1428G>T
1258	A	C	5592	0.0032	2750Lv_S22	2750	Lv	upstream_gene_variant	MODIFIER	mt-Tl1	ENSMUSG00000064340	Mt_tRNA	n.-1418A>C
1260	A	C	2808	0.0032	3209Ht_S23	3209	Ht	upstream_gene_variant	MODIFIER	mt-Tl1	ENSMUSG00000064340	Mt_tRNA	n.-1416A>C
1262	T	A	5538	0.0023	2750Lv_S22	2750	Lv	upstream_gene_variant	MODIFIER	mt-Tl1	ENSMUSG00000064340	Mt_tRNA	n.-1414T>A
1266	C	A	4462	0.0027	2738Lv_S77	2738	Lv	upstream_gene_variant	MODIFIER	mt-Tl1	ENSMUSG00000064340	Mt_tRNA	n.-1410C>A
1267	C	A	5440	0.0024	3176Tb_S70	3176	Tb	upstream_gene_variant	MODIFIER	mt-Tl1	ENSMUSG00000064340	Mt_tRNA	n.-1409C>A
1267	C	A	2724	0.0033	2746Sc_S93	2746	Sc	upstream_gene_variant	MODIFIER	mt-Tl1	ENSMUSG00000064340	Mt_tRNA	n.-1409C>A
1267	C	A	4704	0.0028	2444Tb_S19	2444	Tb	upstream_gene_variant	MODIFIER	mt-Tl1	ENSMUSG00000064340	Mt_tRNA	n.-1409C>A
1267	C	A	4894	0.0027	2750Sc_S34	2750	Sc	upstream_gene_variant	MODIFIER	mt-Tl1	ENSMUSG00000064340	Mt_tRNA	n.-1409C>A
1273	C	A	4524	0.0035	2734Sc_S41	2734	Sc	upstream_gene_variant	MODIFIER	mt-Tl1	ENSMUSG00000064340	Mt_tRNA	n.-1403C>A
1273	C	A	4416	0.0029	2738Lv_S77	2738	Lv	upstream_gene_variant	MODIFIER	mt-Tl1	ENSMUSG00000064340	Mt_tRNA	n.-1403C>A
1273	C	A	2861	0.0038	3273Sc_S73	3273	Sc	upstream_gene_variant	MODIFIER	mt-Tl1	ENSMUSG00000064340	Mt_tRNA	n.-1403C>A
1273	C	A	4279	0.003	3176Lv_S58	3176	Lv	upstream_gene_variant	MODIFIER	mt-Tl1	ENSMUSG00000064340	Mt_tRNA	n.-1403C>A
1273	C	A	3937	0.003	3176Sc_S11	3176	Sc	upstream_gene_variant	MODIFIER	mt-Tl1	ENSMUSG00000064340	Mt_tRNA	n.-1403C>A
1273	C	A	4612	0.0028	3181Tb_S18	3181	Tb	upstream_gene_variant	MODIFIER	mt-Tl1	ENSMUSG00000064340	Mt_tRNA	n.-1403C>A
1273	C	A	6030	0.0025	3103Sc_S2	3103	Sc	upstream_gene_variant	MODIFIER	mt-Tl1	ENSMUSG00000064340	Mt_tRNA	n.-1403C>A
1273	C	A	3793	0.0029	3649Lv_S76	3649	Lv	upstream_gene_variant	MODIFIER	mt-Tl1	ENSMUSG00000064340	Mt_tRNA	n.-1403C>A
1273	C	A	4543	0.0031	2734Tb_S17	2734	Tb	upstream_gene_variant	MODIFIER	mt-Tl1	ENSMUSG00000064340	Mt_tRNA	n.-1403C>A
1273	C	A	3190	0.0031	2436Ht_S24	2436	Ht	upstream_gene_variant	MODIFIER	mt-Tl1	ENSMUSG00000064340	Mt_tRNA	n.-1403C>A
1274	C	A	2730	0.0033	2774Sc_S80	2774	Sc	upstream_gene_variant	MODIFIER	mt-Tl1	ENSMUSG00000064340	Mt_tRNA	n.-1402C>A
1274	C	A	4830	0.0025	2750Sc_S34	2750	Sc	upstream_gene_variant	MODIFIER	mt-Tl1	ENSMUSG00000064340	Mt_tRNA	n.-1402C>A
1281	A	T	4829	0.0025	2436Sc_S20	2436	Sc	upstream_gene_variant	MODIFIER	mt-Tl1	ENSMUSG00000064340	Mt_tRNA	n.-1395A>T
1294	T	A	4044	0.0035	2746Tb_S69	2746	Tb	upstream_gene_variant	MODIFIER	mt-Tl1	ENSMUSG00000064340	Mt_tRNA	n.-1382T>A
1294	T	A	4840	0.0025	2447Tb_S67	2447	Tb	upstream_gene_variant	MODIFIER	mt-Tl1	ENSMUSG00000064340	Mt_tRNA	n.-1382T>A
1294	T	A	2270	0.0044	3275Ht_S85	3275	Ht	upstream_gene_variant	MODIFIER	mt-Tl1	ENSMUSG00000064340	Mt_tRNA	n.-1382T>A
1294	T	A	2661	0.0034	3181Ht_S71	3181	Ht	upstream_gene_variant	MODIFIER	mt-Tl1	ENSMUSG00000064340	Mt_tRNA	n.-1382T>A
1302	T	G	4335	0.0032	2436Tb_S8	2436	Tb	upstream_gene_variant	MODIFIER	mt-Tl1	ENSMUSG00000064340	Mt_tRNA	n.-1374T>G
1303	T	A	5362	0.0035	2750Lv_S22	2750	Lv	upstream_gene_variant	MODIFIER	mt-Tl1	ENSMUSG00000064340	Mt_tRNA	n.-1373T>A
1303	T	A	3396	0.0035	3275Lv_S75	3275	Lv	upstream_gene_variant	MODIFIER	mt-Tl1	ENSMUSG00000064340	Mt_tRNA	n.-1373T>A
1303	T	A	4582	0.0033	2448Ht_S46	2448	Ht	upstream_gene_variant	MODIFIER	mt-Tl1	ENSMUSG00000064340	Mt_tRNA	n.-1373T>A
1303	T	A	5300	0.0028	3683Tb_S50	3683	Tb	upstream_gene_variant	MODIFIER	mt-Tl1	ENSMUSG00000064340	Mt_tRNA	n.-1373T>A
1303	T	A	2799	0.0032	3273Sc_S73	3273	Sc	upstream_gene_variant	MODIFIER	mt-Tl1	ENSMUSG00000064340	Mt_tRNA	n.-1373T>A
1303	T	A	3809	0.0026	2435Ht_S12	2435	Ht	upstream_gene_variant	MODIFIER	mt-Tl1	ENSMUSG00000064340	Mt_tRNA	n.-1373T>A
1303	T	A	4312	0.0035	2738Lv_S77	2738	Lv	upstream_gene_variant	MODIFIER	mt-Tl1	ENSMUSG00000064340	Mt_tRNA	n.-1373T>A
1303	T	A	3384	0.003	2738Sc_S89	2738	Sc	upstream_gene_variant	MODIFIER	mt-Tl1	ENSMUSG00000064340	Mt_tRNA	n.-1373T>A
1303	T	A	3972	0.0025	3273Tb_S51	3273	Tb	upstream_gene_variant	MODIFIER	mt-Tl1	ENSMUSG00000064340	Mt_tRNA	n.-1373T>A
1303	T	A	4565	0.0031	3181Tb_S18	3181	Tb	upstream_gene_variant	MODIFIER	mt-Tl1	ENSMUSG00000064340	Mt_tRNA	n.-1373T>A
1303	T	A	2048	0.0049	2449Ht_S95	2449	Ht	upstream_gene_variant	MODIFIER	mt-Tl1	ENSMUSG00000064340	Mt_tRNA	n.-1373T>A
1303	T	A	6399	0.0027	2750Tb_S10	2750	Tb	upstream_gene_variant	MODIFIER	mt-Tl1	ENSMUSG00000064340	Mt_tRNA	n.-1373T>A
1303	T	A	3167	0.0035	2774Lv_S68	2774	Lv	upstream_gene_variant	MODIFIER	mt-Tl1	ENSMUSG00000064340	Mt_tRNA	n.-1373T>A
1303	T	A	4476	0.0031	2734Sc_S41	2734	Sc	upstream_gene_variant	MODIFIER	mt-Tl1	ENSMUSG00000064340	Mt_tRNA	n.-1373T>A
1303	T	A	4232	0.0031	3176Lv_S58	3176	Lv	upstream_gene_variant	MODIFIER	mt-Tl1	ENSMUSG00000064340	Mt_tRNA	n.-1373T>A
1305	T	A	4384	0.0032	2738Lv_S77	2738	Lv	upstream_gene_variant	MODIFIER	mt-Tl1	ENSMUSG00000064340	Mt_tRNA	n.-1371T>A
1306	A	C	5412	0.0048	2449Tb_S91	2449	Tb	upstream_gene_variant	MODIFIER	mt-Tl1	ENSMUSG00000064340	Mt_tRNA	n.-1370A>C
1306	A	C	3175	0.0066	3273Lv_S61	3273	Lv	upstream_gene_variant	MODIFIER	mt-Tl1	ENSMUSG00000064340	Mt_tRNA	n.-1370A>C
1306	A	C	4645	0.0034	3105Ht_S14	3105	Ht	upstream_gene_variant	MODIFIER	mt-Tl1	ENSMUSG00000064340	Mt_tRNA	n.-1370A>C
1306	A	C	2984	0.0077	3103Tb_S13	3103	Tb	upstream_gene_variant	MODIFIER	mt-Tl1	ENSMUSG00000064340	Mt_tRNA	n.-1370A>C
1306	A	C	4894	0.0049	2436Sc_S20	2436	Sc	upstream_gene_variant	MODIFIER	mt-Tl1	ENSMUSG00000064340	Mt_tRNA	n.-1370A>C
1306	A	C	2792	0.0054	3105Sc_S49	3105	Sc	upstream_gene_variant	MODIFIER	mt-Tl1	ENSMUSG00000064340	Mt_tRNA	n.-1370A>C
1306	A	C	4003	0.0062	3176Sc_S11	3176	Sc	upstream_gene_variant	MODIFIER	mt-Tl1	ENSMUSG00000064340	Mt_tRNA	n.-1370A>C
1306	A	C	4479	0.0071	2436Tb_S8	2436	Tb	upstream_gene_variant	MODIFIER	mt-Tl1	ENSMUSG00000064340	Mt_tRNA	n.-1370A>C
1306	A	C	4750	0.0074	2444Tb_S19	2444	Tb	upstream_gene_variant	MODIFIER	mt-Tl1	ENSMUSG00000064340	Mt_tRNA	n.-1370A>C
1306	A	C	6390	0.0047	2449Lv_S79	2449	Lv	upstream_gene_variant	MODIFIER	mt-Tl1	ENSMUSG00000064340	Mt_tRNA	n.-1370A>C
1306	A	C	4215	0.0036	2446Tb_S43	2446	Tb	upstream_gene_variant	MODIFIER	mt-Tl1	ENSMUSG00000064340	Mt_tRNA	n.-1370A>C
1306	A	C	4110	0.0054	2746Tb_S69	2746	Tb	upstream_gene_variant	MODIFIER	mt-Tl1	ENSMUSG00000064340	Mt_tRNA	n.-1370A>C
1306	A	C	6491	0.0043	2436Lv_S54	2436	Lv	upstream_gene_variant	MODIFIER	mt-Tl1	ENSMUSG00000064340	Mt_tRNA	n.-1370A>C
1306	A	C	4912	0.0059	2447Tb_S67	2447	Tb	upstream_gene_variant	MODIFIER	mt-Tl1	ENSMUSG00000064340	Mt_tRNA	n.-1370A>C
1306	A	C	4669	0.0084	2438Sc_S32	2438	Sc	upstream_gene_variant	MODIFIER	mt-Tl1	ENSMUSG00000064340	Mt_tRNA	n.-1370A>C
1306	A	C	2743	0.004	3105Lv_S37	3105	Lv	upstream_gene_variant	MODIFIER	mt-Tl1	ENSMUSG00000064340	Mt_tRNA	n.-1370A>C
1306	A	C	4427	0.0054	3176Lv_S58	3176	Lv	upstream_gene_variant	MODIFIER	mt-Tl1	ENSMUSG00000064340	Mt_tRNA	n.-1370A>C
1306	A	C	4097	0.0029	3684Ht_S86	3684	Ht	upstream_gene_variant	MODIFIER	mt-Tl1	ENSMUSG00000064340	Mt_tRNA	n.-1370A>C
1306	A	C	3130	0.0042	3103Lv_S25	3103	Lv	upstream_gene_variant	MODIFIER	mt-Tl1	ENSMUSG00000064340	Mt_tRNA	n.-1370A>C
1306	A	C	5096	0.0055	2441Sc_S92	2441	Sc	upstream_gene_variant	MODIFIER	mt-Tl1	ENSMUSG00000064340	Mt_tRNA	n.-1370A>C
1306	A	C	3265	0.0064	2746Lv_S9	2746	Lv	upstream_gene_variant	MODIFIER	mt-Tl1	ENSMUSG00000064340	Mt_tRNA	n.-1370A>C
1309	T	A	2705	0.0033	3180Sc_S96	3180	Sc	upstream_gene_variant	MODIFIER	mt-Tl1	ENSMUSG00000064340	Mt_tRNA	n.-1367T>A
1309	T	A	4612	0.0028	3180Lv_S35	3180	Lv	upstream_gene_variant	MODIFIER	mt-Tl1	ENSMUSG00000064340	Mt_tRNA	n.-1367T>A
1309	T	G	6642	0.0033	2750Tb_S10	2750	Tb	upstream_gene_variant	MODIFIER	mt-Tl1	ENSMUSG00000064340	Mt_tRNA	n.-1367T>G
1314	G	T	2923	0.0031	3103Tb_S13	3103	Tb	upstream_gene_variant	MODIFIER	mt-Tl1	ENSMUSG00000064340	Mt_tRNA	n.-1362G>T
1317	T	G	2908	0.0031	3103Tb_S13	3103	Tb	upstream_gene_variant	MODIFIER	mt-Tl1	ENSMUSG00000064340	Mt_tRNA	n.-1359T>G
1324	T	G	2727	0.0033	3181Ht_S71	3181	Ht	upstream_gene_variant	MODIFIER	mt-Tl1	ENSMUSG00000064340	Mt_tRNA	n.-1352T>G
1324	T	G	5641	0.0032	2750Lv_S22	2750	Lv	upstream_gene_variant	MODIFIER	mt-Tl1	ENSMUSG00000064340	Mt_tRNA	n.-1352T>G
1326	G	T	4375	0.0027	2738Ht_S83	2738	Ht	upstream_gene_variant	MODIFIER	mt-Tl1	ENSMUSG00000064340	Mt_tRNA	n.-1350G>T
1330	C	A	3439	0.0032	2446Ht_S94	2446	Ht	upstream_gene_variant	MODIFIER	mt-Tl1	ENSMUSG00000064340	Mt_tRNA	n.-1346C>A
1330	C	A	6617	0.0024	2750Tb_S10	2750	Tb	upstream_gene_variant	MODIFIER	mt-Tl1	ENSMUSG00000064340	Mt_tRNA	n.-1346C>A
1330	C	A	4431	0.0027	2738Lv_S77	2738	Lv	upstream_gene_variant	MODIFIER	mt-Tl1	ENSMUSG00000064340	Mt_tRNA	n.-1346C>A
1330	C	A	5574	0.0025	2750Lv_S22	2750	Lv	upstream_gene_variant	MODIFIER	mt-Tl1	ENSMUSG00000064340	Mt_tRNA	n.-1346C>A
1331	C	A	2689	0.0045	3105Sc_S49	3105	Sc	upstream_gene_variant	MODIFIER	mt-Tl1	ENSMUSG00000064340	Mt_tRNA	n.-1345C>A
1331	C	A	2849	0.0035	2782Sc_S57	2782	Sc	upstream_gene_variant	MODIFIER	mt-Tl1	ENSMUSG00000064340	Mt_tRNA	n.-1345C>A
1331	C	A	4494	0.0049	2734Tb_S17	2734	Tb	upstream_gene_variant	MODIFIER	mt-Tl1	ENSMUSG00000064340	Mt_tRNA	n.-1345C>A
1331	C	A	4711	0.0025	2448Ht_S46	2448	Ht	upstream_gene_variant	MODIFIER	mt-Tl1	ENSMUSG00000064340	Mt_tRNA	n.-1345C>A
1331	C	A	4018	0.0037	3103Ht_S1	3103	Ht	upstream_gene_variant	MODIFIER	mt-Tl1	ENSMUSG00000064340	Mt_tRNA	n.-1345C>A
1331	C	A	6279	0.0025	2436Lv_S54	2436	Lv	upstream_gene_variant	MODIFIER	mt-Tl1	ENSMUSG00000064340	Mt_tRNA	n.-1345C>A
1331	C	A	3965	0.0033	2746Tb_S69	2746	Tb	upstream_gene_variant	MODIFIER	mt-Tl1	ENSMUSG00000064340	Mt_tRNA	n.-1345C>A
1331	C	A	3849	0.0042	3176Sc_S11	3176	Sc	upstream_gene_variant	MODIFIER	mt-Tl1	ENSMUSG00000064340	Mt_tRNA	n.-1345C>A
1331	C	A	6299	0.0029	2449Lv_S79	2449	Lv	upstream_gene_variant	MODIFIER	mt-Tl1	ENSMUSG00000064340	Mt_tRNA	n.-1345C>A
1331	C	A	3925	0.0028	2435Ht_S12	2435	Ht	upstream_gene_variant	MODIFIER	mt-Tl1	ENSMUSG00000064340	Mt_tRNA	n.-1345C>A
1331	C	A	4140	0.0034	2446Tb_S43	2446	Tb	upstream_gene_variant	MODIFIER	mt-Tl1	ENSMUSG00000064340	Mt_tRNA	n.-1345C>A
1331	C	A	2243	0.0045	3275Ht_S85	3275	Ht	upstream_gene_variant	MODIFIER	mt-Tl1	ENSMUSG00000064340	Mt_tRNA	n.-1345C>A
1331	C	A	2868	0.0035	3180Tb_S84	3180	Tb	upstream_gene_variant	MODIFIER	mt-Tl1	ENSMUSG00000064340	Mt_tRNA	n.-1345C>A
1331	C	A	3910	0.0028	3275Sc_S87	3275	Sc	upstream_gene_variant	MODIFIER	mt-Tl1	ENSMUSG00000064340	Mt_tRNA	n.-1345C>A
1331	C	A	4820	0.0025	2750Sc_S34	2750	Sc	upstream_gene_variant	MODIFIER	mt-Tl1	ENSMUSG00000064340	Mt_tRNA	n.-1345C>A
1331	C	A	2796	0.0043	3209Ht_S23	3209	Ht	upstream_gene_variant	MODIFIER	mt-Tl1	ENSMUSG00000064340	Mt_tRNA	n.-1345C>A
1331	C	A	5488	0.0042	2750Lv_S22	2750	Lv	upstream_gene_variant	MODIFIER	mt-Tl1	ENSMUSG00000064340	Mt_tRNA	n.-1345C>A
1331	C	A	4254	0.0054	3176Lv_S58	3176	Lv	upstream_gene_variant	MODIFIER	mt-Tl1	ENSMUSG00000064340	Mt_tRNA	n.-1345C>A
1331	C	A	3903	0.0031	3649Lv_S76	3649	Lv	upstream_gene_variant	MODIFIER	mt-Tl1	ENSMUSG00000064340	Mt_tRNA	n.-1345C>A
1331	C	A	3170	0.0044	2746Lv_S9	2746	Lv	upstream_gene_variant	MODIFIER	mt-Tl1	ENSMUSG00000064340	Mt_tRNA	n.-1345C>A
1331	C	A	4538	0.0029	3649Ht_S52	3649	Ht	upstream_gene_variant	MODIFIER	mt-Tl1	ENSMUSG00000064340	Mt_tRNA	n.-1345C>A
1331	C	A	2859	0.0042	3103Tb_S13	3103	Tb	upstream_gene_variant	MODIFIER	mt-Tl1	ENSMUSG00000064340	Mt_tRNA	n.-1345C>A
1331	C	A	5260	0.0025	2449Tb_S91	2449	Tb	upstream_gene_variant	MODIFIER	mt-Tl1	ENSMUSG00000064340	Mt_tRNA	n.-1345C>A
1331	C	A	4937	0.0024	3648Tb_S16	3648	Tb	upstream_gene_variant	MODIFIER	mt-Tl1	ENSMUSG00000064340	Mt_tRNA	n.-1345C>A
1331	C	A	6536	0.0026	2750Tb_S10	2750	Tb	upstream_gene_variant	MODIFIER	mt-Tl1	ENSMUSG00000064340	Mt_tRNA	n.-1345C>A
1331	C	A	3406	0.0032	2734Ht_S60	2734	Ht	upstream_gene_variant	MODIFIER	mt-Tl1	ENSMUSG00000064340	Mt_tRNA	n.-1345C>A
1331	C	A	4267	0.0037	2738Tb_S65	2738	Tb	upstream_gene_variant	MODIFIER	mt-Tl1	ENSMUSG00000064340	Mt_tRNA	n.-1345C>A
1331	C	A	4577	0.0026	3180Lv_S35	3180	Lv	upstream_gene_variant	MODIFIER	mt-Tl1	ENSMUSG00000064340	Mt_tRNA	n.-1345C>A
1332	C	A	3550	0.0028	2782Tb_S33	2782	Tb	upstream_gene_variant	MODIFIER	mt-Tl1	ENSMUSG00000064340	Mt_tRNA	n.-1344C>A
1332	C	A	4454	0.0027	2734Tb_S17	2734	Tb	upstream_gene_variant	MODIFIER	mt-Tl1	ENSMUSG00000064340	Mt_tRNA	n.-1344C>A
1332	C	A	3391	0.0038	2734Ht_S60	2734	Ht	upstream_gene_variant	MODIFIER	mt-Tl1	ENSMUSG00000064340	Mt_tRNA	n.-1344C>A
1332	C	A	4289	0.0028	2738Ht_S83	2738	Ht	upstream_gene_variant	MODIFIER	mt-Tl1	ENSMUSG00000064340	Mt_tRNA	n.-1344C>A
1332	C	A	3985	0.0028	2746Tb_S69	2746	Tb	upstream_gene_variant	MODIFIER	mt-Tl1	ENSMUSG00000064340	Mt_tRNA	n.-1344C>A
1332	C	A	4404	0.0036	2738Lv_S77	2738	Lv	upstream_gene_variant	MODIFIER	mt-Tl1	ENSMUSG00000064340	Mt_tRNA	n.-1344C>A
1332	C	A	4690	0.003	2447Tb_S67	2447	Tb	upstream_gene_variant	MODIFIER	mt-Tl1	ENSMUSG00000064340	Mt_tRNA	n.-1344C>A
1332	C	A	6300	0.0025	2449Lv_S79	2449	Lv	upstream_gene_variant	MODIFIER	mt-Tl1	ENSMUSG00000064340	Mt_tRNA	n.-1344C>A
1332	C	A	4712	0.003	2448Ht_S46	2448	Ht	upstream_gene_variant	MODIFIER	mt-Tl1	ENSMUSG00000064340	Mt_tRNA	n.-1344C>A
1332	C	A	4840	0.0027	2750Sc_S34	2750	Sc	upstream_gene_variant	MODIFIER	mt-Tl1	ENSMUSG00000064340	Mt_tRNA	n.-1344C>A
1332	C	A	6328	0.0024	2435Tb_S53	2435	Tb	upstream_gene_variant	MODIFIER	mt-Tl1	ENSMUSG00000064340	Mt_tRNA	n.-1344C>A
1332	C	A	4273	0.0033	2738Tb_S65	2738	Tb	upstream_gene_variant	MODIFIER	mt-Tl1	ENSMUSG00000064340	Mt_tRNA	n.-1344C>A
1332	C	A	2965	0.003	2774Tb_S56	2774	Tb	upstream_gene_variant	MODIFIER	mt-Tl1	ENSMUSG00000064340	Mt_tRNA	n.-1344C>A
1332	C	A	4496	0.0036	2438Sc_S32	2438	Sc	upstream_gene_variant	MODIFIER	mt-Tl1	ENSMUSG00000064340	Mt_tRNA	n.-1344C>A
1332	C	A	4138	0.0031	2446Tb_S43	2446	Tb	upstream_gene_variant	MODIFIER	mt-Tl1	ENSMUSG00000064340	Mt_tRNA	n.-1344C>A
1333	C	A	4434	0.0032	2738Lv_S77	2738	Lv	upstream_gene_variant	MODIFIER	mt-Tl1	ENSMUSG00000064340	Mt_tRNA	n.-1343C>A
1338	C	A	3540	0.0028	2738Sc_S89	2738	Sc	upstream_gene_variant	MODIFIER	mt-Tl1	ENSMUSG00000064340	Mt_tRNA	n.-1338C>A
1338	C	A	4667	0.0034	2734Sc_S41	2734	Sc	upstream_gene_variant	MODIFIER	mt-Tl1	ENSMUSG00000064340	Mt_tRNA	n.-1338C>A
1338	C	A	3911	0.0031	3176Sc_S11	3176	Sc	upstream_gene_variant	MODIFIER	mt-Tl1	ENSMUSG00000064340	Mt_tRNA	n.-1338C>A
1338	C	A	6731	0.0024	2750Tb_S10	2750	Tb	upstream_gene_variant	MODIFIER	mt-Tl1	ENSMUSG00000064340	Mt_tRNA	n.-1338C>A
1338	C	A	4620	0.0026	2734Tb_S17	2734	Tb	upstream_gene_variant	MODIFIER	mt-Tl1	ENSMUSG00000064340	Mt_tRNA	n.-1338C>A
1338	C	A	6403	0.0023	2436Lv_S54	2436	Lv	upstream_gene_variant	MODIFIER	mt-Tl1	ENSMUSG00000064340	Mt_tRNA	n.-1338C>A
1338	C	A	4362	0.0028	2738Tb_S65	2738	Tb	upstream_gene_variant	MODIFIER	mt-Tl1	ENSMUSG00000064340	Mt_tRNA	n.-1338C>A
1338	C	A	2843	0.0032	3273Sc_S73	3273	Sc	upstream_gene_variant	MODIFIER	mt-Tl1	ENSMUSG00000064340	Mt_tRNA	n.-1338C>A
1339	C	A	4900	0.0029	2750Sc_S34	2750	Sc	upstream_gene_variant	MODIFIER	mt-Tl1	ENSMUSG00000064340	Mt_tRNA	n.-1337C>A
1339	C	A	4141	0.0031	3273Tb_S51	3273	Tb	upstream_gene_variant	MODIFIER	mt-Tl1	ENSMUSG00000064340	Mt_tRNA	n.-1337C>A
1339	C	A	4813	0.0031	2448Ht_S46	2448	Ht	upstream_gene_variant	MODIFIER	mt-Tl1	ENSMUSG00000064340	Mt_tRNA	n.-1337C>A
1339	C	A	2247	0.0045	3275Ht_S85	3275	Ht	upstream_gene_variant	MODIFIER	mt-Tl1	ENSMUSG00000064340	Mt_tRNA	n.-1337C>A
1339	C	A	5603	0.0032	2750Lv_S22	2750	Lv	upstream_gene_variant	MODIFIER	mt-Tl1	ENSMUSG00000064340	Mt_tRNA	n.-1337C>A
1339	C	A	4614	0.0028	3180Lv_S35	3180	Lv	upstream_gene_variant	MODIFIER	mt-Tl1	ENSMUSG00000064340	Mt_tRNA	n.-1337C>A
1339	C	A	2223	0.004	2449Ht_S95	2449	Ht	upstream_gene_variant	MODIFIER	mt-Tl1	ENSMUSG00000064340	Mt_tRNA	n.-1337C>A
1339	C	A	3588	0.0036	3275Lv_S75	3275	Lv	upstream_gene_variant	MODIFIER	mt-Tl1	ENSMUSG00000064340	Mt_tRNA	n.-1337C>A
1339	C	A	6687	0.0025	2750Tb_S10	2750	Tb	upstream_gene_variant	MODIFIER	mt-Tl1	ENSMUSG00000064340	Mt_tRNA	n.-1337C>A
1339	C	A	4331	0.0035	3176Lv_S58	3176	Lv	upstream_gene_variant	MODIFIER	mt-Tl1	ENSMUSG00000064340	Mt_tRNA	n.-1337C>A
1339	C	A	3910	0.0038	3176Sc_S11	3176	Sc	upstream_gene_variant	MODIFIER	mt-Tl1	ENSMUSG00000064340	Mt_tRNA	n.-1337C>A
1339	C	A	3819	0.0026	3649Tb_S64	3649	Tb	upstream_gene_variant	MODIFIER	mt-Tl1	ENSMUSG00000064340	Mt_tRNA	n.-1337C>A
1339	C	A	4378	0.0032	2436Tb_S8	2436	Tb	upstream_gene_variant	MODIFIER	mt-Tl1	ENSMUSG00000064340	Mt_tRNA	n.-1337C>A
1339	C	A	3218	0.0034	2746Lv_S9	2746	Lv	upstream_gene_variant	MODIFIER	mt-Tl1	ENSMUSG00000064340	Mt_tRNA	n.-1337C>A
1339	C	A	4689	0.0028	2444Tb_S19	2444	Tb	upstream_gene_variant	MODIFIER	mt-Tl1	ENSMUSG00000064340	Mt_tRNA	n.-1337C>A
1339	C	A	5335	0.0028	3176Tb_S70	3176	Tb	upstream_gene_variant	MODIFIER	mt-Tl1	ENSMUSG00000064340	Mt_tRNA	n.-1337C>A
1346	G	T	4257	0.0031	3176Lv_S58	3176	Lv	upstream_gene_variant	MODIFIER	mt-Tl1	ENSMUSG00000064340	Mt_tRNA	n.-1330G>T
1347	C	A	4787	0.0029	2436Sc_S20	2436	Sc	upstream_gene_variant	MODIFIER	mt-Tl1	ENSMUSG00000064340	Mt_tRNA	n.-1329C>A
1347	C	A	5479	0.0024	2750Lv_S22	2750	Lv	upstream_gene_variant	MODIFIER	mt-Tl1	ENSMUSG00000064340	Mt_tRNA	n.-1329C>A
1347	C	A	2986	0.003	2774Tb_S56	2774	Tb	upstream_gene_variant	MODIFIER	mt-Tl1	ENSMUSG00000064340	Mt_tRNA	n.-1329C>A
1350	C	A	2864	0.0042	3209Ht_S23	3209	Ht	upstream_gene_variant	MODIFIER	mt-Tl1	ENSMUSG00000064340	Mt_tRNA	n.-1326C>A
1350	C	A	4788	0.004	2448Ht_S46	2448	Ht	upstream_gene_variant	MODIFIER	mt-Tl1	ENSMUSG00000064340	Mt_tRNA	n.-1326C>A
1350	C	A	5320	0.0032	3176Tb_S70	3176	Tb	upstream_gene_variant	MODIFIER	mt-Tl1	ENSMUSG00000064340	Mt_tRNA	n.-1326C>A
1350	C	A	4128	0.0039	3103Ht_S1	3103	Ht	upstream_gene_variant	MODIFIER	mt-Tl1	ENSMUSG00000064340	Mt_tRNA	n.-1326C>A
1350	C	A	4856	0.0039	2436Sc_S20	2436	Sc	upstream_gene_variant	MODIFIER	mt-Tl1	ENSMUSG00000064340	Mt_tRNA	n.-1326C>A
1350	C	A	2804	0.0043	2746Sc_S93	2746	Sc	upstream_gene_variant	MODIFIER	mt-Tl1	ENSMUSG00000064340	Mt_tRNA	n.-1326C>A
1350	C	A	3207	0.0044	2746Lv_S9	2746	Lv	upstream_gene_variant	MODIFIER	mt-Tl1	ENSMUSG00000064340	Mt_tRNA	n.-1326C>A
1350	C	A	4377	0.0027	2738Ht_S83	2738	Ht	upstream_gene_variant	MODIFIER	mt-Tl1	ENSMUSG00000064340	Mt_tRNA	n.-1326C>A
1350	C	A	3508	0.0043	2738Sc_S89	2738	Sc	upstream_gene_variant	MODIFIER	mt-Tl1	ENSMUSG00000064340	Mt_tRNA	n.-1326C>A
1350	C	A	3926	0.0033	3649Lv_S76	3649	Lv	upstream_gene_variant	MODIFIER	mt-Tl1	ENSMUSG00000064340	Mt_tRNA	n.-1326C>A
1350	C	A	2687	0.0041	3105Lv_S37	3105	Lv	upstream_gene_variant	MODIFIER	mt-Tl1	ENSMUSG00000064340	Mt_tRNA	n.-1326C>A
1350	C	A	2737	0.0037	3181Ht_S71	3181	Ht	upstream_gene_variant	MODIFIER	mt-Tl1	ENSMUSG00000064340	Mt_tRNA	n.-1326C>A
1350	C	A	2844	0.0042	3273Sc_S73	3273	Sc	upstream_gene_variant	MODIFIER	mt-Tl1	ENSMUSG00000064340	Mt_tRNA	n.-1326C>A
1350	C	A	4547	0.0037	2734Tb_S17	2734	Tb	upstream_gene_variant	MODIFIER	mt-Tl1	ENSMUSG00000064340	Mt_tRNA	n.-1326C>A
1350	C	A	3418	0.0038	3180Ht_S59	3180	Ht	upstream_gene_variant	MODIFIER	mt-Tl1	ENSMUSG00000064340	Mt_tRNA	n.-1326C>A
1350	C	A	3907	0.0026	3275Sc_S87	3275	Sc	upstream_gene_variant	MODIFIER	mt-Tl1	ENSMUSG00000064340	Mt_tRNA	n.-1326C>A
1350	C	A	3445	0.0029	2446Ht_S94	2446	Ht	upstream_gene_variant	MODIFIER	mt-Tl1	ENSMUSG00000064340	Mt_tRNA	n.-1326C>A
1350	C	A	5586	0.0032	2750Lv_S22	2750	Lv	upstream_gene_variant	MODIFIER	mt-Tl1	ENSMUSG00000064340	Mt_tRNA	n.-1326C>A
1350	C	A	4905	0.0039	2750Sc_S34	2750	Sc	upstream_gene_variant	MODIFIER	mt-Tl1	ENSMUSG00000064340	Mt_tRNA	n.-1326C>A
1351	C	A	3915	0.0026	3176Sc_S11	3176	Sc	upstream_gene_variant	MODIFIER	mt-Tl1	ENSMUSG00000064340	Mt_tRNA	n.-1325C>A
1351	C	A	5369	0.0024	3176Tb_S70	3176	Tb	upstream_gene_variant	MODIFIER	mt-Tl1	ENSMUSG00000064340	Mt_tRNA	n.-1325C>A
1351	C	A	2885	0.0035	3103Tb_S13	3103	Tb	upstream_gene_variant	MODIFIER	mt-Tl1	ENSMUSG00000064340	Mt_tRNA	n.-1325C>A
1351	C	A	4773	0.0027	2447Tb_S67	2447	Tb	upstream_gene_variant	MODIFIER	mt-Tl1	ENSMUSG00000064340	Mt_tRNA	n.-1325C>A
1352	T	A	3917	0.0026	3176Sc_S11	3176	Sc	upstream_gene_variant	MODIFIER	mt-Tl1	ENSMUSG00000064340	Mt_tRNA	n.-1324T>A
1358	C	A	5108	0.0025	2750Sc_S34	2750	Sc	upstream_gene_variant	MODIFIER	mt-Tl1	ENSMUSG00000064340	Mt_tRNA	n.-1318C>A
1361	T	G	3433	0.0029	3176Ht_S47	3176	Ht	upstream_gene_variant	MODIFIER	mt-Tl1	ENSMUSG00000064340	Mt_tRNA	n.-1315T>G
1362	T	G	5721	0.0028	2750Lv_S22	2750	Lv	upstream_gene_variant	MODIFIER	mt-Tl1	ENSMUSG00000064340	Mt_tRNA	n.-1314T>G
1363	T	G	6773	0.0022	2750Tb_S10	2750	Tb	upstream_gene_variant	MODIFIER	mt-Tl1	ENSMUSG00000064340	Mt_tRNA	n.-1313T>G
1370	T	A	6120	0.0025	2449Lv_S79	2449	Lv	upstream_gene_variant	MODIFIER	mt-Tl1	ENSMUSG00000064340	Mt_tRNA	n.-1306T>A
1370	T	A	3752	0.0032	3176Sc_S11	3176	Sc	upstream_gene_variant	MODIFIER	mt-Tl1	ENSMUSG00000064340	Mt_tRNA	n.-1306T>A
1370	T	A	4217	0.0031	3176Lv_S58	3176	Lv	upstream_gene_variant	MODIFIER	mt-Tl1	ENSMUSG00000064340	Mt_tRNA	n.-1306T>A
1370	T	A	4294	0.003	2738Tb_S65	2738	Tb	upstream_gene_variant	MODIFIER	mt-Tl1	ENSMUSG00000064340	Mt_tRNA	n.-1306T>A
1370	T	A	2642	0.0034	3105Lv_S37	3105	Lv	upstream_gene_variant	MODIFIER	mt-Tl1	ENSMUSG00000064340	Mt_tRNA	n.-1306T>A
1370	T	A	4543	0.0026	3180Lv_S35	3180	Lv	upstream_gene_variant	MODIFIER	mt-Tl1	ENSMUSG00000064340	Mt_tRNA	n.-1306T>A
1370	T	A	4950	0.0024	2750Sc_S34	2750	Sc	upstream_gene_variant	MODIFIER	mt-Tl1	ENSMUSG00000064340	Mt_tRNA	n.-1306T>A
1370	T	A	4592	0.0026	2734Sc_S41	2734	Sc	upstream_gene_variant	MODIFIER	mt-Tl1	ENSMUSG00000064340	Mt_tRNA	n.-1306T>A
1370	T	A	4518	0.0031	2734Tb_S17	2734	Tb	upstream_gene_variant	MODIFIER	mt-Tl1	ENSMUSG00000064340	Mt_tRNA	n.-1306T>A
1370	T	A	3900	0.0028	2746Tb_S69	2746	Tb	upstream_gene_variant	MODIFIER	mt-Tl1	ENSMUSG00000064340	Mt_tRNA	n.-1306T>A
1370	T	A	4214	0.0028	2734Lv_S29	2734	Lv	upstream_gene_variant	MODIFIER	mt-Tl1	ENSMUSG00000064340	Mt_tRNA	n.-1306T>A
1371	C	A	5688	0.0025	2750Lv_S22	2750	Lv	upstream_gene_variant	MODIFIER	mt-Tl1	ENSMUSG00000064340	Mt_tRNA	n.-1305C>A
1371	C	A	4261	0.0031	3176Lv_S58	3176	Lv	upstream_gene_variant	MODIFIER	mt-Tl1	ENSMUSG00000064340	Mt_tRNA	n.-1305C>A
1371	C	A	3339	0.0033	3176Ht_S47	3176	Ht	upstream_gene_variant	MODIFIER	mt-Tl1	ENSMUSG00000064340	Mt_tRNA	n.-1305C>A
1375	T	A	2913	0.0031	3103Lv_S25	3103	Lv	upstream_gene_variant	MODIFIER	mt-Tl1	ENSMUSG00000064340	Mt_tRNA	n.-1301T>A
1375	T	A	4822	0.0025	2441Sc_S92	2441	Sc	upstream_gene_variant	MODIFIER	mt-Tl1	ENSMUSG00000064340	Mt_tRNA	n.-1301T>A
1375	T	A	4336	0.003	3683Sc_S74	3683	Sc	upstream_gene_variant	MODIFIER	mt-Tl1	ENSMUSG00000064340	Mt_tRNA	n.-1301T>A
1375	T	A	3108	0.0035	2746Lv_S9	2746	Lv	upstream_gene_variant	MODIFIER	mt-Tl1	ENSMUSG00000064340	Mt_tRNA	n.-1301T>A
1375	T	A	3288	0.0043	3176Ht_S47	3176	Ht	upstream_gene_variant	MODIFIER	mt-Tl1	ENSMUSG00000064340	Mt_tRNA	n.-1301T>A
1375	T	A	3384	0.0033	2782Ht_S21	2782	Ht	upstream_gene_variant	MODIFIER	mt-Tl1	ENSMUSG00000064340	Mt_tRNA	n.-1301T>A
1375	T	A	3236	0.0031	2774Lv_S68	2774	Lv	upstream_gene_variant	MODIFIER	mt-Tl1	ENSMUSG00000064340	Mt_tRNA	n.-1301T>A
1375	T	A	4508	0.0029	3180Lv_S35	3180	Lv	upstream_gene_variant	MODIFIER	mt-Tl1	ENSMUSG00000064340	Mt_tRNA	n.-1301T>A
1375	T	A	3437	0.0041	2738Sc_S89	2738	Sc	upstream_gene_variant	MODIFIER	mt-Tl1	ENSMUSG00000064340	Mt_tRNA	n.-1301T>A
1375	T	A	4094	0.0032	3273Tb_S51	3273	Tb	upstream_gene_variant	MODIFIER	mt-Tl1	ENSMUSG00000064340	Mt_tRNA	n.-1301T>A
1375	T	A	4188	0.0033	2738Tb_S65	2738	Tb	upstream_gene_variant	MODIFIER	mt-Tl1	ENSMUSG00000064340	Mt_tRNA	n.-1301T>A
1375	T	G	3677	0.003	3176Sc_S11	3176	Sc	upstream_gene_variant	MODIFIER	mt-Tl1	ENSMUSG00000064340	Mt_tRNA	n.-1301T>G
1375	T	G	1712	0.0053	2448Lv_S82	2448	Lv	upstream_gene_variant	MODIFIER	mt-Tl1	ENSMUSG00000064340	Mt_tRNA	n.-1301T>G
1375	T	G	2192	0.0046	2449Ht_S95	2449	Ht	upstream_gene_variant	MODIFIER	mt-Tl1	ENSMUSG00000064340	Mt_tRNA	n.-1301T>G
1375	T	G	2744	0.0044	3273Sc_S73	3273	Sc	upstream_gene_variant	MODIFIER	mt-Tl1	ENSMUSG00000064340	Mt_tRNA	n.-1301T>G
1377	G	A	3377	0.0036	3176Ht_S47	3176	Ht	upstream_gene_variant	MODIFIER	mt-Tl1	ENSMUSG00000064340	Mt_tRNA	n.-1299G>A
1378	T	A	3016	0.0033	2750Ht_S81	2750	Ht	upstream_gene_variant	MODIFIER	mt-Tl1	ENSMUSG00000064340	Mt_tRNA	n.-1298T>A
1378	T	A	5626	0.003	2750Lv_S22	2750	Lv	upstream_gene_variant	MODIFIER	mt-Tl1	ENSMUSG00000064340	Mt_tRNA	n.-1298T>A
1378	T	A	5452	0.0037	3683Tb_S50	3683	Tb	upstream_gene_variant	MODIFIER	mt-Tl1	ENSMUSG00000064340	Mt_tRNA	n.-1298T>A
1378	T	A	4831	0.0027	2441Sc_S92	2441	Sc	upstream_gene_variant	MODIFIER	mt-Tl1	ENSMUSG00000064340	Mt_tRNA	n.-1298T>A
1378	T	G	3876	0.0026	2435Ht_S12	2435	Ht	upstream_gene_variant	MODIFIER	mt-Tl1	ENSMUSG00000064340	Mt_tRNA	n.-1298T>G
1378	T	G	4193	0.0031	3176Lv_S58	3176	Lv	upstream_gene_variant	MODIFIER	mt-Tl1	ENSMUSG00000064340	Mt_tRNA	n.-1298T>G
1379	C	T	3914	0.0026	2746Tb_S69	2746	Tb	upstream_gene_variant	MODIFIER	mt-Tl1	ENSMUSG00000064340	Mt_tRNA	n.-1297C>T
1379	C	T	4400	0.0034	2438Sc_S32	2438	Sc	upstream_gene_variant	MODIFIER	mt-Tl1	ENSMUSG00000064340	Mt_tRNA	n.-1297C>T
1380	T	G	4700	0.0026	2436Sc_S20	2436	Sc	upstream_gene_variant	MODIFIER	mt-Tl1	ENSMUSG00000064340	Mt_tRNA	n.-1296T>G
1380	T	G	4597	0.0026	2734Sc_S41	2734	Sc	upstream_gene_variant	MODIFIER	mt-Tl1	ENSMUSG00000064340	Mt_tRNA	n.-1296T>G
1382	T	G	4598	0.0028	2734Tb_S17	2734	Tb	upstream_gene_variant	MODIFIER	mt-Tl1	ENSMUSG00000064340	Mt_tRNA	n.-1294T>G
1385	G	T	4643	0.0026	2734Sc_S41	2734	Sc	upstream_gene_variant	MODIFIER	mt-Tl1	ENSMUSG00000064340	Mt_tRNA	n.-1291G>T
1385	G	T	4196	0.0031	3648Lv_S28	3648	Lv	upstream_gene_variant	MODIFIER	mt-Tl1	ENSMUSG00000064340	Mt_tRNA	n.-1291G>T
1385	G	T	4283	0.0028	3176Lv_S58	3176	Lv	upstream_gene_variant	MODIFIER	mt-Tl1	ENSMUSG00000064340	Mt_tRNA	n.-1291G>T
1387	C	A	4616	0.0026	2734Tb_S17	2734	Tb	upstream_gene_variant	MODIFIER	mt-Tl1	ENSMUSG00000064340	Mt_tRNA	n.-1289C>A
1395	T	G	5394	0.0028	3176Tb_S70	3176	Tb	upstream_gene_variant	MODIFIER	mt-Tl1	ENSMUSG00000064340	Mt_tRNA	n.-1281T>G
1401	G	T	5854	0.0022	2750Lv_S22	2750	Lv	upstream_gene_variant	MODIFIER	mt-Tl1	ENSMUSG00000064340	Mt_tRNA	n.-1275G>T
1408	A	T	4856	0.0025	3180Lv_S35	3180	Lv	upstream_gene_variant	MODIFIER	mt-Tl1	ENSMUSG00000064340	Mt_tRNA	n.-1268A>T
1410	G	T	4981	0.0024	2436Sc_S20	2436	Sc	upstream_gene_variant	MODIFIER	mt-Tl1	ENSMUSG00000064340	Mt_tRNA	n.-1266G>T
1410	G	T	3586	0.0031	3180Ht_S59	3180	Ht	upstream_gene_variant	MODIFIER	mt-Tl1	ENSMUSG00000064340	Mt_tRNA	n.-1266G>T
1410	G	T	4689	0.0028	3181Sc_S42	3181	Sc	upstream_gene_variant	MODIFIER	mt-Tl1	ENSMUSG00000064340	Mt_tRNA	n.-1266G>T
1410	G	T	4483	0.0031	2436Tb_S8	2436	Tb	upstream_gene_variant	MODIFIER	mt-Tl1	ENSMUSG00000064340	Mt_tRNA	n.-1266G>T
1410	G	T	4734	0.0025	2734Sc_S41	2734	Sc	upstream_gene_variant	MODIFIER	mt-Tl1	ENSMUSG00000064340	Mt_tRNA	n.-1266G>T
1416	G	T	4636	0.0028	2734Sc_S41	2734	Sc	upstream_gene_variant	MODIFIER	mt-Tl1	ENSMUSG00000064340	Mt_tRNA	n.-1260G>T
1416	G	T	5075	0.0028	2750Sc_S34	2750	Sc	upstream_gene_variant	MODIFIER	mt-Tl1	ENSMUSG00000064340	Mt_tRNA	n.-1260G>T
1417	T	A	1796	0.0039	2448Lv_S82	2448	Lv	upstream_gene_variant	MODIFIER	mt-Tl1	ENSMUSG00000064340	Mt_tRNA	n.-1259T>A
1418	G	T	6569	0.0027	2750Tb_S10	2750	Tb	upstream_gene_variant	MODIFIER	mt-Tl1	ENSMUSG00000064340	Mt_tRNA	n.-1258G>T
1418	G	T	4328	0.0028	3648Sc_S40	3648	Sc	upstream_gene_variant	MODIFIER	mt-Tl1	ENSMUSG00000064340	Mt_tRNA	n.-1258G>T
1418	G	T	4421	0.0027	2436Tb_S8	2436	Tb	upstream_gene_variant	MODIFIER	mt-Tl1	ENSMUSG00000064340	Mt_tRNA	n.-1258G>T
1418	G	T	4886	0.0025	2436Sc_S20	2436	Sc	upstream_gene_variant	MODIFIER	mt-Tl1	ENSMUSG00000064340	Mt_tRNA	n.-1258G>T
1418	G	T	4329	0.0028	2734Lv_S29	2734	Lv	upstream_gene_variant	MODIFIER	mt-Tl1	ENSMUSG00000064340	Mt_tRNA	n.-1258G>T
1423	G	T	6650	0.0024	2750Tb_S10	2750	Tb	upstream_gene_variant	MODIFIER	mt-Tl1	ENSMUSG00000064340	Mt_tRNA	n.-1253G>T
1424	C	A	3554	0.0039	2738Sc_S89	2738	Sc	upstream_gene_variant	MODIFIER	mt-Tl1	ENSMUSG00000064340	Mt_tRNA	n.-1252C>A
1424	C	A	6563	0.0026	2750Tb_S10	2750	Tb	upstream_gene_variant	MODIFIER	mt-Tl1	ENSMUSG00000064340	Mt_tRNA	n.-1252C>A
1424	C	A	4647	0.0026	2734Sc_S41	2734	Sc	upstream_gene_variant	MODIFIER	mt-Tl1	ENSMUSG00000064340	Mt_tRNA	n.-1252C>A
1424	C	A	4494	0.0031	3176Lv_S58	3176	Lv	upstream_gene_variant	MODIFIER	mt-Tl1	ENSMUSG00000064340	Mt_tRNA	n.-1252C>A
1424	C	A	2853	0.0032	3209Ht_S23	3209	Ht	upstream_gene_variant	MODIFIER	mt-Tl1	ENSMUSG00000064340	Mt_tRNA	n.-1252C>A
1424	C	A	2241	0.0045	2449Ht_S95	2449	Ht	upstream_gene_variant	MODIFIER	mt-Tl1	ENSMUSG00000064340	Mt_tRNA	n.-1252C>A
1424	C	A	4911	0.0024	2448Ht_S46	2448	Ht	upstream_gene_variant	MODIFIER	mt-Tl1	ENSMUSG00000064340	Mt_tRNA	n.-1252C>A
1424	C	A	4456	0.0027	2444Lv_S7	2444	Lv	upstream_gene_variant	MODIFIER	mt-Tl1	ENSMUSG00000064340	Mt_tRNA	n.-1252C>A
1424	C	A	5724	0.0033	2750Lv_S22	2750	Lv	upstream_gene_variant	MODIFIER	mt-Tl1	ENSMUSG00000064340	Mt_tRNA	n.-1252C>A
1424	C	A	4249	0.0028	2446Tb_S43	2446	Tb	upstream_gene_variant	MODIFIER	mt-Tl1	ENSMUSG00000064340	Mt_tRNA	n.-1252C>A
1424	C	A	3552	0.0031	2446Ht_S94	2446	Ht	upstream_gene_variant	MODIFIER	mt-Tl1	ENSMUSG00000064340	Mt_tRNA	n.-1252C>A
1424	C	A	4478	0.0033	2738Ht_S83	2738	Ht	upstream_gene_variant	MODIFIER	mt-Tl1	ENSMUSG00000064340	Mt_tRNA	n.-1252C>A
1424	C	A	3485	0.0029	3176Ht_S47	3176	Ht	upstream_gene_variant	MODIFIER	mt-Tl1	ENSMUSG00000064340	Mt_tRNA	n.-1252C>A
1424	C	A	6162	0.0026	2435Tb_S53	2435	Tb	upstream_gene_variant	MODIFIER	mt-Tl1	ENSMUSG00000064340	Mt_tRNA	n.-1252C>A
1425	C	A	4319	0.0032	2734Lv_S29	2734	Lv	upstream_gene_variant	MODIFIER	mt-Tl1	ENSMUSG00000064340	Mt_tRNA	n.-1251C>A
1425	C	A	5742	0.0026	2750Lv_S22	2750	Lv	upstream_gene_variant	MODIFIER	mt-Tl1	ENSMUSG00000064340	Mt_tRNA	n.-1251C>A
1425	C	A	4455	0.0027	3684Sc_S27	3684	Sc	upstream_gene_variant	MODIFIER	mt-Tl1	ENSMUSG00000064340	Mt_tRNA	n.-1251C>A
1425	C	A	2398	0.0038	3275Ht_S85	3275	Ht	upstream_gene_variant	MODIFIER	mt-Tl1	ENSMUSG00000064340	Mt_tRNA	n.-1251C>A
1425	C	A	4762	0.0025	2734Tb_S17	2734	Tb	upstream_gene_variant	MODIFIER	mt-Tl1	ENSMUSG00000064340	Mt_tRNA	n.-1251C>A
1426	T	A	5808	0.0022	2750Lv_S22	2750	Lv	upstream_gene_variant	MODIFIER	mt-Tl1	ENSMUSG00000064340	Mt_tRNA	n.-1250T>A
1430	G	T	4405	0.0027	2734Lv_S29	2734	Lv	upstream_gene_variant	MODIFIER	mt-Tl1	ENSMUSG00000064340	Mt_tRNA	n.-1246G>T
1432	G	T	3986	0.0033	3176Sc_S11	3176	Sc	upstream_gene_variant	MODIFIER	mt-Tl1	ENSMUSG00000064340	Mt_tRNA	n.-1244G>T
1433	C	A	4849	0.0027	2447Tb_S67	2447	Tb	upstream_gene_variant	MODIFIER	mt-Tl1	ENSMUSG00000064340	Mt_tRNA	n.-1243C>A
1434	T	G	4485	0.0031	2738Lv_S77	2738	Lv	upstream_gene_variant	MODIFIER	mt-Tl1	ENSMUSG00000064340	Mt_tRNA	n.-1242T>G
1434	T	G	5521	0.0025	3176Tb_S70	3176	Tb	upstream_gene_variant	MODIFIER	mt-Tl1	ENSMUSG00000064340	Mt_tRNA	n.-1242T>G
1436	G	T	4760	0.0032	3105Ht_S14	3105	Ht	upstream_gene_variant	MODIFIER	mt-Tl1	ENSMUSG00000064340	Mt_tRNA	n.-1240G>T
1436	G	T	2765	0.004	3181Ht_S71	3181	Ht	upstream_gene_variant	MODIFIER	mt-Tl1	ENSMUSG00000064340	Mt_tRNA	n.-1240G>T
1436	G	T	4592	0.0026	3176Lv_S58	3176	Lv	upstream_gene_variant	MODIFIER	mt-Tl1	ENSMUSG00000064340	Mt_tRNA	n.-1240G>T
1436	G	T	4765	0.0025	3180Lv_S35	3180	Lv	upstream_gene_variant	MODIFIER	mt-Tl1	ENSMUSG00000064340	Mt_tRNA	n.-1240G>T
1436	G	T	5803	0.0024	2750Lv_S22	2750	Lv	upstream_gene_variant	MODIFIER	mt-Tl1	ENSMUSG00000064340	Mt_tRNA	n.-1240G>T
1436	G	T	3912	0.0026	2447Lv_S55	2447	Lv	upstream_gene_variant	MODIFIER	mt-Tl1	ENSMUSG00000064340	Mt_tRNA	n.-1240G>T
1436	G	T	3270	0.0031	3273Lv_S61	3273	Lv	upstream_gene_variant	MODIFIER	mt-Tl1	ENSMUSG00000064340	Mt_tRNA	n.-1240G>T
1436	G	T	3552	0.0028	3176Ht_S47	3176	Ht	upstream_gene_variant	MODIFIER	mt-Tl1	ENSMUSG00000064340	Mt_tRNA	n.-1240G>T
1436	G	T	2939	0.0031	2746Sc_S93	2746	Sc	upstream_gene_variant	MODIFIER	mt-Tl1	ENSMUSG00000064340	Mt_tRNA	n.-1240G>T
1436	G	T	4903	0.0035	2447Tb_S67	2447	Tb	upstream_gene_variant	MODIFIER	mt-Tl1	ENSMUSG00000064340	Mt_tRNA	n.-1240G>T
1436	G	T	5510	0.0024	3176Tb_S70	3176	Tb	upstream_gene_variant	MODIFIER	mt-Tl1	ENSMUSG00000064340	Mt_tRNA	n.-1240G>T
1437	G	T	2888	0.0031	2444Ht_S36	2444	Ht	upstream_gene_variant	MODIFIER	mt-Tl1	ENSMUSG00000064340	Mt_tRNA	n.-1239G>T
1444	C	A	3949	0.0025	3649Lv_S76	3649	Lv	upstream_gene_variant	MODIFIER	mt-Tl1	ENSMUSG00000064340	Mt_tRNA	n.-1232C>A
1446	G	T	4495	0.0029	2436Tb_S8	2436	Tb	upstream_gene_variant	MODIFIER	mt-Tl1	ENSMUSG00000064340	Mt_tRNA	n.-1230G>T
1446	G	T	4262	0.0031	2734Lv_S29	2734	Lv	upstream_gene_variant	MODIFIER	mt-Tl1	ENSMUSG00000064340	Mt_tRNA	n.-1230G>T
1446	G	T	3042	0.0043	2774Ht_S44	2774	Ht	upstream_gene_variant	MODIFIER	mt-Tl1	ENSMUSG00000064340	Mt_tRNA	n.-1230G>T
1446	G	T	3914	0.0026	2435Ht_S12	2435	Ht	upstream_gene_variant	MODIFIER	mt-Tl1	ENSMUSG00000064340	Mt_tRNA	n.-1230G>T
1446	G	T	4290	0.0042	2738Tb_S65	2738	Tb	upstream_gene_variant	MODIFIER	mt-Tl1	ENSMUSG00000064340	Mt_tRNA	n.-1230G>T
1446	G	T	4622	0.0026	2438Sc_S32	2438	Sc	upstream_gene_variant	MODIFIER	mt-Tl1	ENSMUSG00000064340	Mt_tRNA	n.-1230G>T
1446	G	T	3478	0.0037	2734Ht_S60	2734	Ht	upstream_gene_variant	MODIFIER	mt-Tl1	ENSMUSG00000064340	Mt_tRNA	n.-1230G>T
1446	G	T	5692	0.0023	2750Lv_S22	2750	Lv	upstream_gene_variant	MODIFIER	mt-Tl1	ENSMUSG00000064340	Mt_tRNA	n.-1230G>T
1447	G	A	5732	0.0024	2750Lv_S22	2750	Lv	upstream_gene_variant	MODIFIER	mt-Tl1	ENSMUSG00000064340	Mt_tRNA	n.-1229G>A
1447	G	T	4728	0.0036	2734Tb_S17	2734	Tb	upstream_gene_variant	MODIFIER	mt-Tl1	ENSMUSG00000064340	Mt_tRNA	n.-1229G>T
1447	G	T	2780	0.0032	3105Lv_S37	3105	Lv	upstream_gene_variant	MODIFIER	mt-Tl1	ENSMUSG00000064340	Mt_tRNA	n.-1229G>T
1447	G	T	3664	0.0033	3275Lv_S75	3275	Lv	upstream_gene_variant	MODIFIER	mt-Tl1	ENSMUSG00000064340	Mt_tRNA	n.-1229G>T
1447	G	T	4941	0.004	2448Ht_S46	2448	Ht	upstream_gene_variant	MODIFIER	mt-Tl1	ENSMUSG00000064340	Mt_tRNA	n.-1229G>T
1447	G	T	3941	0.0025	2447Lv_S55	2447	Lv	upstream_gene_variant	MODIFIER	mt-Tl1	ENSMUSG00000064340	Mt_tRNA	n.-1229G>T
1447	G	T	1854	0.0038	2746Ht_S72	2746	Ht	upstream_gene_variant	MODIFIER	mt-Tl1	ENSMUSG00000064340	Mt_tRNA	n.-1229G>T
1447	G	T	4068	0.0029	3176Sc_S11	3176	Sc	upstream_gene_variant	MODIFIER	mt-Tl1	ENSMUSG00000064340	Mt_tRNA	n.-1229G>T
1447	G	T	4937	0.003	2444Tb_S19	2444	Tb	upstream_gene_variant	MODIFIER	mt-Tl1	ENSMUSG00000064340	Mt_tRNA	n.-1229G>T
1451	C	A	6282	0.003	3103Sc_S2	3103	Sc	upstream_gene_variant	MODIFIER	mt-Tl1	ENSMUSG00000064340	Mt_tRNA	n.-1225C>A
1451	C	A	2862	0.0038	2444Ht_S36	2444	Ht	upstream_gene_variant	MODIFIER	mt-Tl1	ENSMUSG00000064340	Mt_tRNA	n.-1225C>A
1451	C	A	4310	0.003	2734Lv_S29	2734	Lv	upstream_gene_variant	MODIFIER	mt-Tl1	ENSMUSG00000064340	Mt_tRNA	n.-1225C>A
1451	C	A	6339	0.003	2435Tb_S53	2435	Tb	upstream_gene_variant	MODIFIER	mt-Tl1	ENSMUSG00000064340	Mt_tRNA	n.-1225C>A
1451	C	A	3241	0.0031	2746Lv_S9	2746	Lv	upstream_gene_variant	MODIFIER	mt-Tl1	ENSMUSG00000064340	Mt_tRNA	n.-1225C>A
1451	C	A	2770	0.0033	3105Lv_S37	3105	Lv	upstream_gene_variant	MODIFIER	mt-Tl1	ENSMUSG00000064340	Mt_tRNA	n.-1225C>A
1451	C	A	4976	0.0034	2750Sc_S34	2750	Sc	upstream_gene_variant	MODIFIER	mt-Tl1	ENSMUSG00000064340	Mt_tRNA	n.-1225C>A
1451	C	A	4831	0.0027	3180Lv_S35	3180	Lv	upstream_gene_variant	MODIFIER	mt-Tl1	ENSMUSG00000064340	Mt_tRNA	n.-1225C>A
1451	C	A	5191	0.0042	2441Sc_S92	2441	Sc	upstream_gene_variant	MODIFIER	mt-Tl1	ENSMUSG00000064340	Mt_tRNA	n.-1225C>A
1451	C	A	4642	0.0026	2734Sc_S41	2734	Sc	upstream_gene_variant	MODIFIER	mt-Tl1	ENSMUSG00000064340	Mt_tRNA	n.-1225C>A
1451	C	A	5650	0.0028	3683Tb_S50	3683	Tb	upstream_gene_variant	MODIFIER	mt-Tl1	ENSMUSG00000064340	Mt_tRNA	n.-1225C>A
1451	C	A	3964	0.0033	2447Lv_S55	2447	Lv	upstream_gene_variant	MODIFIER	mt-Tl1	ENSMUSG00000064340	Mt_tRNA	n.-1225C>A
1451	C	A	6583	0.0024	2750Tb_S10	2750	Tb	upstream_gene_variant	MODIFIER	mt-Tl1	ENSMUSG00000064340	Mt_tRNA	n.-1225C>A
1451	C	A	4320	0.0046	2738Tb_S65	2738	Tb	upstream_gene_variant	MODIFIER	mt-Tl1	ENSMUSG00000064340	Mt_tRNA	n.-1225C>A
1451	C	A	2770	0.004	3180Sc_S96	3180	Sc	upstream_gene_variant	MODIFIER	mt-Tl1	ENSMUSG00000064340	Mt_tRNA	n.-1225C>A
1451	C	A	4724	0.0038	2734Tb_S17	2734	Tb	upstream_gene_variant	MODIFIER	mt-Tl1	ENSMUSG00000064340	Mt_tRNA	n.-1225C>A
1451	C	A	6430	0.0034	2436Lv_S54	2436	Lv	upstream_gene_variant	MODIFIER	mt-Tl1	ENSMUSG00000064340	Mt_tRNA	n.-1225C>A
1451	C	A	4557	0.0037	3176Lv_S58	3176	Lv	upstream_gene_variant	MODIFIER	mt-Tl1	ENSMUSG00000064340	Mt_tRNA	n.-1225C>A
1451	C	A	4939	0.0041	2444Tb_S19	2444	Tb	upstream_gene_variant	MODIFIER	mt-Tl1	ENSMUSG00000064340	Mt_tRNA	n.-1225C>A
1451	C	A	3526	0.0037	2738Sc_S89	2738	Sc	upstream_gene_variant	MODIFIER	mt-Tl1	ENSMUSG00000064340	Mt_tRNA	n.-1225C>A
1451	C	A	4694	0.0036	2438Sc_S32	2438	Sc	upstream_gene_variant	MODIFIER	mt-Tl1	ENSMUSG00000064340	Mt_tRNA	n.-1225C>A
1451	C	A	4343	0.0028	3103Ht_S1	3103	Ht	upstream_gene_variant	MODIFIER	mt-Tl1	ENSMUSG00000064340	Mt_tRNA	n.-1225C>A
1451	C	A	4905	0.0027	2447Tb_S67	2447	Tb	upstream_gene_variant	MODIFIER	mt-Tl1	ENSMUSG00000064340	Mt_tRNA	n.-1225C>A
1451	C	A	6717	0.0022	2435Lv_S5	2435	Lv	upstream_gene_variant	MODIFIER	mt-Tl1	ENSMUSG00000064340	Mt_tRNA	n.-1225C>A
1451	C	A	3935	0.0025	3649Tb_S64	3649	Tb	upstream_gene_variant	MODIFIER	mt-Tl1	ENSMUSG00000064340	Mt_tRNA	n.-1225C>A
1451	C	A	4218	0.0043	2746Tb_S69	2746	Tb	upstream_gene_variant	MODIFIER	mt-Tl1	ENSMUSG00000064340	Mt_tRNA	n.-1225C>A
1451	C	A	4220	0.004	3273Ht_S39	3273	Ht	upstream_gene_variant	MODIFIER	mt-Tl1	ENSMUSG00000064340	Mt_tRNA	n.-1225C>A
1451	C	A	3688	0.0043	3275Lv_S75	3275	Lv	upstream_gene_variant	MODIFIER	mt-Tl1	ENSMUSG00000064340	Mt_tRNA	n.-1225C>A
1451	C	A	4122	0.0032	3684Ht_S86	3684	Ht	upstream_gene_variant	MODIFIER	mt-Tl1	ENSMUSG00000064340	Mt_tRNA	n.-1225C>A
1451	C	A	4201	0.0031	3648Lv_S28	3648	Lv	upstream_gene_variant	MODIFIER	mt-Tl1	ENSMUSG00000064340	Mt_tRNA	n.-1225C>A
1451	C	A	2842	0.0035	3209Ht_S23	3209	Ht	upstream_gene_variant	MODIFIER	mt-Tl1	ENSMUSG00000064340	Mt_tRNA	n.-1225C>A
1451	C	A	3910	0.0036	2435Ht_S12	2435	Ht	upstream_gene_variant	MODIFIER	mt-Tl1	ENSMUSG00000064340	Mt_tRNA	n.-1225C>A
1451	C	A	3093	0.0032	3103Lv_S25	3103	Lv	upstream_gene_variant	MODIFIER	mt-Tl1	ENSMUSG00000064340	Mt_tRNA	n.-1225C>A
1451	C	A	5462	0.0044	3176Tb_S70	3176	Tb	upstream_gene_variant	MODIFIER	mt-Tl1	ENSMUSG00000064340	Mt_tRNA	n.-1225C>A
1451	C	A	4995	0.0034	3209Tb_S66	3209	Tb	upstream_gene_variant	MODIFIER	mt-Tl1	ENSMUSG00000064340	Mt_tRNA	n.-1225C>A
1451	C	A	4950	0.0042	2436Sc_S20	2436	Sc	upstream_gene_variant	MODIFIER	mt-Tl1	ENSMUSG00000064340	Mt_tRNA	n.-1225C>A
1451	C	A	3481	0.0034	2734Ht_S60	2734	Ht	upstream_gene_variant	MODIFIER	mt-Tl1	ENSMUSG00000064340	Mt_tRNA	n.-1225C>A
1451	C	A	4613	0.0026	3649Ht_S52	3649	Ht	upstream_gene_variant	MODIFIER	mt-Tl1	ENSMUSG00000064340	Mt_tRNA	n.-1225C>A
1451	C	A	3573	0.0036	2782Ht_S21	2782	Ht	upstream_gene_variant	MODIFIER	mt-Tl1	ENSMUSG00000064340	Mt_tRNA	n.-1225C>A
1451	C	A	3321	0.0033	2436Ht_S24	2436	Ht	upstream_gene_variant	MODIFIER	mt-Tl1	ENSMUSG00000064340	Mt_tRNA	n.-1225C>A
1451	C	A	4775	0.0025	3684Lv_S15	3684	Lv	upstream_gene_variant	MODIFIER	mt-Tl1	ENSMUSG00000064340	Mt_tRNA	n.-1225C>A
1451	C	A	5515	0.0025	2449Tb_S91	2449	Tb	upstream_gene_variant	MODIFIER	mt-Tl1	ENSMUSG00000064340	Mt_tRNA	n.-1225C>A
1451	C	A	5038	0.003	3648Tb_S16	3648	Tb	upstream_gene_variant	MODIFIER	mt-Tl1	ENSMUSG00000064340	Mt_tRNA	n.-1225C>A
1451	C	A	2265	0.004	2449Ht_S95	2449	Ht	upstream_gene_variant	MODIFIER	mt-Tl1	ENSMUSG00000064340	Mt_tRNA	n.-1225C>A
1451	C	A	4017	0.0045	3176Sc_S11	3176	Sc	upstream_gene_variant	MODIFIER	mt-Tl1	ENSMUSG00000064340	Mt_tRNA	n.-1225C>A
1451	C	A	3467	0.0032	2446Ht_S94	2446	Ht	upstream_gene_variant	MODIFIER	mt-Tl1	ENSMUSG00000064340	Mt_tRNA	n.-1225C>A
1451	C	A	5682	0.0028	2750Lv_S22	2750	Lv	upstream_gene_variant	MODIFIER	mt-Tl1	ENSMUSG00000064340	Mt_tRNA	n.-1225C>A
1451	C	A	2379	0.0038	3275Ht_S85	3275	Ht	upstream_gene_variant	MODIFIER	mt-Tl1	ENSMUSG00000064340	Mt_tRNA	n.-1225C>A
1452	C	A	2708	0.0037	3105Sc_S49	3105	Sc	upstream_gene_variant	MODIFIER	mt-Tl1	ENSMUSG00000064340	Mt_tRNA	n.-1224C>A
1452	C	A	2790	0.0036	3105Lv_S37	3105	Lv	upstream_gene_variant	MODIFIER	mt-Tl1	ENSMUSG00000064340	Mt_tRNA	n.-1224C>A
1452	C	A	5549	0.0034	2449Tb_S91	2449	Tb	upstream_gene_variant	MODIFIER	mt-Tl1	ENSMUSG00000064340	Mt_tRNA	n.-1224C>A
1452	C	A	1791	0.005	2448Lv_S82	2448	Lv	upstream_gene_variant	MODIFIER	mt-Tl1	ENSMUSG00000064340	Mt_tRNA	n.-1224C>A
1452	C	A	4750	0.0032	2734Tb_S17	2734	Tb	upstream_gene_variant	MODIFIER	mt-Tl1	ENSMUSG00000064340	Mt_tRNA	n.-1224C>A
1452	C	A	4655	0.0034	2734Sc_S41	2734	Sc	upstream_gene_variant	MODIFIER	mt-Tl1	ENSMUSG00000064340	Mt_tRNA	n.-1224C>A
1452	C	A	4418	0.0048	2738Lv_S77	2738	Lv	upstream_gene_variant	MODIFIER	mt-Tl1	ENSMUSG00000064340	Mt_tRNA	n.-1224C>A
1452	C	A	5061	0.0028	3648Tb_S16	3648	Tb	upstream_gene_variant	MODIFIER	mt-Tl1	ENSMUSG00000064340	Mt_tRNA	n.-1224C>A
1452	C	A	3312	0.0042	2436Ht_S24	2436	Ht	upstream_gene_variant	MODIFIER	mt-Tl1	ENSMUSG00000064340	Mt_tRNA	n.-1224C>A
1452	C	A	2988	0.004	2746Sc_S93	2746	Sc	upstream_gene_variant	MODIFIER	mt-Tl1	ENSMUSG00000064340	Mt_tRNA	n.-1224C>A
1452	C	A	5000	0.0052	2436Sc_S20	2436	Sc	upstream_gene_variant	MODIFIER	mt-Tl1	ENSMUSG00000064340	Mt_tRNA	n.-1224C>A
1452	C	A	6692	0.0024	2435Lv_S5	2435	Lv	upstream_gene_variant	MODIFIER	mt-Tl1	ENSMUSG00000064340	Mt_tRNA	n.-1224C>A
1452	C	A	4346	0.0037	3103Ht_S1	3103	Ht	upstream_gene_variant	MODIFIER	mt-Tl1	ENSMUSG00000064340	Mt_tRNA	n.-1224C>A
1452	C	A	4581	0.0035	3176Lv_S58	3176	Lv	upstream_gene_variant	MODIFIER	mt-Tl1	ENSMUSG00000064340	Mt_tRNA	n.-1224C>A
1452	C	A	4324	0.003	2738Tb_S65	2738	Tb	upstream_gene_variant	MODIFIER	mt-Tl1	ENSMUSG00000064340	Mt_tRNA	n.-1224C>A
1452	C	A	3913	0.0033	3649Lv_S76	3649	Lv	upstream_gene_variant	MODIFIER	mt-Tl1	ENSMUSG00000064340	Mt_tRNA	n.-1224C>A
1452	C	A	4552	0.0033	2444Lv_S7	2444	Lv	upstream_gene_variant	MODIFIER	mt-Tl1	ENSMUSG00000064340	Mt_tRNA	n.-1224C>A
1452	C	A	5505	0.0044	3176Tb_S70	3176	Tb	upstream_gene_variant	MODIFIER	mt-Tl1	ENSMUSG00000064340	Mt_tRNA	n.-1224C>A
1452	C	A	5012	0.003	3683Lv_S62	3683	Lv	upstream_gene_variant	MODIFIER	mt-Tl1	ENSMUSG00000064340	Mt_tRNA	n.-1224C>A
1452	C	A	4264	0.003	3273Tb_S51	3273	Tb	upstream_gene_variant	MODIFIER	mt-Tl1	ENSMUSG00000064340	Mt_tRNA	n.-1224C>A
1452	C	A	2866	0.0035	2444Ht_S36	2444	Ht	upstream_gene_variant	MODIFIER	mt-Tl1	ENSMUSG00000064340	Mt_tRNA	n.-1224C>A
1452	C	A	6465	0.0023	2436Lv_S54	2436	Lv	upstream_gene_variant	MODIFIER	mt-Tl1	ENSMUSG00000064340	Mt_tRNA	n.-1224C>A
1452	C	A	2782	0.0032	3181Ht_S71	3181	Ht	upstream_gene_variant	MODIFIER	mt-Tl1	ENSMUSG00000064340	Mt_tRNA	n.-1224C>A
1452	C	A	4295	0.0058	2734Lv_S29	2734	Lv	upstream_gene_variant	MODIFIER	mt-Tl1	ENSMUSG00000064340	Mt_tRNA	n.-1224C>A
1452	C	A	4027	0.0032	3275Sc_S87	3275	Sc	upstream_gene_variant	MODIFIER	mt-Tl1	ENSMUSG00000064340	Mt_tRNA	n.-1224C>A
1452	C	A	5163	0.0029	3648Ht_S4	3648	Ht	upstream_gene_variant	MODIFIER	mt-Tl1	ENSMUSG00000064340	Mt_tRNA	n.-1224C>A
1452	C	A	4973	0.0044	2448Ht_S46	2448	Ht	upstream_gene_variant	MODIFIER	mt-Tl1	ENSMUSG00000064340	Mt_tRNA	n.-1224C>A
1452	C	A	4947	0.003	2444Tb_S19	2444	Tb	upstream_gene_variant	MODIFIER	mt-Tl1	ENSMUSG00000064340	Mt_tRNA	n.-1224C>A
1452	C	A	5670	0.0028	2435Sc_S6	2435	Sc	upstream_gene_variant	MODIFIER	mt-Tl1	ENSMUSG00000064340	Mt_tRNA	n.-1224C>A
1452	C	A	3528	0.0031	2738Sc_S89	2738	Sc	upstream_gene_variant	MODIFIER	mt-Tl1	ENSMUSG00000064340	Mt_tRNA	n.-1224C>A
1452	C	A	3481	0.0029	2734Ht_S60	2734	Ht	upstream_gene_variant	MODIFIER	mt-Tl1	ENSMUSG00000064340	Mt_tRNA	n.-1224C>A
1452	C	A	6572	0.0023	2750Tb_S10	2750	Tb	upstream_gene_variant	MODIFIER	mt-Tl1	ENSMUSG00000064340	Mt_tRNA	n.-1224C>A
1452	C	A	4918	0.0037	2447Tb_S67	2447	Tb	upstream_gene_variant	MODIFIER	mt-Tl1	ENSMUSG00000064340	Mt_tRNA	n.-1224C>A
1452	C	A	4036	0.005	3176Sc_S11	3176	Sc	upstream_gene_variant	MODIFIER	mt-Tl1	ENSMUSG00000064340	Mt_tRNA	n.-1224C>A
1452	C	A	3943	0.0033	3649Tb_S64	3649	Tb	upstream_gene_variant	MODIFIER	mt-Tl1	ENSMUSG00000064340	Mt_tRNA	n.-1224C>A
1452	C	A	2413	0.0041	3275Ht_S85	3275	Ht	upstream_gene_variant	MODIFIER	mt-Tl1	ENSMUSG00000064340	Mt_tRNA	n.-1224C>A
1452	C	A	3071	0.0033	2774Ht_S44	2774	Ht	upstream_gene_variant	MODIFIER	mt-Tl1	ENSMUSG00000064340	Mt_tRNA	n.-1224C>A
1452	C	A	4633	0.003	3649Ht_S52	3649	Ht	upstream_gene_variant	MODIFIER	mt-Tl1	ENSMUSG00000064340	Mt_tRNA	n.-1224C>A
1452	C	A	4488	0.0033	2446Lv_S31	2446	Lv	upstream_gene_variant	MODIFIER	mt-Tl1	ENSMUSG00000064340	Mt_tRNA	n.-1224C>A
1452	C	A	5018	0.0028	2750Sc_S34	2750	Sc	upstream_gene_variant	MODIFIER	mt-Tl1	ENSMUSG00000064340	Mt_tRNA	n.-1224C>A
1452	C	A	2985	0.003	3180Tb_S84	3180	Tb	upstream_gene_variant	MODIFIER	mt-Tl1	ENSMUSG00000064340	Mt_tRNA	n.-1224C>A
1452	C	A	3228	0.0059	3273Lv_S61	3273	Lv	upstream_gene_variant	MODIFIER	mt-Tl1	ENSMUSG00000064340	Mt_tRNA	n.-1224C>A
1452	C	A	3624	0.0033	3180Ht_S59	3180	Ht	upstream_gene_variant	MODIFIER	mt-Tl1	ENSMUSG00000064340	Mt_tRNA	n.-1224C>A
1452	C	A	4819	0.0037	3180Lv_S35	3180	Lv	upstream_gene_variant	MODIFIER	mt-Tl1	ENSMUSG00000064340	Mt_tRNA	n.-1224C>A
1452	C	A	5707	0.003	2750Lv_S22	2750	Lv	upstream_gene_variant	MODIFIER	mt-Tl1	ENSMUSG00000064340	Mt_tRNA	n.-1224C>A
1452	C	A	4346	0.0035	2446Tb_S43	2446	Tb	upstream_gene_variant	MODIFIER	mt-Tl1	ENSMUSG00000064340	Mt_tRNA	n.-1224C>A
1452	C	A	5205	0.0029	2441Sc_S92	2441	Sc	upstream_gene_variant	MODIFIER	mt-Tl1	ENSMUSG00000064340	Mt_tRNA	n.-1224C>A
1452	C	A	4756	0.004	3181Tb_S18	3181	Tb	upstream_gene_variant	MODIFIER	mt-Tl1	ENSMUSG00000064340	Mt_tRNA	n.-1224C>A
1452	C	A	4519	0.0046	2436Tb_S8	2436	Tb	upstream_gene_variant	MODIFIER	mt-Tl1	ENSMUSG00000064340	Mt_tRNA	n.-1224C>A
1452	C	A	4901	0.0029	3209Lv_S78	3209	Lv	upstream_gene_variant	MODIFIER	mt-Tl1	ENSMUSG00000064340	Mt_tRNA	n.-1224C>A
1452	C	A	2856	0.0046	3209Ht_S23	3209	Ht	upstream_gene_variant	MODIFIER	mt-Tl1	ENSMUSG00000064340	Mt_tRNA	n.-1224C>A
1453	C	A	3590	0.0033	2738Sc_S89	2738	Sc	upstream_gene_variant	MODIFIER	mt-Tl1	ENSMUSG00000064340	Mt_tRNA	n.-1223C>A
1453	C	A	2833	0.0039	3181Ht_S71	3181	Ht	upstream_gene_variant	MODIFIER	mt-Tl1	ENSMUSG00000064340	Mt_tRNA	n.-1223C>A
1453	C	A	4793	0.0027	3105Ht_S14	3105	Ht	upstream_gene_variant	MODIFIER	mt-Tl1	ENSMUSG00000064340	Mt_tRNA	n.-1223C>A
1453	C	A	5834	0.0036	2750Lv_S22	2750	Lv	upstream_gene_variant	MODIFIER	mt-Tl1	ENSMUSG00000064340	Mt_tRNA	n.-1223C>A
1453	C	A	4519	0.0033	2738Lv_S77	2738	Lv	upstream_gene_variant	MODIFIER	mt-Tl1	ENSMUSG00000064340	Mt_tRNA	n.-1223C>A
1453	C	A	4279	0.0028	3273Tb_S51	3273	Tb	upstream_gene_variant	MODIFIER	mt-Tl1	ENSMUSG00000064340	Mt_tRNA	n.-1223C>A
1453	C	A	5600	0.0023	3176Tb_S70	3176	Tb	upstream_gene_variant	MODIFIER	mt-Tl1	ENSMUSG00000064340	Mt_tRNA	n.-1223C>A
1453	C	A	5007	0.0026	2444Tb_S19	2444	Tb	upstream_gene_variant	MODIFIER	mt-Tl1	ENSMUSG00000064340	Mt_tRNA	n.-1223C>A
1453	C	A	5730	0.0023	2435Sc_S6	2435	Sc	upstream_gene_variant	MODIFIER	mt-Tl1	ENSMUSG00000064340	Mt_tRNA	n.-1223C>A
1453	C	A	4002	0.0027	3649Lv_S76	3649	Lv	upstream_gene_variant	MODIFIER	mt-Tl1	ENSMUSG00000064340	Mt_tRNA	n.-1223C>A
1453	C	A	4399	0.0034	2738Tb_S65	2738	Tb	upstream_gene_variant	MODIFIER	mt-Tl1	ENSMUSG00000064340	Mt_tRNA	n.-1223C>A
1453	C	A	2440	0.0049	3275Ht_S85	3275	Ht	upstream_gene_variant	MODIFIER	mt-Tl1	ENSMUSG00000064340	Mt_tRNA	n.-1223C>A
1453	C	A	3530	0.0034	2734Ht_S60	2734	Ht	upstream_gene_variant	MODIFIER	mt-Tl1	ENSMUSG00000064340	Mt_tRNA	n.-1223C>A
1453	C	A	3265	0.0034	3273Lv_S61	3273	Lv	upstream_gene_variant	MODIFIER	mt-Tl1	ENSMUSG00000064340	Mt_tRNA	n.-1223C>A
1453	C	A	4366	0.003	2734Lv_S29	2734	Lv	upstream_gene_variant	MODIFIER	mt-Tl1	ENSMUSG00000064340	Mt_tRNA	n.-1223C>A
1453	C	A	2762	0.0036	3105Sc_S49	3105	Sc	upstream_gene_variant	MODIFIER	mt-Tl1	ENSMUSG00000064340	Mt_tRNA	n.-1223C>A
1453	C	A	5048	0.0034	2436Sc_S20	2436	Sc	upstream_gene_variant	MODIFIER	mt-Tl1	ENSMUSG00000064340	Mt_tRNA	n.-1223C>A
1459	A	T	4866	0.0051	3176Lv_S58	3176	Lv	upstream_gene_variant	MODIFIER	mt-Tl1	ENSMUSG00000064340	Mt_tRNA	n.-1217A>T
1459	A	T	6722	0.0027	2436Lv_S54	2436	Lv	upstream_gene_variant	MODIFIER	mt-Tl1	ENSMUSG00000064340	Mt_tRNA	n.-1217A>T
1459	A	T	2913	0.0034	3105Lv_S37	3105	Lv	upstream_gene_variant	MODIFIER	mt-Tl1	ENSMUSG00000064340	Mt_tRNA	n.-1217A>T
1459	A	T	4809	0.0042	2436Tb_S8	2436	Tb	upstream_gene_variant	MODIFIER	mt-Tl1	ENSMUSG00000064340	Mt_tRNA	n.-1217A>T
1459	A	T	3432	0.0047	2746Lv_S9	2746	Lv	upstream_gene_variant	MODIFIER	mt-Tl1	ENSMUSG00000064340	Mt_tRNA	n.-1217A>T
1459	A	T	4544	0.0042	2446Tb_S43	2446	Tb	upstream_gene_variant	MODIFIER	mt-Tl1	ENSMUSG00000064340	Mt_tRNA	n.-1217A>T
1459	A	T	3298	0.0036	3103Lv_S25	3103	Lv	upstream_gene_variant	MODIFIER	mt-Tl1	ENSMUSG00000064340	Mt_tRNA	n.-1217A>T
1459	A	T	5782	0.0062	2449Tb_S91	2449	Tb	upstream_gene_variant	MODIFIER	mt-Tl1	ENSMUSG00000064340	Mt_tRNA	n.-1217A>T
1459	A	T	5829	0.0039	3176Tb_S70	3176	Tb	upstream_gene_variant	MODIFIER	mt-Tl1	ENSMUSG00000064340	Mt_tRNA	n.-1217A>T
1459	A	T	5430	0.0042	2441Sc_S92	2441	Sc	upstream_gene_variant	MODIFIER	mt-Tl1	ENSMUSG00000064340	Mt_tRNA	n.-1217A>T
1459	A	T	3390	0.0074	3273Lv_S61	3273	Lv	upstream_gene_variant	MODIFIER	mt-Tl1	ENSMUSG00000064340	Mt_tRNA	n.-1217A>T
1459	A	T	5232	0.0038	2447Tb_S67	2447	Tb	upstream_gene_variant	MODIFIER	mt-Tl1	ENSMUSG00000064340	Mt_tRNA	n.-1217A>T
1459	A	T	4472	0.006	2746Tb_S69	2746	Tb	upstream_gene_variant	MODIFIER	mt-Tl1	ENSMUSG00000064340	Mt_tRNA	n.-1217A>T
1459	A	T	6556	0.0052	2449Lv_S79	2449	Lv	upstream_gene_variant	MODIFIER	mt-Tl1	ENSMUSG00000064340	Mt_tRNA	n.-1217A>T
1459	A	T	5968	0.0054	2435Sc_S6	2435	Sc	upstream_gene_variant	MODIFIER	mt-Tl1	ENSMUSG00000064340	Mt_tRNA	n.-1217A>T
1459	A	T	5185	0.0027	2444Tb_S19	2444	Tb	upstream_gene_variant	MODIFIER	mt-Tl1	ENSMUSG00000064340	Mt_tRNA	n.-1217A>T
1459	A	T	5259	0.0025	2436Sc_S20	2436	Sc	upstream_gene_variant	MODIFIER	mt-Tl1	ENSMUSG00000064340	Mt_tRNA	n.-1217A>T
1459	A	T	4570	0.0028	3103Ht_S1	3103	Ht	upstream_gene_variant	MODIFIER	mt-Tl1	ENSMUSG00000064340	Mt_tRNA	n.-1217A>T
1461	G	T	4469	0.0027	3103Ht_S1	3103	Ht	upstream_gene_variant	MODIFIER	mt-Tl1	ENSMUSG00000064340	Mt_tRNA	n.-1215G>T
1464	T	C	6614	0.0027	2436Lv_S54	2436	Lv	upstream_gene_variant	MODIFIER	mt-Tl1	ENSMUSG00000064340	Mt_tRNA	n.-1212T>C
1464	T	C	4716	0.0045	2436Tb_S8	2436	Tb	upstream_gene_variant	MODIFIER	mt-Tl1	ENSMUSG00000064340	Mt_tRNA	n.-1212T>C
1464	T	C	6480	0.0062	2449Lv_S79	2449	Lv	upstream_gene_variant	MODIFIER	mt-Tl1	ENSMUSG00000064340	Mt_tRNA	n.-1212T>C
1464	T	C	2901	0.0038	3105Lv_S37	3105	Lv	upstream_gene_variant	MODIFIER	mt-Tl1	ENSMUSG00000064340	Mt_tRNA	n.-1212T>C
1464	T	C	2984	0.0034	3273Sc_S73	3273	Sc	upstream_gene_variant	MODIFIER	mt-Tl1	ENSMUSG00000064340	Mt_tRNA	n.-1212T>C
1464	T	C	2814	0.0032	3105Sc_S49	3105	Sc	upstream_gene_variant	MODIFIER	mt-Tl1	ENSMUSG00000064340	Mt_tRNA	n.-1212T>C
1464	T	C	3235	0.0037	3103Lv_S25	3103	Lv	upstream_gene_variant	MODIFIER	mt-Tl1	ENSMUSG00000064340	Mt_tRNA	n.-1212T>C
1464	T	C	5721	0.0059	2449Tb_S91	2449	Tb	upstream_gene_variant	MODIFIER	mt-Tl1	ENSMUSG00000064340	Mt_tRNA	n.-1212T>C
1464	T	C	4201	0.0029	3176Sc_S11	3176	Sc	upstream_gene_variant	MODIFIER	mt-Tl1	ENSMUSG00000064340	Mt_tRNA	n.-1212T>C
1464	T	C	5902	0.0053	2435Sc_S6	2435	Sc	upstream_gene_variant	MODIFIER	mt-Tl1	ENSMUSG00000064340	Mt_tRNA	n.-1212T>C
1464	T	C	3382	0.0047	2746Lv_S9	2746	Lv	upstream_gene_variant	MODIFIER	mt-Tl1	ENSMUSG00000064340	Mt_tRNA	n.-1212T>C
1464	T	C	3351	0.0078	3273Lv_S61	3273	Lv	upstream_gene_variant	MODIFIER	mt-Tl1	ENSMUSG00000064340	Mt_tRNA	n.-1212T>C
1464	T	C	4471	0.0031	3103Ht_S1	3103	Ht	upstream_gene_variant	MODIFIER	mt-Tl1	ENSMUSG00000064340	Mt_tRNA	n.-1212T>C
1464	T	C	3096	0.0042	3180Tb_S84	3180	Tb	upstream_gene_variant	MODIFIER	mt-Tl1	ENSMUSG00000064340	Mt_tRNA	n.-1212T>C
1464	T	C	5329	0.0051	2441Sc_S92	2441	Sc	upstream_gene_variant	MODIFIER	mt-Tl1	ENSMUSG00000064340	Mt_tRNA	n.-1212T>C
1464	T	C	4875	0.0049	2438Sc_S32	2438	Sc	upstream_gene_variant	MODIFIER	mt-Tl1	ENSMUSG00000064340	Mt_tRNA	n.-1212T>C
1464	T	C	5113	0.0047	2447Tb_S67	2447	Tb	upstream_gene_variant	MODIFIER	mt-Tl1	ENSMUSG00000064340	Mt_tRNA	n.-1212T>C
1464	T	C	5080	0.003	2444Tb_S19	2444	Tb	upstream_gene_variant	MODIFIER	mt-Tl1	ENSMUSG00000064340	Mt_tRNA	n.-1212T>C
1464	T	C	4484	0.0036	2446Tb_S43	2446	Tb	upstream_gene_variant	MODIFIER	mt-Tl1	ENSMUSG00000064340	Mt_tRNA	n.-1212T>C
1464	T	C	4387	0.0062	2746Tb_S69	2746	Tb	upstream_gene_variant	MODIFIER	mt-Tl1	ENSMUSG00000064340	Mt_tRNA	n.-1212T>C
1464	T	C	5703	0.0049	3176Tb_S70	3176	Tb	upstream_gene_variant	MODIFIER	mt-Tl1	ENSMUSG00000064340	Mt_tRNA	n.-1212T>C
1464	T	C	3068	0.0068	3103Tb_S13	3103	Tb	upstream_gene_variant	MODIFIER	mt-Tl1	ENSMUSG00000064340	Mt_tRNA	n.-1212T>C
1464	T	C	5159	0.0029	2436Sc_S20	2436	Sc	upstream_gene_variant	MODIFIER	mt-Tl1	ENSMUSG00000064340	Mt_tRNA	n.-1212T>C
1465	T	G	3324	0.003	3273Lv_S61	3273	Lv	upstream_gene_variant	MODIFIER	mt-Tl1	ENSMUSG00000064340	Mt_tRNA	n.-1211T>G
1465	T	G	1920	0.0036	2746Ht_S72	2746	Ht	upstream_gene_variant	MODIFIER	mt-Tl1	ENSMUSG00000064340	Mt_tRNA	n.-1211T>G
1466	T	A	3528	0.0028	2436Ht_S24	2436	Ht	upstream_gene_variant	MODIFIER	mt-Tl1	ENSMUSG00000064340	Mt_tRNA	n.-1210T>A
1466	T	A	4767	0.0027	3176Lv_S58	3176	Lv	upstream_gene_variant	MODIFIER	mt-Tl1	ENSMUSG00000064340	Mt_tRNA	n.-1210T>A
1466	T	A	3735	0.0035	2738Sc_S89	2738	Sc	upstream_gene_variant	MODIFIER	mt-Tl1	ENSMUSG00000064340	Mt_tRNA	n.-1210T>A
1469	G	A	5786	0.0064	2449Tb_S91	2449	Tb	upstream_gene_variant	MODIFIER	mt-Tl1	ENSMUSG00000064340	Mt_tRNA	n.-1207G>A
1469	G	A	3396	0.0053	2746Lv_S9	2746	Lv	upstream_gene_variant	MODIFIER	mt-Tl1	ENSMUSG00000064340	Mt_tRNA	n.-1207G>A
1469	G	A	4903	0.0051	2438Sc_S32	2438	Sc	upstream_gene_variant	MODIFIER	mt-Tl1	ENSMUSG00000064340	Mt_tRNA	n.-1207G>A
1469	G	A	4719	0.0042	3176Lv_S58	3176	Lv	upstream_gene_variant	MODIFIER	mt-Tl1	ENSMUSG00000064340	Mt_tRNA	n.-1207G>A
1469	G	A	3369	0.0077	3273Lv_S61	3273	Lv	upstream_gene_variant	MODIFIER	mt-Tl1	ENSMUSG00000064340	Mt_tRNA	n.-1207G>A
1469	G	A	2891	0.0052	3105Lv_S37	3105	Lv	upstream_gene_variant	MODIFIER	mt-Tl1	ENSMUSG00000064340	Mt_tRNA	n.-1207G>A
1469	G	A	3107	0.0048	3180Tb_S84	3180	Tb	upstream_gene_variant	MODIFIER	mt-Tl1	ENSMUSG00000064340	Mt_tRNA	n.-1207G>A
1469	G	A	4740	0.0055	2436Tb_S8	2436	Tb	upstream_gene_variant	MODIFIER	mt-Tl1	ENSMUSG00000064340	Mt_tRNA	n.-1207G>A
1469	G	A	5148	0.0035	2436Sc_S20	2436	Sc	upstream_gene_variant	MODIFIER	mt-Tl1	ENSMUSG00000064340	Mt_tRNA	n.-1207G>A
1469	G	A	3102	0.0084	3103Tb_S13	3103	Tb	upstream_gene_variant	MODIFIER	mt-Tl1	ENSMUSG00000064340	Mt_tRNA	n.-1207G>A
1469	G	A	6472	0.0066	2449Lv_S79	2449	Lv	upstream_gene_variant	MODIFIER	mt-Tl1	ENSMUSG00000064340	Mt_tRNA	n.-1207G>A
1469	G	A	5369	0.0056	2441Sc_S92	2441	Sc	upstream_gene_variant	MODIFIER	mt-Tl1	ENSMUSG00000064340	Mt_tRNA	n.-1207G>A
1469	G	A	5127	0.0027	2444Tb_S19	2444	Tb	upstream_gene_variant	MODIFIER	mt-Tl1	ENSMUSG00000064340	Mt_tRNA	n.-1207G>A
1469	G	A	5739	0.0047	3176Tb_S70	3176	Tb	upstream_gene_variant	MODIFIER	mt-Tl1	ENSMUSG00000064340	Mt_tRNA	n.-1207G>A
1469	G	A	4226	0.0031	3176Sc_S11	3176	Sc	upstream_gene_variant	MODIFIER	mt-Tl1	ENSMUSG00000064340	Mt_tRNA	n.-1207G>A
1469	G	A	3256	0.0037	3103Lv_S25	3103	Lv	upstream_gene_variant	MODIFIER	mt-Tl1	ENSMUSG00000064340	Mt_tRNA	n.-1207G>A
1469	G	A	4469	0.0038	2446Tb_S43	2446	Tb	upstream_gene_variant	MODIFIER	mt-Tl1	ENSMUSG00000064340	Mt_tRNA	n.-1207G>A
1469	G	A	5132	0.0043	2447Tb_S67	2447	Tb	upstream_gene_variant	MODIFIER	mt-Tl1	ENSMUSG00000064340	Mt_tRNA	n.-1207G>A
1469	G	A	5911	0.0054	2435Sc_S6	2435	Sc	upstream_gene_variant	MODIFIER	mt-Tl1	ENSMUSG00000064340	Mt_tRNA	n.-1207G>A
1469	G	A	2832	0.0039	3105Sc_S49	3105	Sc	upstream_gene_variant	MODIFIER	mt-Tl1	ENSMUSG00000064340	Mt_tRNA	n.-1207G>A
1469	G	A	4515	0.0038	3103Ht_S1	3103	Ht	upstream_gene_variant	MODIFIER	mt-Tl1	ENSMUSG00000064340	Mt_tRNA	n.-1207G>A
1469	G	A	4369	0.006	2746Tb_S69	2746	Tb	upstream_gene_variant	MODIFIER	mt-Tl1	ENSMUSG00000064340	Mt_tRNA	n.-1207G>A
1469	G	T	2901	0.0031	3180Sc_S96	3180	Sc	upstream_gene_variant	MODIFIER	mt-Tl1	ENSMUSG00000064340	Mt_tRNA	n.-1207G>T
1472	C	A	4185	0.0031	3275Tb_S63	3275	Tb	upstream_gene_variant	MODIFIER	mt-Tl1	ENSMUSG00000064340	Mt_tRNA	n.-1204C>A
1472	C	A	5913	0.0027	2750Lv_S22	2750	Lv	upstream_gene_variant	MODIFIER	mt-Tl1	ENSMUSG00000064340	Mt_tRNA	n.-1204C>A
1472	C	A	4628	0.0032	3176Lv_S58	3176	Lv	upstream_gene_variant	MODIFIER	mt-Tl1	ENSMUSG00000064340	Mt_tRNA	n.-1204C>A
1472	C	A	3633	0.0033	2738Sc_S89	2738	Sc	upstream_gene_variant	MODIFIER	mt-Tl1	ENSMUSG00000064340	Mt_tRNA	n.-1204C>A
1472	C	A	4419	0.0038	2734Lv_S29	2734	Lv	upstream_gene_variant	MODIFIER	mt-Tl1	ENSMUSG00000064340	Mt_tRNA	n.-1204C>A
1472	C	A	3260	0.0034	3273Lv_S61	3273	Lv	upstream_gene_variant	MODIFIER	mt-Tl1	ENSMUSG00000064340	Mt_tRNA	n.-1204C>A
1472	C	A	5655	0.0032	3176Tb_S70	3176	Tb	upstream_gene_variant	MODIFIER	mt-Tl1	ENSMUSG00000064340	Mt_tRNA	n.-1204C>A
1472	C	A	2982	0.0037	2782Sc_S57	2782	Sc	upstream_gene_variant	MODIFIER	mt-Tl1	ENSMUSG00000064340	Mt_tRNA	n.-1204C>A
1474	A	T	3451	0.0072	3273Lv_S61	3273	Lv	upstream_gene_variant	MODIFIER	mt-Tl1	ENSMUSG00000064340	Mt_tRNA	n.-1202A>T
1474	A	T	6015	0.0052	2435Sc_S6	2435	Sc	upstream_gene_variant	MODIFIER	mt-Tl1	ENSMUSG00000064340	Mt_tRNA	n.-1202A>T
1474	A	T	5116	0.0025	3180Lv_S35	3180	Lv	upstream_gene_variant	MODIFIER	mt-Tl1	ENSMUSG00000064340	Mt_tRNA	n.-1202A>T
1474	A	T	3175	0.0038	3180Tb_S84	3180	Tb	upstream_gene_variant	MODIFIER	mt-Tl1	ENSMUSG00000064340	Mt_tRNA	n.-1202A>T
1474	A	T	5854	0.0055	2449Tb_S91	2449	Tb	upstream_gene_variant	MODIFIER	mt-Tl1	ENSMUSG00000064340	Mt_tRNA	n.-1202A>T
1474	A	T	3478	0.0049	2746Lv_S9	2746	Lv	upstream_gene_variant	MODIFIER	mt-Tl1	ENSMUSG00000064340	Mt_tRNA	n.-1202A>T
1474	A	T	6589	0.0058	2449Lv_S79	2449	Lv	upstream_gene_variant	MODIFIER	mt-Tl1	ENSMUSG00000064340	Mt_tRNA	n.-1202A>T
1474	A	T	2935	0.0044	3105Lv_S37	3105	Lv	upstream_gene_variant	MODIFIER	mt-Tl1	ENSMUSG00000064340	Mt_tRNA	n.-1202A>T
1474	A	T	4594	0.0035	3103Ht_S1	3103	Ht	upstream_gene_variant	MODIFIER	mt-Tl1	ENSMUSG00000064340	Mt_tRNA	n.-1202A>T
1474	A	T	5247	0.003	2436Sc_S20	2436	Sc	upstream_gene_variant	MODIFIER	mt-Tl1	ENSMUSG00000064340	Mt_tRNA	n.-1202A>T
1474	A	T	5061	0.0049	2438Sc_S32	2438	Sc	upstream_gene_variant	MODIFIER	mt-Tl1	ENSMUSG00000064340	Mt_tRNA	n.-1202A>T
1474	A	T	4336	0.0028	3176Sc_S11	3176	Sc	upstream_gene_variant	MODIFIER	mt-Tl1	ENSMUSG00000064340	Mt_tRNA	n.-1202A>T
1474	A	T	5251	0.0036	2444Tb_S19	2444	Tb	upstream_gene_variant	MODIFIER	mt-Tl1	ENSMUSG00000064340	Mt_tRNA	n.-1202A>T
1474	A	T	3168	0.0073	3103Tb_S13	3103	Tb	upstream_gene_variant	MODIFIER	mt-Tl1	ENSMUSG00000064340	Mt_tRNA	n.-1202A>T
1474	A	T	4830	0.0048	2436Tb_S8	2436	Tb	upstream_gene_variant	MODIFIER	mt-Tl1	ENSMUSG00000064340	Mt_tRNA	n.-1202A>T
1474	A	T	3058	0.0033	3273Sc_S73	3273	Sc	upstream_gene_variant	MODIFIER	mt-Tl1	ENSMUSG00000064340	Mt_tRNA	n.-1202A>T
1474	A	T	3317	0.0033	3103Lv_S25	3103	Lv	upstream_gene_variant	MODIFIER	mt-Tl1	ENSMUSG00000064340	Mt_tRNA	n.-1202A>T
1474	A	T	4861	0.0047	3176Lv_S58	3176	Lv	upstream_gene_variant	MODIFIER	mt-Tl1	ENSMUSG00000064340	Mt_tRNA	n.-1202A>T
1474	A	T	2560	0.0051	3275Ht_S85	3275	Ht	upstream_gene_variant	MODIFIER	mt-Tl1	ENSMUSG00000064340	Mt_tRNA	n.-1202A>T
1474	A	T	5866	0.0044	3176Tb_S70	3176	Tb	upstream_gene_variant	MODIFIER	mt-Tl1	ENSMUSG00000064340	Mt_tRNA	n.-1202A>T
1474	A	T	5220	0.0042	2447Tb_S67	2447	Tb	upstream_gene_variant	MODIFIER	mt-Tl1	ENSMUSG00000064340	Mt_tRNA	n.-1202A>T
1474	A	T	4457	0.0056	2746Tb_S69	2746	Tb	upstream_gene_variant	MODIFIER	mt-Tl1	ENSMUSG00000064340	Mt_tRNA	n.-1202A>T
1474	A	T	5453	0.0039	2441Sc_S92	2441	Sc	upstream_gene_variant	MODIFIER	mt-Tl1	ENSMUSG00000064340	Mt_tRNA	n.-1202A>T
1474	A	T	4556	0.0037	2446Tb_S43	2446	Tb	upstream_gene_variant	MODIFIER	mt-Tl1	ENSMUSG00000064340	Mt_tRNA	n.-1202A>T
1478	T	A	4786	0.0025	2738Lv_S77	2738	Lv	upstream_gene_variant	MODIFIER	mt-Tl1	ENSMUSG00000064340	Mt_tRNA	n.-1198T>A
1478	T	G	6094	0.003	2750Lv_S22	2750	Lv	upstream_gene_variant	MODIFIER	mt-Tl1	ENSMUSG00000064340	Mt_tRNA	n.-1198T>G
1479	A	T	3392	0.0029	3103Lv_S25	3103	Lv	upstream_gene_variant	MODIFIER	mt-Tl1	ENSMUSG00000064340	Mt_tRNA	n.-1197A>T
1484	T	G	5688	0.0026	3176Tb_S70	3176	Tb	upstream_gene_variant	MODIFIER	mt-Tl1	ENSMUSG00000064340	Mt_tRNA	n.-1192T>G
1484	T	G	3062	0.0036	3180Tb_S84	3180	Tb	upstream_gene_variant	MODIFIER	mt-Tl1	ENSMUSG00000064340	Mt_tRNA	n.-1192T>G
1484	T	G	4906	0.0024	3180Lv_S35	3180	Lv	upstream_gene_variant	MODIFIER	mt-Tl1	ENSMUSG00000064340	Mt_tRNA	n.-1192T>G
1485	G	A	6720	0.003	2750Tb_S10	2750	Tb	upstream_gene_variant	MODIFIER	mt-Tl1	ENSMUSG00000064340	Mt_tRNA	n.-1191G>A
1485	G	A	3696	0.003	2738Sc_S89	2738	Sc	upstream_gene_variant	MODIFIER	mt-Tl1	ENSMUSG00000064340	Mt_tRNA	n.-1191G>A
1485	G	A	5120	0.0029	2448Ht_S46	2448	Ht	upstream_gene_variant	MODIFIER	mt-Tl1	ENSMUSG00000064340	Mt_tRNA	n.-1191G>A
1486	C	A	4944	0.0028	3181Tb_S18	3181	Tb	upstream_gene_variant	MODIFIER	mt-Tl1	ENSMUSG00000064340	Mt_tRNA	n.-1190C>A
1486	C	A	5651	0.0027	3176Tb_S70	3176	Tb	upstream_gene_variant	MODIFIER	mt-Tl1	ENSMUSG00000064340	Mt_tRNA	n.-1190C>A
1486	C	A	4651	0.0026	3176Lv_S58	3176	Lv	upstream_gene_variant	MODIFIER	mt-Tl1	ENSMUSG00000064340	Mt_tRNA	n.-1190C>A
1487	T	A	2356	0.0042	2449Ht_S95	2449	Ht	upstream_gene_variant	MODIFIER	mt-Tl1	ENSMUSG00000064340	Mt_tRNA	n.-1189T>A
1487	T	A	5258	0.0027	2750Sc_S34	2750	Sc	upstream_gene_variant	MODIFIER	mt-Tl1	ENSMUSG00000064340	Mt_tRNA	n.-1189T>A
1487	T	A	4714	0.0028	2738Lv_S77	2738	Lv	upstream_gene_variant	MODIFIER	mt-Tl1	ENSMUSG00000064340	Mt_tRNA	n.-1189T>A
1487	T	A	3489	0.0032	2436Ht_S24	2436	Ht	upstream_gene_variant	MODIFIER	mt-Tl1	ENSMUSG00000064340	Mt_tRNA	n.-1189T>A
1487	T	A	4376	0.0027	2746Tb_S69	2746	Tb	upstream_gene_variant	MODIFIER	mt-Tl1	ENSMUSG00000064340	Mt_tRNA	n.-1189T>A
1487	T	A	6423	0.0028	2435Tb_S53	2435	Tb	upstream_gene_variant	MODIFIER	mt-Tl1	ENSMUSG00000064340	Mt_tRNA	n.-1189T>A
1487	T	A	4934	0.0026	2438Sc_S32	2438	Sc	upstream_gene_variant	MODIFIER	mt-Tl1	ENSMUSG00000064340	Mt_tRNA	n.-1189T>A
1503	T	A	4854	0.0047	2734Sc_S41	2734	Sc	upstream_gene_variant	MODIFIER	mt-Tl1	ENSMUSG00000064340	Mt_tRNA	n.-1173T>A
1503	T	A	6439	0.0034	2436Lv_S54	2436	Lv	upstream_gene_variant	MODIFIER	mt-Tl1	ENSMUSG00000064340	Mt_tRNA	n.-1173T>A
1503	T	A	5077	0.0037	2448Ht_S46	2448	Ht	upstream_gene_variant	MODIFIER	mt-Tl1	ENSMUSG00000064340	Mt_tRNA	n.-1173T>A
1503	T	A	4083	0.0034	2447Lv_S55	2447	Lv	upstream_gene_variant	MODIFIER	mt-Tl1	ENSMUSG00000064340	Mt_tRNA	n.-1173T>A
1503	T	A	4584	0.0028	3181Lv_S30	3181	Lv	upstream_gene_variant	MODIFIER	mt-Tl1	ENSMUSG00000064340	Mt_tRNA	n.-1173T>A
1503	T	A	4665	0.0043	2436Tb_S8	2436	Tb	upstream_gene_variant	MODIFIER	mt-Tl1	ENSMUSG00000064340	Mt_tRNA	n.-1173T>A
1503	T	A	4605	0.0037	2446Lv_S31	2446	Lv	upstream_gene_variant	MODIFIER	mt-Tl1	ENSMUSG00000064340	Mt_tRNA	n.-1173T>A
1503	T	A	3406	0.0029	2746Lv_S9	2746	Lv	upstream_gene_variant	MODIFIER	mt-Tl1	ENSMUSG00000064340	Mt_tRNA	n.-1173T>A
1503	T	A	4513	0.0033	3103Ht_S1	3103	Ht	upstream_gene_variant	MODIFIER	mt-Tl1	ENSMUSG00000064340	Mt_tRNA	n.-1173T>A
1503	T	A	5189	0.0029	2436Sc_S20	2436	Sc	upstream_gene_variant	MODIFIER	mt-Tl1	ENSMUSG00000064340	Mt_tRNA	n.-1173T>A
1503	T	A	5319	0.003	3648Tb_S16	3648	Tb	upstream_gene_variant	MODIFIER	mt-Tl1	ENSMUSG00000064340	Mt_tRNA	n.-1173T>A
1503	T	A	4294	0.004	3684Ht_S86	3684	Ht	upstream_gene_variant	MODIFIER	mt-Tl1	ENSMUSG00000064340	Mt_tRNA	n.-1173T>A
1503	T	A	6306	0.0029	3103Sc_S2	3103	Sc	upstream_gene_variant	MODIFIER	mt-Tl1	ENSMUSG00000064340	Mt_tRNA	n.-1173T>A
1503	T	A	4709	0.0062	2738Ht_S83	2738	Ht	upstream_gene_variant	MODIFIER	mt-Tl1	ENSMUSG00000064340	Mt_tRNA	n.-1173T>A
1503	T	A	6599	0.0041	2750Tb_S10	2750	Tb	upstream_gene_variant	MODIFIER	mt-Tl1	ENSMUSG00000064340	Mt_tRNA	n.-1173T>A
1503	T	A	5694	0.0035	2449Tb_S91	2449	Tb	upstream_gene_variant	MODIFIER	mt-Tl1	ENSMUSG00000064340	Mt_tRNA	n.-1173T>A
1503	T	A	3205	0.0034	2750Ht_S81	2750	Ht	upstream_gene_variant	MODIFIER	mt-Tl1	ENSMUSG00000064340	Mt_tRNA	n.-1173T>A
1503	T	A	6388	0.0033	2449Lv_S79	2449	Lv	upstream_gene_variant	MODIFIER	mt-Tl1	ENSMUSG00000064340	Mt_tRNA	n.-1173T>A
1503	T	A	2920	0.0034	3181Ht_S71	3181	Ht	upstream_gene_variant	MODIFIER	mt-Tl1	ENSMUSG00000064340	Mt_tRNA	n.-1173T>A
1503	T	A	4805	0.0035	3684Sc_S27	3684	Sc	upstream_gene_variant	MODIFIER	mt-Tl1	ENSMUSG00000064340	Mt_tRNA	n.-1173T>A
1503	T	A	4150	0.0039	3176Sc_S11	3176	Sc	upstream_gene_variant	MODIFIER	mt-Tl1	ENSMUSG00000064340	Mt_tRNA	n.-1173T>A
1503	T	A	3003	0.0033	3209Ht_S23	3209	Ht	upstream_gene_variant	MODIFIER	mt-Tl1	ENSMUSG00000064340	Mt_tRNA	n.-1173T>A
1503	T	G	2840	0.0032	3105Lv_S37	3105	Lv	upstream_gene_variant	MODIFIER	mt-Tl1	ENSMUSG00000064340	Mt_tRNA	n.-1173T>G
1504	C	A	3446	0.0032	3273Lv_S61	3273	Lv	upstream_gene_variant	MODIFIER	mt-Tl1	ENSMUSG00000064340	Mt_tRNA	n.-1172C>A
1504	C	A	3745	0.0035	2738Sc_S89	2738	Sc	upstream_gene_variant	MODIFIER	mt-Tl1	ENSMUSG00000064340	Mt_tRNA	n.-1172C>A
1504	C	A	4374	0.0034	2746Tb_S69	2746	Tb	upstream_gene_variant	MODIFIER	mt-Tl1	ENSMUSG00000064340	Mt_tRNA	n.-1172C>A
1504	C	A	3088	0.0032	3273Sc_S73	3273	Sc	upstream_gene_variant	MODIFIER	mt-Tl1	ENSMUSG00000064340	Mt_tRNA	n.-1172C>A
1504	C	A	4768	0.0027	2738Lv_S77	2738	Lv	upstream_gene_variant	MODIFIER	mt-Tl1	ENSMUSG00000064340	Mt_tRNA	n.-1172C>A
1504	C	A	6770	0.0025	2750Tb_S10	2750	Tb	upstream_gene_variant	MODIFIER	mt-Tl1	ENSMUSG00000064340	Mt_tRNA	n.-1172C>A
1504	C	A	4896	0.0029	2738Ht_S83	2738	Ht	upstream_gene_variant	MODIFIER	mt-Tl1	ENSMUSG00000064340	Mt_tRNA	n.-1172C>A
1510	G	A	4796	0.0027	3176Lv_S58	3176	Lv	upstream_gene_variant	MODIFIER	mt-Tl1	ENSMUSG00000064340	Mt_tRNA	n.-1166G>A
1511	T	G	4860	0.0031	2738Ht_S83	2738	Ht	upstream_gene_variant	MODIFIER	mt-Tl1	ENSMUSG00000064340	Mt_tRNA	n.-1165T>G
1516	T	A	2814	0.0032	3105Sc_S49	3105	Sc	upstream_gene_variant	MODIFIER	mt-Tl1	ENSMUSG00000064340	Mt_tRNA	n.-1160T>A
1516	T	G	5132	0.0029	2750Sc_S34	2750	Sc	upstream_gene_variant	MODIFIER	mt-Tl1	ENSMUSG00000064340	Mt_tRNA	n.-1160T>G
1516	T	G	3093	0.0032	3103Tb_S13	3103	Tb	upstream_gene_variant	MODIFIER	mt-Tl1	ENSMUSG00000064340	Mt_tRNA	n.-1160T>G
1517	T	G	4757	0.0025	2436Tb_S8	2436	Tb	upstream_gene_variant	MODIFIER	mt-Tl1	ENSMUSG00000064340	Mt_tRNA	n.-1159T>G
1519	G	A	5237	0.0025	2447Tb_S67	2447	Tb	upstream_gene_variant	MODIFIER	mt-Tl1	ENSMUSG00000064340	Mt_tRNA	n.-1157G>A
1519	G	A	3478	0.0029	3273Lv_S61	3273	Lv	upstream_gene_variant	MODIFIER	mt-Tl1	ENSMUSG00000064340	Mt_tRNA	n.-1157G>A
1524	T	A	6420	0.0023	2436Lv_S54	2436	Lv	upstream_gene_variant	MODIFIER	mt-Tl1	ENSMUSG00000064340	Mt_tRNA	n.-1152T>A
1527	C	A	3549	0.0042	2738Sc_S89	2738	Sc	upstream_gene_variant	MODIFIER	mt-Tl1	ENSMUSG00000064340	Mt_tRNA	n.-1149C>A
1527	C	A	4628	0.0028	3176Lv_S58	3176	Lv	upstream_gene_variant	MODIFIER	mt-Tl1	ENSMUSG00000064340	Mt_tRNA	n.-1149C>A
1527	C	A	5040	0.003	3683Lv_S62	3683	Lv	upstream_gene_variant	MODIFIER	mt-Tl1	ENSMUSG00000064340	Mt_tRNA	n.-1149C>A
1527	C	A	6249	0.0029	2449Lv_S79	2449	Lv	upstream_gene_variant	MODIFIER	mt-Tl1	ENSMUSG00000064340	Mt_tRNA	n.-1149C>A
1527	C	A	6516	0.0025	2435Lv_S5	2435	Lv	upstream_gene_variant	MODIFIER	mt-Tl1	ENSMUSG00000064340	Mt_tRNA	n.-1149C>A
1527	C	A	4588	0.0037	2738Lv_S77	2738	Lv	upstream_gene_variant	MODIFIER	mt-Tl1	ENSMUSG00000064340	Mt_tRNA	n.-1149C>A
1527	C	A	6464	0.0042	2750Tb_S10	2750	Tb	upstream_gene_variant	MODIFIER	mt-Tl1	ENSMUSG00000064340	Mt_tRNA	n.-1149C>A
1527	C	A	4347	0.003	3273Ht_S39	3273	Ht	upstream_gene_variant	MODIFIER	mt-Tl1	ENSMUSG00000064340	Mt_tRNA	n.-1149C>A
1527	C	A	3629	0.0028	3176Ht_S47	3176	Ht	upstream_gene_variant	MODIFIER	mt-Tl1	ENSMUSG00000064340	Mt_tRNA	n.-1149C>A
1527	C	A	4982	0.0028	2444Tb_S19	2444	Tb	upstream_gene_variant	MODIFIER	mt-Tl1	ENSMUSG00000064340	Mt_tRNA	n.-1149C>A
1527	C	A	1873	0.0037	2448Lv_S82	2448	Lv	upstream_gene_variant	MODIFIER	mt-Tl1	ENSMUSG00000064340	Mt_tRNA	n.-1149C>A
1527	C	A	5808	0.0046	2750Lv_S22	2750	Lv	upstream_gene_variant	MODIFIER	mt-Tl1	ENSMUSG00000064340	Mt_tRNA	n.-1149C>A
1527	C	A	4160	0.0031	3275Tb_S63	3275	Tb	upstream_gene_variant	MODIFIER	mt-Tl1	ENSMUSG00000064340	Mt_tRNA	n.-1149C>A
1527	C	A	5788	0.0022	3683Tb_S50	3683	Tb	upstream_gene_variant	MODIFIER	mt-Tl1	ENSMUSG00000064340	Mt_tRNA	n.-1149C>A
1527	C	A	4701	0.0032	2738Ht_S83	2738	Ht	upstream_gene_variant	MODIFIER	mt-Tl1	ENSMUSG00000064340	Mt_tRNA	n.-1149C>A
1527	C	A	5619	0.0027	3176Tb_S70	3176	Tb	upstream_gene_variant	MODIFIER	mt-Tl1	ENSMUSG00000064340	Mt_tRNA	n.-1149C>A
1527	C	A	3574	0.0028	2446Ht_S94	2446	Ht	upstream_gene_variant	MODIFIER	mt-Tl1	ENSMUSG00000064340	Mt_tRNA	n.-1149C>A
1527	C	A	3347	0.0036	2746Lv_S9	2746	Lv	upstream_gene_variant	MODIFIER	mt-Tl1	ENSMUSG00000064340	Mt_tRNA	n.-1149C>A
1527	C	A	5192	0.0033	3209Tb_S66	3209	Tb	upstream_gene_variant	MODIFIER	mt-Tl1	ENSMUSG00000064340	Mt_tRNA	n.-1149C>A
1527	C	A	2960	0.0041	2444Ht_S36	2444	Ht	upstream_gene_variant	MODIFIER	mt-Tl1	ENSMUSG00000064340	Mt_tRNA	n.-1149C>A
1527	C	A	4831	0.0025	3181Tb_S18	3181	Tb	upstream_gene_variant	MODIFIER	mt-Tl1	ENSMUSG00000064340	Mt_tRNA	n.-1149C>A
1527	C	A	5443	0.0028	3684Tb_S3	3684	Tb	upstream_gene_variant	MODIFIER	mt-Tl1	ENSMUSG00000064340	Mt_tRNA	n.-1149C>A
1527	C	A	5766	0.0023	2435Sc_S6	2435	Sc	upstream_gene_variant	MODIFIER	mt-Tl1	ENSMUSG00000064340	Mt_tRNA	n.-1149C>A
1528	C	A	4698	0.0026	3683Sc_S74	3683	Sc	upstream_gene_variant	MODIFIER	mt-Tl1	ENSMUSG00000064340	Mt_tRNA	n.-1148C>A
1528	C	A	6335	0.0025	2436Lv_S54	2436	Lv	upstream_gene_variant	MODIFIER	mt-Tl1	ENSMUSG00000064340	Mt_tRNA	n.-1148C>A
1528	C	A	4565	0.0031	2444Lv_S7	2444	Lv	upstream_gene_variant	MODIFIER	mt-Tl1	ENSMUSG00000064340	Mt_tRNA	n.-1148C>A
1528	C	A	4139	0.0041	3176Sc_S11	3176	Sc	upstream_gene_variant	MODIFIER	mt-Tl1	ENSMUSG00000064340	Mt_tRNA	n.-1148C>A
1528	C	A	3835	0.0026	3180Ht_S59	3180	Ht	upstream_gene_variant	MODIFIER	mt-Tl1	ENSMUSG00000064340	Mt_tRNA	n.-1148C>A
1528	C	A	6269	0.0027	2449Lv_S79	2449	Lv	upstream_gene_variant	MODIFIER	mt-Tl1	ENSMUSG00000064340	Mt_tRNA	n.-1148C>A
1528	C	A	5084	0.0026	2447Tb_S67	2447	Tb	upstream_gene_variant	MODIFIER	mt-Tl1	ENSMUSG00000064340	Mt_tRNA	n.-1148C>A
1528	C	A	4727	0.0028	2436Tb_S8	2436	Tb	upstream_gene_variant	MODIFIER	mt-Tl1	ENSMUSG00000064340	Mt_tRNA	n.-1148C>A
1528	C	A	1878	0.0043	2448Lv_S82	2448	Lv	upstream_gene_variant	MODIFIER	mt-Tl1	ENSMUSG00000064340	Mt_tRNA	n.-1148C>A
1528	C	A	3617	0.0039	2738Sc_S89	2738	Sc	upstream_gene_variant	MODIFIER	mt-Tl1	ENSMUSG00000064340	Mt_tRNA	n.-1148C>A
1528	C	A	6510	0.0023	2435Lv_S5	2435	Lv	upstream_gene_variant	MODIFIER	mt-Tl1	ENSMUSG00000064340	Mt_tRNA	n.-1148C>A
1528	C	A	5153	0.0025	2750Sc_S34	2750	Sc	upstream_gene_variant	MODIFIER	mt-Tl1	ENSMUSG00000064340	Mt_tRNA	n.-1148C>A
1528	C	A	5673	0.0039	3176Tb_S70	3176	Tb	upstream_gene_variant	MODIFIER	mt-Tl1	ENSMUSG00000064340	Mt_tRNA	n.-1148C>A
1528	C	A	2824	0.0035	3105Sc_S49	3105	Sc	upstream_gene_variant	MODIFIER	mt-Tl1	ENSMUSG00000064340	Mt_tRNA	n.-1148C>A
1528	C	A	4858	0.0031	2438Sc_S32	2438	Sc	upstream_gene_variant	MODIFIER	mt-Tl1	ENSMUSG00000064340	Mt_tRNA	n.-1148C>A
1528	C	A	4693	0.003	2738Ht_S83	2738	Ht	upstream_gene_variant	MODIFIER	mt-Tl1	ENSMUSG00000064340	Mt_tRNA	n.-1148C>A
1528	C	A	4591	0.0041	3209Sc_S90	3209	Sc	upstream_gene_variant	MODIFIER	mt-Tl1	ENSMUSG00000064340	Mt_tRNA	n.-1148C>A
1528	C	A	3409	0.0065	3273Lv_S61	3273	Lv	upstream_gene_variant	MODIFIER	mt-Tl1	ENSMUSG00000064340	Mt_tRNA	n.-1148C>A
1528	C	A	5783	0.0028	2435Sc_S6	2435	Sc	upstream_gene_variant	MODIFIER	mt-Tl1	ENSMUSG00000064340	Mt_tRNA	n.-1148C>A
1528	C	A	5066	0.0032	2448Ht_S46	2448	Ht	upstream_gene_variant	MODIFIER	mt-Tl1	ENSMUSG00000064340	Mt_tRNA	n.-1148C>A
1528	C	A	2885	0.0031	3180Sc_S96	3180	Sc	upstream_gene_variant	MODIFIER	mt-Tl1	ENSMUSG00000064340	Mt_tRNA	n.-1148C>A
1528	C	A	6536	0.0031	2750Tb_S10	2750	Tb	upstream_gene_variant	MODIFIER	mt-Tl1	ENSMUSG00000064340	Mt_tRNA	n.-1148C>A
1528	C	A	5834	0.0031	2750Lv_S22	2750	Lv	upstream_gene_variant	MODIFIER	mt-Tl1	ENSMUSG00000064340	Mt_tRNA	n.-1148C>A
1528	C	A	4090	0.0032	3649Sc_S88	3649	Sc	upstream_gene_variant	MODIFIER	mt-Tl1	ENSMUSG00000064340	Mt_tRNA	n.-1148C>A
1530	A	G	4409	0.0057	2746Tb_S69	2746	Tb	upstream_gene_variant	MODIFIER	mt-Tl1	ENSMUSG00000064340	Mt_tRNA	n.-1146A>G
1530	A	G	3194	0.0059	3103Tb_S13	3103	Tb	upstream_gene_variant	MODIFIER	mt-Tl1	ENSMUSG00000064340	Mt_tRNA	n.-1146A>G
1530	A	G	4837	0.0045	2436Tb_S8	2436	Tb	upstream_gene_variant	MODIFIER	mt-Tl1	ENSMUSG00000064340	Mt_tRNA	n.-1146A>G
1530	A	G	5287	0.0028	2436Sc_S20	2436	Sc	upstream_gene_variant	MODIFIER	mt-Tl1	ENSMUSG00000064340	Mt_tRNA	n.-1146A>G
1530	A	G	4507	0.0047	2446Tb_S43	2446	Tb	upstream_gene_variant	MODIFIER	mt-Tl1	ENSMUSG00000064340	Mt_tRNA	n.-1146A>G
1530	A	G	4294	0.003	3176Sc_S11	3176	Sc	upstream_gene_variant	MODIFIER	mt-Tl1	ENSMUSG00000064340	Mt_tRNA	n.-1146A>G
1530	A	G	2919	0.0031	3105Lv_S37	3105	Lv	upstream_gene_variant	MODIFIER	mt-Tl1	ENSMUSG00000064340	Mt_tRNA	n.-1146A>G
1530	A	G	5213	0.0054	2447Tb_S67	2447	Tb	upstream_gene_variant	MODIFIER	mt-Tl1	ENSMUSG00000064340	Mt_tRNA	n.-1146A>G
1536	G	A	5679	0.003	2750Lv_S22	2750	Lv	upstream_gene_variant	MODIFIER	mt-Tl1	ENSMUSG00000064340	Mt_tRNA	n.-1140G>A
1536	G	A	4481	0.0029	2738Lv_S77	2738	Lv	upstream_gene_variant	MODIFIER	mt-Tl1	ENSMUSG00000064340	Mt_tRNA	n.-1140G>A
1536	G	T	4044	0.0032	3176Sc_S11	3176	Sc	upstream_gene_variant	MODIFIER	mt-Tl1	ENSMUSG00000064340	Mt_tRNA	n.-1140G>T
1536	G	T	4783	0.0027	2734Tb_S17	2734	Tb	upstream_gene_variant	MODIFIER	mt-Tl1	ENSMUSG00000064340	Mt_tRNA	n.-1140G>T
1536	G	T	4255	0.0031	3648Lv_S28	3648	Lv	upstream_gene_variant	MODIFIER	mt-Tl1	ENSMUSG00000064340	Mt_tRNA	n.-1140G>T
1536	G	T	3416	0.0032	2774Lv_S68	2774	Lv	upstream_gene_variant	MODIFIER	mt-Tl1	ENSMUSG00000064340	Mt_tRNA	n.-1140G>T
1536	G	T	5055	0.0032	2436Sc_S20	2436	Sc	upstream_gene_variant	MODIFIER	mt-Tl1	ENSMUSG00000064340	Mt_tRNA	n.-1140G>T
1536	G	T	6350	0.0024	2750Tb_S10	2750	Tb	upstream_gene_variant	MODIFIER	mt-Tl1	ENSMUSG00000064340	Mt_tRNA	n.-1140G>T
1536	G	T	4722	0.0025	3180Lv_S35	3180	Lv	upstream_gene_variant	MODIFIER	mt-Tl1	ENSMUSG00000064340	Mt_tRNA	n.-1140G>T
1536	G	T	4944	0.0036	2444Tb_S19	2444	Tb	upstream_gene_variant	MODIFIER	mt-Tl1	ENSMUSG00000064340	Mt_tRNA	n.-1140G>T
1536	G	T	4635	0.0035	2436Tb_S8	2436	Tb	upstream_gene_variant	MODIFIER	mt-Tl1	ENSMUSG00000064340	Mt_tRNA	n.-1140G>T
1536	G	T	3521	0.0028	2738Sc_S89	2738	Sc	upstream_gene_variant	MODIFIER	mt-Tl1	ENSMUSG00000064340	Mt_tRNA	n.-1140G>T
1536	G	T	4440	0.0027	2734Lv_S29	2734	Lv	upstream_gene_variant	MODIFIER	mt-Tl1	ENSMUSG00000064340	Mt_tRNA	n.-1140G>T
1536	G	T	4534	0.0031	3176Lv_S58	3176	Lv	upstream_gene_variant	MODIFIER	mt-Tl1	ENSMUSG00000064340	Mt_tRNA	n.-1140G>T
1536	G	T	4943	0.0028	3684Lv_S15	3684	Lv	upstream_gene_variant	MODIFIER	mt-Tl1	ENSMUSG00000064340	Mt_tRNA	n.-1140G>T
1537	G	A	3508	0.0031	2738Sc_S89	2738	Sc	upstream_gene_variant	MODIFIER	mt-Tl1	ENSMUSG00000064340	Mt_tRNA	n.-1139G>A
1537	G	A	4987	0.0024	2447Tb_S67	2447	Tb	upstream_gene_variant	MODIFIER	mt-Tl1	ENSMUSG00000064340	Mt_tRNA	n.-1139G>A
1537	G	T	4932	0.003	2448Ht_S46	2448	Ht	upstream_gene_variant	MODIFIER	mt-Tl1	ENSMUSG00000064340	Mt_tRNA	n.-1139G>T
1537	G	T	4889	0.0027	2444Tb_S19	2444	Tb	upstream_gene_variant	MODIFIER	mt-Tl1	ENSMUSG00000064340	Mt_tRNA	n.-1139G>T
1537	G	T	4640	0.0026	2734Sc_S41	2734	Sc	upstream_gene_variant	MODIFIER	mt-Tl1	ENSMUSG00000064340	Mt_tRNA	n.-1139G>T
1537	G	T	3548	0.0034	3176Ht_S47	3176	Ht	upstream_gene_variant	MODIFIER	mt-Tl1	ENSMUSG00000064340	Mt_tRNA	n.-1139G>T
1537	G	T	4400	0.0027	2734Lv_S29	2734	Lv	upstream_gene_variant	MODIFIER	mt-Tl1	ENSMUSG00000064340	Mt_tRNA	n.-1139G>T
1537	G	T	5255	0.0025	3648Ht_S4	3648	Ht	upstream_gene_variant	MODIFIER	mt-Tl1	ENSMUSG00000064340	Mt_tRNA	n.-1139G>T
1537	G	T	5581	0.0025	3176Tb_S70	3176	Tb	upstream_gene_variant	MODIFIER	mt-Tl1	ENSMUSG00000064340	Mt_tRNA	n.-1139G>T
1537	G	T	3690	0.0035	3180Ht_S59	3180	Ht	upstream_gene_variant	MODIFIER	mt-Tl1	ENSMUSG00000064340	Mt_tRNA	n.-1139G>T
1537	G	T	4726	0.0034	2438Sc_S32	2438	Sc	upstream_gene_variant	MODIFIER	mt-Tl1	ENSMUSG00000064340	Mt_tRNA	n.-1139G>T
1537	G	T	4708	0.0028	3180Lv_S35	3180	Lv	upstream_gene_variant	MODIFIER	mt-Tl1	ENSMUSG00000064340	Mt_tRNA	n.-1139G>T
1537	G	T	4523	0.0027	3176Lv_S58	3176	Lv	upstream_gene_variant	MODIFIER	mt-Tl1	ENSMUSG00000064340	Mt_tRNA	n.-1139G>T
1537	G	T	4127	0.0031	3275Tb_S63	3275	Tb	upstream_gene_variant	MODIFIER	mt-Tl1	ENSMUSG00000064340	Mt_tRNA	n.-1139G>T
1539	C	A	5797	0.0024	2750Lv_S22	2750	Lv	upstream_gene_variant	MODIFIER	mt-Tl1	ENSMUSG00000064340	Mt_tRNA	n.-1137C>A
1539	C	A	2870	0.0031	3180Sc_S96	3180	Sc	upstream_gene_variant	MODIFIER	mt-Tl1	ENSMUSG00000064340	Mt_tRNA	n.-1137C>A
1541	G	A	5713	0.0023	3176Tb_S70	3176	Tb	upstream_gene_variant	MODIFIER	mt-Tl1	ENSMUSG00000064340	Mt_tRNA	n.-1135G>A
1542	C	A	5241	0.0025	2441Sc_S92	2441	Sc	upstream_gene_variant	MODIFIER	mt-Tl1	ENSMUSG00000064340	Mt_tRNA	n.-1134C>A
1542	C	A	5103	0.0025	2750Sc_S34	2750	Sc	upstream_gene_variant	MODIFIER	mt-Tl1	ENSMUSG00000064340	Mt_tRNA	n.-1134C>A
1542	C	A	5831	0.0029	2750Lv_S22	2750	Lv	upstream_gene_variant	MODIFIER	mt-Tl1	ENSMUSG00000064340	Mt_tRNA	n.-1134C>A
1543	T	A	4429	0.0029	2738Tb_S65	2738	Tb	upstream_gene_variant	MODIFIER	mt-Tl1	ENSMUSG00000064340	Mt_tRNA	n.-1133T>A
1543	T	A	3969	0.0038	2435Ht_S12	2435	Ht	upstream_gene_variant	MODIFIER	mt-Tl1	ENSMUSG00000064340	Mt_tRNA	n.-1133T>A
1543	T	A	4125	0.0032	2746Tb_S69	2746	Tb	upstream_gene_variant	MODIFIER	mt-Tl1	ENSMUSG00000064340	Mt_tRNA	n.-1133T>A
1543	T	A	2828	0.0039	3209Ht_S23	3209	Ht	upstream_gene_variant	MODIFIER	mt-Tl1	ENSMUSG00000064340	Mt_tRNA	n.-1133T>A
1543	T	A	4752	0.0034	3105Ht_S14	3105	Ht	upstream_gene_variant	MODIFIER	mt-Tl1	ENSMUSG00000064340	Mt_tRNA	n.-1133T>A
1543	T	A	4500	0.0027	2738Lv_S77	2738	Lv	upstream_gene_variant	MODIFIER	mt-Tl1	ENSMUSG00000064340	Mt_tRNA	n.-1133T>A
1543	T	A	2787	0.0039	3105Lv_S37	3105	Lv	upstream_gene_variant	MODIFIER	mt-Tl1	ENSMUSG00000064340	Mt_tRNA	n.-1133T>A
1543	T	A	4365	0.0032	2734Lv_S29	2734	Lv	upstream_gene_variant	MODIFIER	mt-Tl1	ENSMUSG00000064340	Mt_tRNA	n.-1133T>A
1543	T	A	3918	0.0033	2447Lv_S55	2447	Lv	upstream_gene_variant	MODIFIER	mt-Tl1	ENSMUSG00000064340	Mt_tRNA	n.-1133T>A
1543	T	A	5576	0.0039	3176Tb_S70	3176	Tb	upstream_gene_variant	MODIFIER	mt-Tl1	ENSMUSG00000064340	Mt_tRNA	n.-1133T>A
1543	T	A	4266	0.0028	3273Tb_S51	3273	Tb	upstream_gene_variant	MODIFIER	mt-Tl1	ENSMUSG00000064340	Mt_tRNA	n.-1133T>A
1543	T	A	3699	0.003	3275Lv_S75	3275	Lv	upstream_gene_variant	MODIFIER	mt-Tl1	ENSMUSG00000064340	Mt_tRNA	n.-1133T>A
1543	T	A	4128	0.0031	3684Ht_S86	3684	Ht	upstream_gene_variant	MODIFIER	mt-Tl1	ENSMUSG00000064340	Mt_tRNA	n.-1133T>A
1543	T	A	1807	0.0044	2448Lv_S82	2448	Lv	upstream_gene_variant	MODIFIER	mt-Tl1	ENSMUSG00000064340	Mt_tRNA	n.-1133T>A
1543	T	A	3579	0.0028	3176Ht_S47	3176	Ht	upstream_gene_variant	MODIFIER	mt-Tl1	ENSMUSG00000064340	Mt_tRNA	n.-1133T>A
1543	T	A	3363	0.0036	3273Lv_S61	3273	Lv	upstream_gene_variant	MODIFIER	mt-Tl1	ENSMUSG00000064340	Mt_tRNA	n.-1133T>A
1543	T	A	3516	0.0028	2738Sc_S89	2738	Sc	upstream_gene_variant	MODIFIER	mt-Tl1	ENSMUSG00000064340	Mt_tRNA	n.-1133T>A
1543	T	A	2754	0.0036	3105Sc_S49	3105	Sc	upstream_gene_variant	MODIFIER	mt-Tl1	ENSMUSG00000064340	Mt_tRNA	n.-1133T>A
1543	T	A	6340	0.0036	2750Tb_S10	2750	Tb	upstream_gene_variant	MODIFIER	mt-Tl1	ENSMUSG00000064340	Mt_tRNA	n.-1133T>A
1543	T	A	5026	0.0026	2436Sc_S20	2436	Sc	upstream_gene_variant	MODIFIER	mt-Tl1	ENSMUSG00000064340	Mt_tRNA	n.-1133T>A
1543	T	A	4675	0.0032	2734Sc_S41	2734	Sc	upstream_gene_variant	MODIFIER	mt-Tl1	ENSMUSG00000064340	Mt_tRNA	n.-1133T>A
1544	C	A	6411	0.0028	2750Tb_S10	2750	Tb	upstream_gene_variant	MODIFIER	mt-Tl1	ENSMUSG00000064340	Mt_tRNA	n.-1132C>A
1544	C	A	5185	0.0025	2441Sc_S92	2441	Sc	upstream_gene_variant	MODIFIER	mt-Tl1	ENSMUSG00000064340	Mt_tRNA	n.-1132C>A
1544	C	A	3741	0.0027	3275Lv_S75	3275	Lv	upstream_gene_variant	MODIFIER	mt-Tl1	ENSMUSG00000064340	Mt_tRNA	n.-1132C>A
1545	T	G	3566	0.0028	2738Sc_S89	2738	Sc	upstream_gene_variant	MODIFIER	mt-Tl1	ENSMUSG00000064340	Mt_tRNA	n.-1131T>G
1546	T	A	3502	0.0029	2738Sc_S89	2738	Sc	upstream_gene_variant	MODIFIER	mt-Tl1	ENSMUSG00000064340	Mt_tRNA	n.-1130T>A
1546	T	A	1814	0.0039	2448Lv_S82	2448	Lv	upstream_gene_variant	MODIFIER	mt-Tl1	ENSMUSG00000064340	Mt_tRNA	n.-1130T>A
1546	T	A	6362	0.0025	2750Tb_S10	2750	Tb	upstream_gene_variant	MODIFIER	mt-Tl1	ENSMUSG00000064340	Mt_tRNA	n.-1130T>A
1546	T	A	4745	0.0027	2438Sc_S32	2438	Sc	upstream_gene_variant	MODIFIER	mt-Tl1	ENSMUSG00000064340	Mt_tRNA	n.-1130T>A
1547	C	T	4806	0.0027	2438Sc_S32	2438	Sc	upstream_gene_variant	MODIFIER	mt-Tl1	ENSMUSG00000064340	Mt_tRNA	n.-1129C>T
1547	C	T	4250	0.0028	3684Ht_S86	3684	Ht	upstream_gene_variant	MODIFIER	mt-Tl1	ENSMUSG00000064340	Mt_tRNA	n.-1129C>T
1547	C	T	6113	0.0039	2449Lv_S79	2449	Lv	upstream_gene_variant	MODIFIER	mt-Tl1	ENSMUSG00000064340	Mt_tRNA	n.-1129C>T
1547	C	T	5007	0.0042	2444Tb_S19	2444	Tb	upstream_gene_variant	MODIFIER	mt-Tl1	ENSMUSG00000064340	Mt_tRNA	n.-1129C>T
1549	G	T	4819	0.0027	2438Sc_S32	2438	Sc	upstream_gene_variant	MODIFIER	mt-Tl1	ENSMUSG00000064340	Mt_tRNA	n.-1127G>T
1549	G	T	5854	0.0029	2750Lv_S22	2750	Lv	upstream_gene_variant	MODIFIER	mt-Tl1	ENSMUSG00000064340	Mt_tRNA	n.-1127G>T
1550	G	T	4954	0.0026	2448Ht_S46	2448	Ht	upstream_gene_variant	MODIFIER	mt-Tl1	ENSMUSG00000064340	Mt_tRNA	n.-1126G>T
1550	G	T	4852	0.0027	2734Tb_S17	2734	Tb	upstream_gene_variant	MODIFIER	mt-Tl1	ENSMUSG00000064340	Mt_tRNA	n.-1126G>T
1550	G	T	2406	0.0037	3275Ht_S85	3275	Ht	upstream_gene_variant	MODIFIER	mt-Tl1	ENSMUSG00000064340	Mt_tRNA	n.-1126G>T
1550	G	T	4158	0.0029	2746Tb_S69	2746	Tb	upstream_gene_variant	MODIFIER	mt-Tl1	ENSMUSG00000064340	Mt_tRNA	n.-1126G>T
1550	G	T	2976	0.003	3180Tb_S84	3180	Tb	upstream_gene_variant	MODIFIER	mt-Tl1	ENSMUSG00000064340	Mt_tRNA	n.-1126G>T
1550	G	T	5029	0.003	3209Lv_S78	3209	Lv	upstream_gene_variant	MODIFIER	mt-Tl1	ENSMUSG00000064340	Mt_tRNA	n.-1126G>T
1550	G	T	2237	0.004	2449Ht_S95	2449	Ht	upstream_gene_variant	MODIFIER	mt-Tl1	ENSMUSG00000064340	Mt_tRNA	n.-1126G>T
1550	G	T	3988	0.0025	3649Lv_S76	3649	Lv	upstream_gene_variant	MODIFIER	mt-Tl1	ENSMUSG00000064340	Mt_tRNA	n.-1126G>T
1550	G	T	5611	0.003	3176Tb_S70	3176	Tb	upstream_gene_variant	MODIFIER	mt-Tl1	ENSMUSG00000064340	Mt_tRNA	n.-1126G>T
1550	G	T	4587	0.0026	3176Lv_S58	3176	Lv	upstream_gene_variant	MODIFIER	mt-Tl1	ENSMUSG00000064340	Mt_tRNA	n.-1126G>T
1550	G	T	5034	0.0028	2750Sc_S34	2750	Sc	upstream_gene_variant	MODIFIER	mt-Tl1	ENSMUSG00000064340	Mt_tRNA	n.-1126G>T
1550	G	T	4090	0.0034	3176Sc_S11	3176	Sc	upstream_gene_variant	MODIFIER	mt-Tl1	ENSMUSG00000064340	Mt_tRNA	n.-1126G>T
1553	C	A	3608	0.003	2738Sc_S89	2738	Sc	upstream_gene_variant	MODIFIER	mt-Tl1	ENSMUSG00000064340	Mt_tRNA	n.-1123C>A
1553	C	A	5024	0.0028	2447Tb_S67	2447	Tb	upstream_gene_variant	MODIFIER	mt-Tl1	ENSMUSG00000064340	Mt_tRNA	n.-1123C>A
1553	C	A	5713	0.0026	3176Tb_S70	3176	Tb	upstream_gene_variant	MODIFIER	mt-Tl1	ENSMUSG00000064340	Mt_tRNA	n.-1123C>A
1553	C	A	4674	0.0026	3176Lv_S58	3176	Lv	upstream_gene_variant	MODIFIER	mt-Tl1	ENSMUSG00000064340	Mt_tRNA	n.-1123C>A
1554	G	A	6518	0.0026	2750Tb_S10	2750	Tb	upstream_gene_variant	MODIFIER	mt-Tl1	ENSMUSG00000064340	Mt_tRNA	n.-1122G>A
1554	G	A	6196	0.0026	2435Tb_S53	2435	Tb	upstream_gene_variant	MODIFIER	mt-Tl1	ENSMUSG00000064340	Mt_tRNA	n.-1122G>A
1555	G	T	6500	0.0025	2750Tb_S10	2750	Tb	upstream_gene_variant	MODIFIER	mt-Tl1	ENSMUSG00000064340	Mt_tRNA	n.-1121G>T
1562	C	A	2861	0.0031	3105Sc_S49	3105	Sc	upstream_gene_variant	MODIFIER	mt-Tl1	ENSMUSG00000064340	Mt_tRNA	n.-1114C>A
1562	C	A	5924	0.0022	2750Lv_S22	2750	Lv	upstream_gene_variant	MODIFIER	mt-Tl1	ENSMUSG00000064340	Mt_tRNA	n.-1114C>A
1563	C	A	5873	0.0022	2750Lv_S22	2750	Lv	upstream_gene_variant	MODIFIER	mt-Tl1	ENSMUSG00000064340	Mt_tRNA	n.-1113C>A
1565	T	G	4384	0.0027	2446Tb_S43	2446	Tb	upstream_gene_variant	MODIFIER	mt-Tl1	ENSMUSG00000064340	Mt_tRNA	n.-1111T>G
1565	T	G	2894	0.0031	2774Sc_S80	2774	Sc	upstream_gene_variant	MODIFIER	mt-Tl1	ENSMUSG00000064340	Mt_tRNA	n.-1111T>G
1565	T	G	3213	0.0031	3103Lv_S25	3103	Lv	upstream_gene_variant	MODIFIER	mt-Tl1	ENSMUSG00000064340	Mt_tRNA	n.-1111T>G
1566	T	A	4709	0.0025	3176Lv_S58	3176	Lv	upstream_gene_variant	MODIFIER	mt-Tl1	ENSMUSG00000064340	Mt_tRNA	n.-1110T>A
1567	A	T	5718	0.0024	3176Tb_S70	3176	Tb	upstream_gene_variant	MODIFIER	mt-Tl1	ENSMUSG00000064340	Mt_tRNA	n.-1109A>T
1572	T	A	5056	0.0026	2750Sc_S34	2750	Sc	upstream_gene_variant	MODIFIER	mt-Tl1	ENSMUSG00000064340	Mt_tRNA	n.-1104T>A
1573	G	T	5695	0.0025	2750Lv_S22	2750	Lv	upstream_gene_variant	MODIFIER	mt-Tl1	ENSMUSG00000064340	Mt_tRNA	n.-1103G>T
1573	G	T	2840	0.0035	3105Lv_S37	3105	Lv	upstream_gene_variant	MODIFIER	mt-Tl1	ENSMUSG00000064340	Mt_tRNA	n.-1103G>T
1576	T	G	3799	0.0026	3180Ht_S59	3180	Ht	upstream_gene_variant	MODIFIER	mt-Tl1	ENSMUSG00000064340	Mt_tRNA	n.-1100T>G
1579	T	A	5754	0.0023	2750Lv_S22	2750	Lv	upstream_gene_variant	MODIFIER	mt-Tl1	ENSMUSG00000064340	Mt_tRNA	n.-1097T>A
1579	T	A	2826	0.0032	3181Ht_S71	3181	Ht	upstream_gene_variant	MODIFIER	mt-Tl1	ENSMUSG00000064340	Mt_tRNA	n.-1097T>A
1579	T	A	5974	0.0023	2449Lv_S79	2449	Lv	upstream_gene_variant	MODIFIER	mt-Tl1	ENSMUSG00000064340	Mt_tRNA	n.-1097T>A
1579	T	G	3375	0.003	3273Lv_S61	3273	Lv	upstream_gene_variant	MODIFIER	mt-Tl1	ENSMUSG00000064340	Mt_tRNA	n.-1097T>G
1579	T	G	3502	0.0029	2446Ht_S94	2446	Ht	upstream_gene_variant	MODIFIER	mt-Tl1	ENSMUSG00000064340	Mt_tRNA	n.-1097T>G
1580	T	A	1837	0.0038	2448Lv_S82	2448	Lv	upstream_gene_variant	MODIFIER	mt-Tl1	ENSMUSG00000064340	Mt_tRNA	n.-1096T>A
1580	T	A	4713	0.0025	2734Sc_S41	2734	Sc	upstream_gene_variant	MODIFIER	mt-Tl1	ENSMUSG00000064340	Mt_tRNA	n.-1096T>A
1580	T	A	3357	0.0033	3273Lv_S61	3273	Lv	upstream_gene_variant	MODIFIER	mt-Tl1	ENSMUSG00000064340	Mt_tRNA	n.-1096T>A
1580	T	A	4591	0.0039	2738Ht_S83	2738	Ht	upstream_gene_variant	MODIFIER	mt-Tl1	ENSMUSG00000064340	Mt_tRNA	n.-1096T>A
1580	T	A	3548	0.0034	2738Sc_S89	2738	Sc	upstream_gene_variant	MODIFIER	mt-Tl1	ENSMUSG00000064340	Mt_tRNA	n.-1096T>A
1580	T	A	6488	0.0035	2750Tb_S10	2750	Tb	upstream_gene_variant	MODIFIER	mt-Tl1	ENSMUSG00000064340	Mt_tRNA	n.-1096T>A
1580	T	A	3475	0.0029	2446Ht_S94	2446	Ht	upstream_gene_variant	MODIFIER	mt-Tl1	ENSMUSG00000064340	Mt_tRNA	n.-1096T>A
1580	T	A	5289	0.0025	3684Tb_S3	3684	Tb	upstream_gene_variant	MODIFIER	mt-Tl1	ENSMUSG00000064340	Mt_tRNA	n.-1096T>A
1580	T	A	5048	0.0026	2750Sc_S34	2750	Sc	upstream_gene_variant	MODIFIER	mt-Tl1	ENSMUSG00000064340	Mt_tRNA	n.-1096T>A
1580	T	A	4627	0.0035	3683Sc_S74	3683	Sc	upstream_gene_variant	MODIFIER	mt-Tl1	ENSMUSG00000064340	Mt_tRNA	n.-1096T>A
1580	T	A	4873	0.0033	2734Tb_S17	2734	Tb	upstream_gene_variant	MODIFIER	mt-Tl1	ENSMUSG00000064340	Mt_tRNA	n.-1096T>A
1580	T	A	3393	0.0032	2774Lv_S68	2774	Lv	upstream_gene_variant	MODIFIER	mt-Tl1	ENSMUSG00000064340	Mt_tRNA	n.-1096T>A
1580	T	A	4087	0.0032	3176Sc_S11	3176	Sc	upstream_gene_variant	MODIFIER	mt-Tl1	ENSMUSG00000064340	Mt_tRNA	n.-1096T>A
1580	T	A	5729	0.0038	2750Lv_S22	2750	Lv	upstream_gene_variant	MODIFIER	mt-Tl1	ENSMUSG00000064340	Mt_tRNA	n.-1096T>A
1580	T	A	4920	0.0033	2448Ht_S46	2448	Ht	upstream_gene_variant	MODIFIER	mt-Tl1	ENSMUSG00000064340	Mt_tRNA	n.-1096T>A
1580	T	A	4357	0.003	3273Ht_S39	3273	Ht	upstream_gene_variant	MODIFIER	mt-Tl1	ENSMUSG00000064340	Mt_tRNA	n.-1096T>A
1580	T	A	2809	0.0032	3181Ht_S71	3181	Ht	upstream_gene_variant	MODIFIER	mt-Tl1	ENSMUSG00000064340	Mt_tRNA	n.-1096T>A
1580	T	A	4166	0.0036	3275Sc_S87	3275	Sc	upstream_gene_variant	MODIFIER	mt-Tl1	ENSMUSG00000064340	Mt_tRNA	n.-1096T>A
1583	C	A	3030	0.0033	2444Ht_S36	2444	Ht	upstream_gene_variant	MODIFIER	mt-Tl1	ENSMUSG00000064340	Mt_tRNA	n.-1093C>A
1593	T	G	2897	0.0031	3105Lv_S37	3105	Lv	upstream_gene_variant	MODIFIER	mt-Tl1	ENSMUSG00000064340	Mt_tRNA	n.-1083T>G
1595	T	A	5576	0.0027	3176Tb_S70	3176	Tb	upstream_gene_variant	MODIFIER	mt-Tl1	ENSMUSG00000064340	Mt_tRNA	n.-1081T>A
1595	T	A	5091	0.0027	2750Sc_S34	2750	Sc	upstream_gene_variant	MODIFIER	mt-Tl1	ENSMUSG00000064340	Mt_tRNA	n.-1081T>A
1595	T	A	3603	0.0033	2738Sc_S89	2738	Sc	upstream_gene_variant	MODIFIER	mt-Tl1	ENSMUSG00000064340	Mt_tRNA	n.-1081T>A
1598	C	A	5879	0.0022	2750Lv_S22	2750	Lv	upstream_gene_variant	MODIFIER	mt-Tl1	ENSMUSG00000064340	Mt_tRNA	n.-1078C>A
1599	C	A	2918	0.0031	3209Ht_S23	3209	Ht	upstream_gene_variant	MODIFIER	mt-Tl1	ENSMUSG00000064340	Mt_tRNA	n.-1077C>A
1599	C	A	4566	0.0035	2738Tb_S65	2738	Tb	upstream_gene_variant	MODIFIER	mt-Tl1	ENSMUSG00000064340	Mt_tRNA	n.-1077C>A
1599	C	A	5776	0.0028	2750Lv_S22	2750	Lv	upstream_gene_variant	MODIFIER	mt-Tl1	ENSMUSG00000064340	Mt_tRNA	n.-1077C>A
1599	C	A	4985	0.003	2448Ht_S46	2448	Ht	upstream_gene_variant	MODIFIER	mt-Tl1	ENSMUSG00000064340	Mt_tRNA	n.-1077C>A
1599	C	A	5552	0.0023	3176Tb_S70	3176	Tb	upstream_gene_variant	MODIFIER	mt-Tl1	ENSMUSG00000064340	Mt_tRNA	n.-1077C>A
1599	C	A	4053	0.0032	3176Sc_S11	3176	Sc	upstream_gene_variant	MODIFIER	mt-Tl1	ENSMUSG00000064340	Mt_tRNA	n.-1077C>A
1601	T	G	4810	0.0029	2734Sc_S41	2734	Sc	upstream_gene_variant	MODIFIER	mt-Tl1	ENSMUSG00000064340	Mt_tRNA	n.-1075T>G
1607	G	A	5485	0.0027	2750Lv_S22	2750	Lv	upstream_gene_variant	MODIFIER	mt-Tl1	ENSMUSG00000064340	Mt_tRNA	n.-1069G>A
1607	G	A	5344	0.0024	3176Tb_S70	3176	Tb	upstream_gene_variant	MODIFIER	mt-Tl1	ENSMUSG00000064340	Mt_tRNA	n.-1069G>A
1607	G	A	2821	0.0039	2774Tb_S56	2774	Tb	upstream_gene_variant	MODIFIER	mt-Tl1	ENSMUSG00000064340	Mt_tRNA	n.-1069G>A
1607	G	A	3867	0.0028	3176Sc_S11	3176	Sc	upstream_gene_variant	MODIFIER	mt-Tl1	ENSMUSG00000064340	Mt_tRNA	n.-1069G>A
1607	G	A	4690	0.0026	3181Tb_S18	3181	Tb	upstream_gene_variant	MODIFIER	mt-Tl1	ENSMUSG00000064340	Mt_tRNA	n.-1069G>A
1607	G	T	4603	0.0028	2444Tb_S19	2444	Tb	upstream_gene_variant	MODIFIER	mt-Tl1	ENSMUSG00000064340	Mt_tRNA	n.-1069G>T
1607	G	T	3476	0.0029	2734Ht_S60	2734	Ht	upstream_gene_variant	MODIFIER	mt-Tl1	ENSMUSG00000064340	Mt_tRNA	n.-1069G>T
1607	G	T	5143	0.0029	2435Sc_S6	2435	Sc	upstream_gene_variant	MODIFIER	mt-Tl1	ENSMUSG00000064340	Mt_tRNA	n.-1069G>T
1607	G	T	5540	0.0025	3683Tb_S50	3683	Tb	upstream_gene_variant	MODIFIER	mt-Tl1	ENSMUSG00000064340	Mt_tRNA	n.-1069G>T
1607	G	T	4713	0.003	2734Tb_S17	2734	Tb	upstream_gene_variant	MODIFIER	mt-Tl1	ENSMUSG00000064340	Mt_tRNA	n.-1069G>T
1607	G	T	4608	0.0026	3180Lv_S35	3180	Lv	upstream_gene_variant	MODIFIER	mt-Tl1	ENSMUSG00000064340	Mt_tRNA	n.-1069G>T
1607	G	T	1723	0.0041	2448Lv_S82	2448	Lv	upstream_gene_variant	MODIFIER	mt-Tl1	ENSMUSG00000064340	Mt_tRNA	n.-1069G>T
1607	G	T	6272	0.0026	2750Tb_S10	2750	Tb	upstream_gene_variant	MODIFIER	mt-Tl1	ENSMUSG00000064340	Mt_tRNA	n.-1069G>T
1607	G	T	3986	0.0043	2746Tb_S69	2746	Tb	upstream_gene_variant	MODIFIER	mt-Tl1	ENSMUSG00000064340	Mt_tRNA	n.-1069G>T
1607	G	T	4497	0.0029	2738Lv_S77	2738	Lv	upstream_gene_variant	MODIFIER	mt-Tl1	ENSMUSG00000064340	Mt_tRNA	n.-1069G>T
1607	G	T	4329	0.0032	2734Lv_S29	2734	Lv	upstream_gene_variant	MODIFIER	mt-Tl1	ENSMUSG00000064340	Mt_tRNA	n.-1069G>T
1607	G	T	3437	0.0032	2738Sc_S89	2738	Sc	upstream_gene_variant	MODIFIER	mt-Tl1	ENSMUSG00000064340	Mt_tRNA	n.-1069G>T
1608	C	A	2824	0.0032	2444Ht_S36	2444	Ht	upstream_gene_variant	MODIFIER	mt-Tl1	ENSMUSG00000064340	Mt_tRNA	n.-1068C>A
1608	C	A	3294	0.0033	2446Ht_S94	2446	Ht	upstream_gene_variant	MODIFIER	mt-Tl1	ENSMUSG00000064340	Mt_tRNA	n.-1068C>A
1608	C	A	4736	0.003	2734Tb_S17	2734	Tb	upstream_gene_variant	MODIFIER	mt-Tl1	ENSMUSG00000064340	Mt_tRNA	n.-1068C>A
1608	C	A	4511	0.0029	3105Tb_S26	3105	Tb	upstream_gene_variant	MODIFIER	mt-Tl1	ENSMUSG00000064340	Mt_tRNA	n.-1068C>A
1608	C	A	4640	0.0028	2734Sc_S41	2734	Sc	upstream_gene_variant	MODIFIER	mt-Tl1	ENSMUSG00000064340	Mt_tRNA	n.-1068C>A
1608	C	A	5156	0.0027	3684Tb_S3	3684	Tb	upstream_gene_variant	MODIFIER	mt-Tl1	ENSMUSG00000064340	Mt_tRNA	n.-1068C>A
1608	C	A	6306	0.003	2750Tb_S10	2750	Tb	upstream_gene_variant	MODIFIER	mt-Tl1	ENSMUSG00000064340	Mt_tRNA	n.-1068C>A
1608	C	A	4901	0.0033	2441Sc_S92	2441	Sc	upstream_gene_variant	MODIFIER	mt-Tl1	ENSMUSG00000064340	Mt_tRNA	n.-1068C>A
1608	C	A	4357	0.0032	2738Tb_S65	2738	Tb	upstream_gene_variant	MODIFIER	mt-Tl1	ENSMUSG00000064340	Mt_tRNA	n.-1068C>A
1608	C	A	3466	0.0029	3176Ht_S47	3176	Ht	upstream_gene_variant	MODIFIER	mt-Tl1	ENSMUSG00000064340	Mt_tRNA	n.-1068C>A
1608	C	A	4857	0.0037	2750Sc_S34	2750	Sc	upstream_gene_variant	MODIFIER	mt-Tl1	ENSMUSG00000064340	Mt_tRNA	n.-1068C>A
1608	C	A	4079	0.0029	3275Sc_S87	3275	Sc	upstream_gene_variant	MODIFIER	mt-Tl1	ENSMUSG00000064340	Mt_tRNA	n.-1068C>A
1608	C	A	4780	0.0029	2448Ht_S46	2448	Ht	upstream_gene_variant	MODIFIER	mt-Tl1	ENSMUSG00000064340	Mt_tRNA	n.-1068C>A
1608	C	A	5506	0.0031	2750Lv_S22	2750	Lv	upstream_gene_variant	MODIFIER	mt-Tl1	ENSMUSG00000064340	Mt_tRNA	n.-1068C>A
1608	C	A	2763	0.0033	3180Sc_S96	3180	Sc	upstream_gene_variant	MODIFIER	mt-Tl1	ENSMUSG00000064340	Mt_tRNA	n.-1068C>A
1608	C	A	2816	0.0039	3209Ht_S23	3209	Ht	upstream_gene_variant	MODIFIER	mt-Tl1	ENSMUSG00000064340	Mt_tRNA	n.-1068C>A
1609	C	A	4098	0.0029	3275Tb_S63	3275	Tb	upstream_gene_variant	MODIFIER	mt-Tl1	ENSMUSG00000064340	Mt_tRNA	n.-1067C>A
1609	C	A	4581	0.0035	2738Lv_S77	2738	Lv	upstream_gene_variant	MODIFIER	mt-Tl1	ENSMUSG00000064340	Mt_tRNA	n.-1067C>A
1609	C	A	5569	0.0023	2750Lv_S22	2750	Lv	upstream_gene_variant	MODIFIER	mt-Tl1	ENSMUSG00000064340	Mt_tRNA	n.-1067C>A
1609	C	A	4680	0.0032	2444Tb_S19	2444	Tb	upstream_gene_variant	MODIFIER	mt-Tl1	ENSMUSG00000064340	Mt_tRNA	n.-1067C>A
1609	C	A	4824	0.0027	2448Ht_S46	2448	Ht	upstream_gene_variant	MODIFIER	mt-Tl1	ENSMUSG00000064340	Mt_tRNA	n.-1067C>A
1609	C	A	3681	0.0027	3180Ht_S59	3180	Ht	upstream_gene_variant	MODIFIER	mt-Tl1	ENSMUSG00000064340	Mt_tRNA	n.-1067C>A
1615	G	A	4914	0.0024	2448Ht_S46	2448	Ht	upstream_gene_variant	MODIFIER	mt-Tl1	ENSMUSG00000064340	Mt_tRNA	n.-1061G>A
1619	C	A	2840	0.0032	3209Ht_S23	3209	Ht	upstream_gene_variant	MODIFIER	mt-Tl1	ENSMUSG00000064340	Mt_tRNA	n.-1057C>A
1619	C	A	4446	0.0041	2438Sc_S32	2438	Sc	upstream_gene_variant	MODIFIER	mt-Tl1	ENSMUSG00000064340	Mt_tRNA	n.-1057C>A
1619	C	A	2882	0.0031	2782Sc_S57	2782	Sc	upstream_gene_variant	MODIFIER	mt-Tl1	ENSMUSG00000064340	Mt_tRNA	n.-1057C>A
1619	C	A	4722	0.003	2734Tb_S17	2734	Tb	upstream_gene_variant	MODIFIER	mt-Tl1	ENSMUSG00000064340	Mt_tRNA	n.-1057C>A
1619	C	A	2781	0.0043	3181Ht_S71	3181	Ht	upstream_gene_variant	MODIFIER	mt-Tl1	ENSMUSG00000064340	Mt_tRNA	n.-1057C>A
1619	C	A	4339	0.0037	3103Ht_S1	3103	Ht	upstream_gene_variant	MODIFIER	mt-Tl1	ENSMUSG00000064340	Mt_tRNA	n.-1057C>A
1619	C	A	4405	0.0027	3176Lv_S58	3176	Lv	upstream_gene_variant	MODIFIER	mt-Tl1	ENSMUSG00000064340	Mt_tRNA	n.-1057C>A
1619	C	A	5527	0.0027	3683Tb_S50	3683	Tb	upstream_gene_variant	MODIFIER	mt-Tl1	ENSMUSG00000064340	Mt_tRNA	n.-1057C>A
1619	C	A	4673	0.0026	2447Tb_S67	2447	Tb	upstream_gene_variant	MODIFIER	mt-Tl1	ENSMUSG00000064340	Mt_tRNA	n.-1057C>A
1619	C	A	4835	0.0035	2750Sc_S34	2750	Sc	upstream_gene_variant	MODIFIER	mt-Tl1	ENSMUSG00000064340	Mt_tRNA	n.-1057C>A
1619	C	A	6059	0.0031	3103Sc_S2	3103	Sc	upstream_gene_variant	MODIFIER	mt-Tl1	ENSMUSG00000064340	Mt_tRNA	n.-1057C>A
1619	C	A	4483	0.0029	2738Ht_S83	2738	Ht	upstream_gene_variant	MODIFIER	mt-Tl1	ENSMUSG00000064340	Mt_tRNA	n.-1057C>A
1619	C	A	3848	0.0026	3176Sc_S11	3176	Sc	upstream_gene_variant	MODIFIER	mt-Tl1	ENSMUSG00000064340	Mt_tRNA	n.-1057C>A
1619	C	A	4479	0.0031	3648Sc_S40	3648	Sc	upstream_gene_variant	MODIFIER	mt-Tl1	ENSMUSG00000064340	Mt_tRNA	n.-1057C>A
1619	C	A	3776	0.0026	3649Tb_S64	3649	Tb	upstream_gene_variant	MODIFIER	mt-Tl1	ENSMUSG00000064340	Mt_tRNA	n.-1057C>A
1619	C	A	3691	0.0035	3180Ht_S59	3180	Ht	upstream_gene_variant	MODIFIER	mt-Tl1	ENSMUSG00000064340	Mt_tRNA	n.-1057C>A
1619	C	A	4580	0.0026	3181Sc_S42	3181	Sc	upstream_gene_variant	MODIFIER	mt-Tl1	ENSMUSG00000064340	Mt_tRNA	n.-1057C>A
1619	C	A	5273	0.0034	3176Tb_S70	3176	Tb	upstream_gene_variant	MODIFIER	mt-Tl1	ENSMUSG00000064340	Mt_tRNA	n.-1057C>A
1619	C	A	3442	0.0029	2738Sc_S89	2738	Sc	upstream_gene_variant	MODIFIER	mt-Tl1	ENSMUSG00000064340	Mt_tRNA	n.-1057C>A
1619	C	A	6374	0.0025	2750Tb_S10	2750	Tb	upstream_gene_variant	MODIFIER	mt-Tl1	ENSMUSG00000064340	Mt_tRNA	n.-1057C>A
1619	C	A	4700	0.0026	3181Tb_S18	3181	Tb	upstream_gene_variant	MODIFIER	mt-Tl1	ENSMUSG00000064340	Mt_tRNA	n.-1057C>A
1620	C	A	4610	0.003	3180Lv_S35	3180	Lv	upstream_gene_variant	MODIFIER	mt-Tl1	ENSMUSG00000064340	Mt_tRNA	n.-1056C>A
[truncated: 31,143 more rows]

## Sheet: Metadata
mouse	genotype	age (weeks)	gender
2782	G58R	106	M
3649	G58R	54	M
2435	WT	37	M
2738	S59L	44	M
2438	WT	37	F
3275	G58R	79	F
2734	S59L	44	M
3683	WT	53	M
3176	WT	40	M
3273	G58R	79	F
2436	G58R	37	M
3684	WT	53	F
3209	S59L	39	F
2774	WT	107	M
2750	G58R	45	M
3181	S59L	40	F
2441	G58R	37	F
3180	WT	40	F
2746	G58R	46	F
3103	WT	89	F
3105	WT	89	F
3648	G58R	54	M
2448	G58R	37	F
2444	WT	37	M
2446	WT	37	F
2449	G58R	37	F
2447	G58R	37	F
Ht = Heart
Tb = Tibialis anterior
Lv = Liver
Sc = Spinal cord
